# Supplementary material for: Insights into the ecology, evolution, and metabolism of the widespread Woesearchaeotal lineages
Source: Microbiome. 2018 Jun 8;6:102. doi: 10.1186/s40168-018-0488-2 (PMC5994134; doi:10.1186/s40168-018-0488-2)
Supplement: Supplementary file 2 — Dataset S1 Maximum likelihood tree based on 663 representative 16S rRNA alignment (Additional file 7: Dataset S5), basis for Fig. 2a, in result format (663_OTU_RAxML_bipartitionsBranchLabels. result, generated by The CIPRES Science Gateway). (RESULT 39 kb) [file 40168_2018_488_MOESM2_ESM.result]

((KT715019:0.18015556270159321928,(EF106718:0.19417963724417047766,(LC139917:0.27356556071393989260,(((((AB752332:0.10779715746783452568,EU329778:0.08518417054508432840):0.06664582631527145307[89],(AY454635:0.17038225374121249156,(((GU127547:0.08325387475427022121,(EU731164:0.11225344404065826232,(GU127395:0.05700318636567067165,FN866058:0.06856911515486316389):0.02000045819863655386[84]):0.00729619027634491671[62]):0.00521366875485570081[64],EF444665:0.06886066031871601600):0.01384198066436019732[51],((KJ566509:0.05078636211886182472,KJ566488:0.08010520357047540285):0.03995799354623646299[97],((EU631818:0.05368253091920819481,(AACY020521239:0.03602677290277164074,EU731161:0.10851834351467523621):0.01096241874122840833[56]):0.01462996618192973289[62],EF444614:0.05954728804985316010):0.00601078500932388220[67]):0.00798849399270001176[43]):0.08088499680477463649[99]):0.02776398627485518467[94]):0.01413380568529051806[38],(((((AXWI01000002:0.12815584163770682435,KP308726:0.07192565545262927240):0.01021501584410662578[22],(EU731037:0.06498985842132833091,(AF526960:0.09972741620110349425,EU731040:0.09014512357547492527):0.01926878600622161652[26]):0.01263436724602938488[16]):0.25076476091702787352[100],EU329771:0.14187950793335837862):0.04291258521117193719[19],(((LBSQ01000033:0.20043953617951906776,AWOH01000005:0.14141097046980755092):0.04804154475787453249[67],(((((KJ566502:0.03245314568403312450,KJ566429:0.04975781944664537521):0.09177893982085297275[100],LC139949:0.08711994759743435512):0.09710430006167336536[99],((JWKW01000011:0.09130890801423928449,JX426877:0.14286055161790228718):0.07604449833520678104[100],(LC080934:0.06236568786488373706,EF444651:0.13332719836525971924):0.06190837364476867860[100]):0.02824420177072998681[85]):0.02696233992226168552[33],((CEQE01026067:0.12629614516780685030,AB744716:0.17249373510655061081):0.04928418526201083782[91],AQSE01000048:0.20030843261633252128):0.01104550234030749270[24]):0.01537024986667599909[26],((((CP010426:0.10348742001003241597,KJ566431:0.17814105979296246396):0.03179982071744081457[67],(EF444655:0.15237702997537816429,CEPZ01081926:0.16403008301634397492):0.02713975201635036166[68]):0.04220212508888213088[90],((KP308721:0.14199813931699625802,((KP308734:0.06603847798162623683,JWKX01000012:0.04916920985565838287):0.01287441051102370011[91],(DQ340998:0.18503638905799368874,KJ566463:0.09477628140953393843):0.00312638275417272083[48]):0.03683142809139478696[96]):0.03696081791057503202[85],(((JN652002:0.14686322291755102287,(AB329841:0.09400109155468998334,LC140670:0.06457436198107681380):0.02323316654367868841[77]):0.00901015009021977585[68],JN563807:0.12700450770578716742):0.07551725670633689658[100],(KP308731:0.15559475333027025790,JX426806:0.17425927347876374318):0.02147509321584420081[54]):0.01739922717885779638[42]):0.01766855548496028272[63]):0.02421843901375980018[48],(CEPZ01014827:0.13148332482262242715,FJ810532:0.18051356808443883017):0.09702948685042615817[100]):0.01518097687013616678[20]):0.01157270482933872059[19]):0.02541961062470072391[47],HQ330718:0.10948481080636035534):0.01677914176198142676[77]):0.02536040163184990343[11],((((((((AY454704:0.08214628573702975611,(EF106720:0.02682045406469945811,AY454703:0.07440556870937105327):0.00882182841550928007[56]):0.06599090221732352435[99],((AY454702:0.02118015713255018764,JQ315353:0.00247513169537057209):0.07193512037575139351[100],EF444619:0.07571749808033625961):0.04824159033511454808[93]):0.04788911419312858603[78],((JF262401:0.20126934944042798592,(GU127420:0.17596535947455205218,(KU351233:0.04790754964155172907,(((EU731012:0.06121588206866003523,DQ397398:0.07226472791133137230):0.01811184831903978401[75],EU731035:0.03854425677616189067):0.01395245746955003224[66],EU244292:0.03574847541090361153):0.01648568195664429706[39]):0.08962912191027323783[94]):0.01360947850084488070[15]):0.02048516417522677768[10],((LN896625:0.07563160404558462446,(AB077227:0.03054415731463675995,(KJ566435:0.01097370594361403613,KF692515:0.00715491683969323410):0.00426743110467222610[58]):0.03789968009637800783[91]):0.13811718296673744510[100],(AB831322:0.04455599050598861577,(EF444652:0.07454724849959984412,((AY454662:0.07848845729841445740,(EU731242:0.01861481917493581703,EU731247:0.02883384128626602025):0.02380688896812681657[99]):0.02487308124623706720[96],AY454659:0.10951626165651892619):0.01253044398528224170[37]):0.01465805174873002770[44]):0.06698027913770901454[100]):0.03663484348029721893[10]):0.00402796553007899599[0]):0.01759730566763133969[0],(((((AF526959:0.02691890259291172816,AB424703:0.00788658700761357689):0.18453150779316396246[100],(FJ655708:0.08069455296338860772,(FJ655634:0.00733055393926694814,FJ655628:0.04882588642577651017):0.04219116755473281688[93]):0.06204220891579966674[100]):0.05677388416202529958[97],(JQ315348:0.19105550513996366613,(EF106707:0.13755661133688257269,EU735575:0.18442029209090887720):0.13973352497041080511[100]):0.06924872873732106082[82]):0.04148552901540671078[59],JX426865:0.14133881169075218631):0.00843359800937501514[7],((JF262400:0.10640247032547085759,(JN853667:0.15905455829639514320,(KP308710:0.13619478667678067141,(JX000786:0.06518039638304932992,(JQ595944:0.06880731860517437515,((JX426804:0.01761827626129506066,GU127500:0.06211589758213162393):0.02159572867637236937[95],HQ330684:0.03603202619959416236):0.03070785854457487932[86]):0.06035312010569574698[100]):0.03741894116723360614[90]):0.02585854247698285077[90]):0.02435072731490984382[32]):0.01332568004689172955[4],((JN825302:0.06233298277187542674,(KP308707:0.08715577595472864814,KJ566436:0.02789679982416840703):0.02244767269147250610[49]):0.11095684633852662127[100],CEPX01003170:0.20181906382793071697):0.03225015764621016329[25]):0.01115820314032006828[0]):0.01642761437760861462[1]):0.01637402828151805767[0],(FJ810528:0.19308681363141669274,((((((FJ351028:0.04899660591274896532,(JX426813:0.06808765033335306693,JX426850:0.05380802329747304269):0.00570654788899564204[44]):0.00795654798234844869[57],((HQ330693:0.06081339921278923477,((FJ351529:0.00000100000050002909,FJ351286:0.09083762881874249406):0.03550362998132837455[100],(KT461029:0.02639348754642533920,EF444599:0.01542166900402830963):0.02818150361087943395[100]):0.04004837244078075092[97]):0.01632987670090678065[37],(AY454641:0.06160609122484987654,FJ351029:0.02623108555004970838):0.01113238998038511632[38]):0.00809000614281902772[43]):0.03427748087143853151[95],(EU731317:0.04303962378278950590,AB197216:0.05535868773160071421):0.10465538342719024612[100]):0.01795202557190375345[67],JX426902:0.15260838370883603177):0.01119241557475287099[43],(AB119627:0.17353293267817984646,EF444640:0.17379065553933367716):0.02027473233208446426[13]):0.02136210211209897680[8],((JF262383:0.22132614996933980267,(AB119604:0.00517082291711535181,AB119625:0.05975730871978669756):0.04637790302183282531[100]):0.04981139214327577613[82],(EF444618:0.13580309627529790761,KP308716:0.13224716650952736408):0.02006999755058273480[37]):0.02057510765505460998[5]):0.01513101693409539886[1]):0.00643005199650577546[0]):0.01327991434355321222[0],(((EU731253:0.03727163371915805795,EU731255:0.03199155766972378717):0.10704227527854592861[100],(DQ417468:0.08290064039286154651,(EU731251:0.06463238861757768239,(EU329837:0.06539979878520416068,EU731254:0.05766360060388584646):0.03062606284200621379[98]):0.02157960481900144528[65]):0.02514322885632646123[79]):0.08063176348095336954[100],(JQ315349:0.21057097161292298582,(EU731355:0.11224196777294080662,(EU731356:0.03584428845728642593,EU731353:0.04228862397993929378):0.07469289351078416128[100]):0.03353318801359265328[50]):0.01809887477873065725[2]):0.01776769595317516728[0]):0.00685741077135126019[0],((((((JN853626:0.15886630542284954637,(HQ330731:0.09227183092414811827,(DQ417477:0.05005064170284156261,AB119626:0.04299539830223191028):0.04137134288986178687[98]):0.04933226979866312673[94]):0.00239004701416222019[3],(((KP308713:0.13117532266562548227,KJ566472:0.11300193131018131110):0.02924298716145830312[24],LC139918:0.10259959668675068534):0.00584504099398652603[1],(KJ563988:0.07201950527801614932,GU127493:0.17825039261901751142):0.01954888248962678710[14]):0.01968909321813977834[1]):0.01574163934750874919[0],((KP308736:0.11181497757650098179,EF444632:0.12836400419249829885):0.02423098452786764598[18],(GU127477:0.20358600488588257660,KJ566448:0.14521079368264214193):0.06213795998158094802[49]):0.01168129929295920813[2]):0.01394671803216851642[0],((LC139913:0.11336144076940660175,((AACY023847387:0.05412152009564141775,AY454698:0.10105765839336183776):0.08565430103445099974[100],(JF262398:0.20677074155817151691,(KP308740:0.24836125731151764695,((AB629070:0.09212448108758863885,KJ566487:0.10902159105769942959):0.04341449326797845731[93],((LC139893:0.09015447661990926009,LC139864:0.09823293998529393500):0.04540853959507449439[65],((KF964419:0.17655706310469268527,(((((AY851812:0.09117573912373934386,AB107822:0.18831630762537734936):0.01532991153090600828[11],(((KJ566470:0.04535202967992035816,(LN864967:0.16016158123579296579,(AY822000:0.05743277359676291632,KJ566434:0.04655949893792306338):0.00683772227668279480[35]):0.02211623441515078031[51]):0.01313558753366305190[23],AY821999:0.09447100833377339302):0.01636114992780668062[58],AB107814:0.11137590969498210869):0.02329706374158783261[63]):0.03152760057069958766[31],KP308723:0.08195284842671404779):0.03792057428027638399[44],(DQ397399:0.06196966959812440917,DQ397386:0.07181875077238045191):0.02849950051548957516[91]):0.01785126062804502298[33],AB329842:0.08884808535562833953):0.00543485824405998737[29]):0.02784310901610272115[42],(CEQE01050924:0.17588115404261794872,LC139953:0.12448012736343060103):0.03661693807343302520[26]):0.01414387411299400724[42]):0.01747301293454535387[46]):0.01854263692387946721[38]):0.04510582072699413636[73]):0.02436191613247376542[39]):0.01114773890383816829[23]):0.02430589716383412327[31],EU329752:0.10812502370230436810):0.02422367219293897200[2]):0.00858399907106042852[0],((((AM076832:0.20649547288139391554,(EU731365:0.04337350496403314520,FJ351230:0.10208085205881785307):0.08310375314943244107[100]):0.06529316624291417459[98],(AY500128:0.08442627402925155511,GU135468:0.17298500794350762932):0.05747275244850732351[98]):0.03444639831242379824[66],(EF444611:0.07479783099333939256,((EU329787:0.04704647177465493685,AY454658:0.06400823793943018203):0.02707555627609845722[96],AB831312:0.02752975685666512323):0.01840437522147628929[47]):0.07966612878564573175[100]):0.01299760538255253541[3],(CEPZ01029485:0.13621394159812749702,(GU127427:0.10832557081784709163,(CEUC01139520:0.04207345292097465494,(EU735567:0.01616581374484988773,EU735579:0.02771526753721077763):0.06062315048538909068[100]):0.02496492600100549270[63]):0.03270093042946005391[99]):0.02860685849046983725[50]):0.00172856315532206230[0]):0.01125103948151204639[0],((((KP308735:0.16459236267305879520,(((JN107423:0.02909843711920833548,(((GU127497:0.10210492051404645997,KJ566496:0.01987639205503887591):0.02122704014945171747[67],(GU127499:0.11461861761408813354,KM273673:0.04203458924208561265):0.02090424395522494025[42]):0.06318498342559290826[99],AY454657:0.05446975653043127641):0.00995229131674595091[91]):0.04574426645049012308[99],(AY822001:0.07756483045295693712,(AB119602:0.03053459748837868137,AB119601:0.02262537974434569374):0.02494390224613981383[90]):0.02772334411158360740[57]):0.04177801433125620523[12],((JF262368:0.08992162046073616521,(EU244291:0.15147455711634874587,GU127419:0.16137099042543737171):0.02323379388111996777[4]):0.02645163953255546402[7],(GU127394:0.14978029062179543107,AJ631246:0.10206236859864636912):0.04198593913646475606[37]):0.00230195712037224026[1]):0.00623713919586518697[0]):0.00666779390222284243[0],(((EF444643:0.16207797978372923131,KP308742:0.12610869246445768899):0.02546798588845392702[14],((EU731359:0.05548471246703959997,EF444658:0.03361765241351012679):0.08047299697430936039[100],(GU257160:0.09396678148529707952,AB095126:0.10891865129146284519):0.03004473840500327189[14]):0.02287565617123547834[4]):0.00989782945661335511[0],(((GU127416:0.06015256849004032430,GU127421:0.07027776915337545505):0.22664605159423220626[100],(EF106713:0.02712431561099482025,(EU731362:0.03273083254397094605,(GU127434:0.12918155648640294864,(GU127424:0.07004485917186854815,DQ676253:0.00538485954982235483):0.04920694313064202796[97]):0.04803367265294561372[100]):0.01511779405386742825[70]):0.09068042942559338682[100]):0.02831238646499259146[15],((((EU731271:0.00684260948473791944,EU731274:0.00246995628825656286):0.04159741745581774924[100],EU731266:0.05465616316482129616):0.12865013246449391593[100],((EU731322:0.09823822301335363716,((EU731323:0.04740701104699454604,EU731329:0.04728699856327008705):0.07342794603748820093[100],EU731325:0.08853785750262703480):0.02148521286711510894[49]):0.01579122622187612707[38],(EU731328:0.14595681266311522073,EU731330:0.12096499237417773776):0.01479365561721915356[24]):0.05069209653323699521[100]):0.03028685659405145822[25],(((EU731314:0.01641045691131065576,(EU731299:0.01286750580697400281,(EF106714:0.01878722588393146389,EU731306:0.02362427545038820950):0.00838703406702405105[73]):0.04644424776758390022[100]):0.03659259632404983364[99],((EU731308:0.10606441168862744406,EU731297:0.06069473518058537270):0.01929283494815501113[77],EU731302:0.07443123096669715388):0.00606765037830560988[49]):0.08322581216069327437[100],((DQ082945:0.10738255402592790377,((((EU731145:0.13352342497986813274,(EU731139:0.08701685892018035107,(EU731141:0.05496588869065009014,(EU731151:0.05706859843108714331,EU731143:0.03264649832613841784):0.02118822078574033110[82]):0.00916258481606789174[44]):0.01523367619674935274[54]):0.00707049632411071993[19],(EU731138:0.03176803643658149268,EU731148:0.08380831206238385789):0.01679152030413860047[49]):0.01281332974727922465[26],(DQ397397:0.05879723662865107836,EF444637:0.04281011801687197027):0.02238811504698735508[79]):0.01385294338614924230[33],EU731142:0.09526700457322344329):0.01920817054720520486[75]):0.09027294793850230981[100],(JF262371:0.17020770211352118095,((EU731288:0.06203626967959499638,EU731284:0.04355193700823833947):0.03426430309502668387[100],EF444645:0.10432556300172932118):0.04408452946490305085[98]):0.05580110743485346830[99]):0.02167144769919673863[54]):0.02539229184277311951[42]):0.01175602119178873611[15]):0.02327976533209968543[3]):0.00523536183596238092[0]):0.00591568282227305717[0],(((FJ351027:0.13615934272530183513,((JWKV01000003:0.07979623706251447179,KJ566498:0.10834177966292148076):0.03675576950081781841[91],((AY454637:0.08121949824525961925,((AY454639:0.05809223932952815861,LC139891:0.03171796013117274271):0.05157471809639195548[96],KJ566489:0.04885932674538500525):0.09420692695556348584[100]):0.02166146760103294933[54],(EU731188:0.00452768038366646239,((EU731176:0.07293156277232183682,DQ397385:0.08796330687964327988):0.00898753462653344853[77],(DQ397383:0.01272867365282253672,EU731219:0.00334704355085077999):0.00000100000050002909[22]):0.00000100000050002909[26]):0.11050056084257808831[100]):0.02769980090296458169[56]):0.00779178015719564441[38]):0.01885191611912330825[18],((EU731333:0.08578835966420068904,FJ484253:0.06155401146393948975):0.04536035304743493007[98],HQ330694:0.14950791910070596047):0.01186563838331371537[8]):0.01626079218986214645[1],((EU731352:0.15100198926135630084,((EF444633:0.04030777757624783714,((((EU731290:0.03798332677494871412,EF444646:0.01808937747250419920):0.01574880689074409715[100],DQ082947:0.08581674792428160836):0.00942933110810384272[38],EF444635:0.04136973439373932415):0.01394908760858996379[43],((EU731354:0.10298492682047361013,EU731291:0.06220852106879330018):0.01032717949081409479[29],(GU127426:0.10635414747715271622,EU731294:0.04598631460026710721):0.02261926004288609612[57]):0.00299271413933413543[5]):0.01156164860968885572[53]):0.02248590188442475823[72],((EF444624:0.00146098044164857249,AY454656:0.04227359983073962491):0.01201436032185537912[100],EU731358:0.02278482360342566626):0.06588812704116142616[100]):0.01577306953376515775[53]):0.04648355060124029214[94],(((((GU257109:0.07526698150404735610,FJ484243:0.14682843632163825043):0.02899291841879882495[43],((AM503241:0.05153169913247603734,KP328002:0.12017371705308051155):0.01062275927860061205[28],(HQ330665:0.06126899203580615794,GU127418:0.06001810144428635502):0.00703706721500985382[37]):0.05341912916180632104[82]):0.00680020352380300303[23],((AY454668:0.06168813710567740138,AY454663:0.02514418135597373469):0.00761724239205683207[80],((AY454666:0.06480306956797149409,FJ912753:0.06366285629267655344):0.01335974487210628281[60],(AY454664:0.06322488030249526214,(AB119603:0.06522767332809670249,AY454667:0.05067518818393178942):0.01579094635615974074[71]):0.01463829550664883308[37]):0.02287686824670117497[37]):0.04360302085853737242[84]):0.01074949720199590113[44],KP308743:0.10839663282344154382):0.03809055345489002764[58],((GU127506:0.16271055694863192920,(((((AY454679:0.14631611376177106054,(AY454678:0.06127346593856212997,(KJ566490:0.05912470883436114072,KJ566443:0.11589682507422402469):0.02607113348302696892[56]):0.03970531428230315851[97]):0.03371364164434935418[39],(AB329839:0.16319042750347187432,KJ566446:0.11367453297109091082):0.00807916391930143737[8]):0.02760974854778047716[1],((((AY454680:0.04230142686912797406,AY454681:0.03524193299838505183):0.08909735660278554625[99],AB119623:0.09692289761901413947):0.02313097896333591794[24],(AY454647:0.12729512412249657793,((AY454642:0.04345130549239002715,AY454645:0.02365168704950347187):0.15750244296535717559[100],(AB119580:0.07940761331421676561,AY454697:0.15764853650822496789):0.01305830838653557549[12]):0.01924524844251844155[3]):0.00438746688908926968[1]):0.01084291192814449203[3],(AY454673:0.03801570697387140346,AY454672:0.05579441802118163124):0.09364237242807317563[100]):0.01277174242565359656[0]):0.01417100652544929680[0],(AY454670:0.11403855743992505345,((AY454674:0.04317385193481709793,(EU329789:0.15424229732749530908,EU329770:0.04536288777699896968):0.02461934532128727537[59]):0.10114725175789777978[100],(KU351214:0.08339266426259439591,AY454675:0.03739062070240951191):0.06254720356280003835[100]):0.01588019970883543935[13]):0.01881309142179567184[8]):0.01788015494914103540[0],(AY454640:0.19678447473983501359,AY454636:0.11941466872420546108):0.04699333000236986108[67]):0.02463226176836573467[0]):0.02313990960178899381[0],((EU244290:0.09842043478787919353,(JX426853:0.04776326645528996412,HQ330736:0.06435239095523248576):0.10956521677835356909[100]):0.04152818827157844783[23],((EU731360:0.15713811123249199486,(KJ566444:0.12219161021633326292,(JX426859:0.10209924356361159414,((AB831314:0.00000100000050002909,AB119622:0.01233284938356486206):0.02019642825015353915[91],((AY454653:0.06804477860205769557,AY454654:0.03181996522364954894):0.00702651283896434716[81],AY454655:0.02445048155607144544):0.02213166441621769800[57]):0.01165339897908892509[41]):0.03324457561152742435[96]):0.01772992355281425431[74]):0.01623700181666419551[8],(((GU257165:0.10254939068968089988,(AY454651:0.04598675643907017274,(LC139924:0.03796000197453071323,(EU329754:0.18128195760311038853,AF424534:0.02333498410136331663):0.01646732177991139592[33]):0.03284800066695579140[62]):0.01419447933845689735[35]):0.02403184261661434756[64],(EU731335:0.10941235825739997756,(AB119564:0.03168588615949696763,AY454648:0.06241009257506836827):0.05683756613396614282[100]):0.01362343074157923786[33]):0.01293780054372885985[28],(((DQ397367:0.03066157353417629794,DQ397368:0.01519511260874265197):0.03263397236295154102[100],(EU731240:0.06357214174321040856,(DQ909977:0.04478973184635734461,EU731236:0.06882134354371723106):0.00507065940080918959[46]):0.01368851580437374649[83]):0.03444645426427137697[100],JN853679:0.06638964177648093434):0.04053609051871755881[91]):0.01756709226879247729[29]):0.02739166531001908586[13]):0.00509951040396244230[0]):0.00813413900536683748[0]):0.01225814052046365378[0]):0.00866441272513948646[0]):0.01260438680105210700[0]):0.01165183674135383471[0],((((EU731316:0.08821785739627933942,((GQ844325:0.05560859380214867170,JF262379:0.03929929607720960422):0.02163770231272816799[77],(AF424536:0.05290259225534387627,(CP010425:0.04478216820184360153,EU735565:0.05129974032648355192):0.01066102199809571688[44]):0.00964699763733575279[59]):0.00908023391910786973[33]):0.04194544353762154343[93],(AB119624:0.05618301276958185403,KC471280:0.03927497408782788801):0.04077487501058475045[94]):0.07531437965518407440[91],(EF444613:0.10936974930249136750,(AB831295:0.12011562208981858835,EU329776:0.07504909428943765115):0.01696518125343802683[29]):0.01995002922517349897[12]):0.00937966339701199782[3],((((JX426899:0.04815579608934061895,JF835243:0.11547480179448339765):0.04889131285245008202[99],(EF444617:0.07481694186207429875,(EF444647:0.02806493399501560487,EU731156:0.02962799937690734770):0.07356211188051228755[100]):0.01339365723214298344[52]):0.00553779141855651868[24],((KT715021:0.06701039716314392825,EF444650:0.05124135687856933713):0.00539595978688205830[28],EU731160:0.08748141610119591904):0.00674518894794844635[13]):0.17855062386746312075[100],((((((((HQ144087:0.06268127296364918444,(AB119608:0.05390954434605792212,(EU735586:0.10999738878669675091,(HM474981:0.02257636061088454452,EU329749:0.07245572593306159881):0.01454545249139968001[78]):0.01411524194535958808[63]):0.01335604650068187085[63]):0.00000100000050002909[31],AB119628:0.05127111784622213203):0.08872308063249428889[100],(JF262402:0.02800465442328995205,((KF360009:0.01932499625043287983,JN652025:0.03975176372986399809):0.05723542328145970332[100],(FJ755707:0.07726536505195909232,JF262352:0.03145478937027833960):0.02058554661941930028[68]):0.01900916061253548131[54]):0.13754341812248610522[100]):0.04970690651843128610[97],(EU731066:0.14258229514998463361,EU329772:0.17463340532174062569):0.02023774717762868297[25]):0.01246728364952507696[21],((((AY454682:0.05050315046704995786,EU735578:0.09308555716171852679):0.11898995087851130248[100],(EF444648:0.11772147887661903176,(((FN867022:0.03738450632904902898,KJ566493:0.04414184630897410172):0.06117570787145069910[100],(KP308717:0.08761531522949471407,EU329748:0.12829929578964430203):0.02496517752784650768[71]):0.04756898821818161122[96],(((((JF262377:0.04358493501027641687,KJ566458:0.02863554779724884064):0.01881342861592138690[79],(JN651999:0.00746038083445768000,(GU127423:0.08913319867040715716,(AY822004:0.01579551984625399141,JX426807:0.02666770912334148411):0.01253774745069262744[71]):0.00397284654582129564[45]):0.02204150624909885156[90]):0.04453651625284067717[99],KP308727:0.07645965880246401170):0.02735415058371032729[88],(FN864027:0.02521706547894443998,FN864890:0.06775321768305907211):0.02015873815878355818[86]):0.02014612323912370537[71],AY500126:0.07552708017677284280):0.04278950959089129757[97]):0.04161081567632794048[80]):0.02149202137788132350[32]):0.02214838730161701116[24],((EU329764:0.07197204405358985368,((GU257097:0.34032865102850368144,((FJ351031:0.00688739989678292721,(GU127440:0.04531597091016281026,GU127428:0.03805193782506714750):0.02208592700915967127[87]):0.04583702063212433814[100],(GU127392:0.02952565683188273366,(KJ566468:0.01621638100464314197,((KJ566519:0.10766105851470143817,JF262362:0.04410449770271709230):0.00216949145653832056[16],(JX426896:0.03494232142788569057,(AY822002:0.00969069857463183450,JF262378:0.00607482614482961550):0.02124095240661030490[97]):0.00624034110170943682[29]):0.01138668365930360464[21]):0.00379002259770404564[25]):0.04179066245565493665[91]):0.01022033025238723927[58]):0.09213611677194691318[100],(((EU731093:0.02677758023609948593,(AY454692:0.03168368198679472753,EU731081:0.02100689154958578983):0.00720209631703675780[55]):0.02222257572889587904[97],((KJ566477:0.03699760059211321117,JF262351:0.08442318291553217724):0.01429060573990995585[87],((EF444654:0.02621266112013540331,(EF444609:0.01081456194915315742,EF444616:0.03777439498021285813):0.00715667425967190986[82]):0.01968522214145066590[99],((AY822003:0.02023592955153721493,DQ676281:0.02381927068925406704):0.01525092903890085290[88],(KJ566513:0.00839756010723189707,(GU127429:0.03927139859745028272,GU127430:0.04454498049422968980):0.03575853504496478985[100]):0.00063334429057332537[68]):0.03067440724259647492[100]):0.00867531145017489368[67]):0.01711568365583851156[84]):0.00584798360628153036[71],((((EU731064:0.03994698381139713539,EU735581:0.04289708459714835359):0.01872743945892505271[91],AY454693:0.03220801396692128671):0.01079225640908678709[73],DQ082944:0.04074714822454031382):0.01865007292904476838[90],EF106719:0.20114479012805647207):0.01365059208653410759[66]):0.06350783368715520738[98]):0.02710771244692032969[30]):0.01800217991869914116[25],(((KJ566442:0.06667441819456965124,(EU735573:0.07274759144922217369,EF444623:0.04765921719300773851):0.02474645431800143180[93]):0.04897706395468332669[96],((EU329831:0.07394636656785144591,HQ330662:0.06981190385011148969):0.09410473249974420085[100],EF444601:0.16518629764691053485):0.01008343957316579394[21]):0.01941829886990378146[17],((DQ082931:0.05077028999107347645,((DQ417464:0.00574896797717167497,DQ082972:0.01229175678594959277):0.04752135553682335783[100],((EU735582:0.10355512570847602571,AB119581:0.04456131605794227957):0.01060498147995143914[32],((AY454689:0.03803353979669232832,((EU731073:0.02294099130094397546,AY454688:0.02411362052933906791):0.02866982443666785119[99],AY454690:0.07455868943118061642):0.00457858019125013341[31]):0.00909888751066822640[26],(EF106716:0.03660758521887887834,EU731049:0.03664289112537946064):0.00351415938549092368[19]):0.02174475063773178771[58]):0.01440022649048533152[22]):0.00710331497830092931[13]):0.06967124661681017850[64],(EU329762:0.02834995263074922833,EU329760:0.06083940393948279041):0.05712587682076920859[100]):0.01550020068797605677[20]):0.01466434908339916791[5]):0.02306550142004852588[1]):0.01722457549183794429[3],((((((DQ082940:0.07625733780190027677,(DQ417472:0.00996899330565700383,DQ082939:0.01204849335044488878):0.02682001131258151747[99]):0.02911867611354088115[75],((EU731096:0.04018638905130884897,((DQ417471:0.02051411516090696427,DQ082930:0.03408423428091860580):0.01987740937401618474[97],EU731067:0.03537465918182057523):0.02889239381943041821[93]):0.00812750760265290584[34],(EU731063:0.06489078469115601433,(EU731052:0.00235618163158265569,EU731106:0.00117039991365997680):0.02345084407715719577[100]):0.01392363107622023900[83]):0.01448189740055754772[36]):0.00742511057779447498[16],(((DQ417478:0.04751299081273735458,EU329822:0.06671306849810651474):0.01788092331564103757[38],DQ082942:0.06059857246453045215):0.00342707790431687025[3],(((AY454686:0.03988692296962164513,((AB119605:0.03205438617549116048,AY454684:0.02774273808055554083):0.07874193570408047349[97],(AY454687:0.06001748431513108384,AB119606:0.01109314495271087643):0.05789737186669657171[99]):0.03714569613879254578[60]):0.02408980038685629155[29],EU329788:0.03669093572435002532):0.04135119014507875751[18],((EU731097:0.03318919600584893659,DQ082929:0.02532260419958299452):0.03492855901599219159[98],(DQ082941:0.02615639275194122856,(AB175599:0.01075701826871394012,AB119607:0.01777771567094528493):0.01215339214391016401[87]):0.03168038930256648206[99]):0.00629879291277151646[25]):0.00593853797306844160[6]):0.00905426584097295678[11]):0.00794199181363022984[27],((((EU731107:0.00097310122451137854,EU731077:0.10271622888699935561):0.03770206385269929406[99],(EU731080:0.01075168090226112823,EU731089:0.03416103094272509438):0.01626869388897719468[88]):0.01054580044361107770[50],EU731095:0.02923804395625147559):0.01710105357286863248[83],KP204809:0.05308317570458569168):0.04021224532206910118[99]):0.01732476974157820884[44],(EU731047:0.04353133742794538380,AACY023798300:0.03538943890726648639):0.03557423492722647240[100]):0.02488574194119447941[88],EU731078:0.06875815109402109992):0.06567541044325585220[95]):0.01735298824485995844[3]):0.02279707917659481650[6],((KJ566469:0.17754504292913020347,(DQ676247:0.03865760968049362922,((KP308715:0.03540471876929434519,(((GU127422:0.05682088369611165007,JF262391:0.03351490925100646806):0.01426110637811415019[82],((KJ566432:0.02008567397758321063,GU127433:0.05654982965608085221):0.02112184781147326620[84],JF262390:0.02513531748493341711):0.00620915968078260532[45]):0.01775769931658640471[73],(JF262363:0.02237173331511352337,((KJ566478:0.01163003153846075069,JX413068:0.01676910285381703544):0.01680826642414308403[99],(HQ144088:0.04797085098791495361,JF262396:0.02866516376997881380):0.00535987768368035352[74]):0.02259418309753232976[99]):0.01775958428831792002[93]):0.00545485175975411827[36]):0.01216183827883073228[66],GU256988:0.03573413271204611136):0.01552554066217072190[86]):0.13971582712283875383[100]):0.02006413627513842918[9],(((JF262392:0.17675379916215971932,GU257123:0.10491720693775100082):0.02138953162052972812[12],((FN691682:0.07247265274003057700,KJ566507:0.03567566753084509823):0.02348491307352771826[78],(KJ566459:0.06166974662597355522,GU127390:0.04277922211866372337):0.02632767725244907625[71]):0.18072910866615249370[100]):0.00662323956743498133[1],(LC140671:0.08737582343089815573,(EU329785:0.03551649394793964659,EU329766:0.07459672027144155504):0.03382943065752606893[88]):0.04437663476361312226[45]):0.00877183922123626024[0]):0.02434583349285019196[1]):0.01916883552625234244[2],AF142865:0.49012911781699503022):0.00435675813686809115[3],(((((KT424651:0.05303915684934848440,AB107836:0.04951727337742642399):0.02315207355507659451[83],(DQ417474:0.04308559028024800536,AY454694:0.09100158393214324848):0.01354289002088639692[69]):0.00673549664513876500[67],AB831297:0.06475299361063896475):0.06696767804663383838[94],(AACY023772431:0.13901478203184716720,((((JX426834:0.02291883848441622976,GU127431:0.02456199619246832513):0.06678780229376951594[100],AB119629:0.09990190517865213393):0.03953103140616660849[90],JX426866:0.14082457249617319484):0.02955294216451560471[67],(DQ910160:0.05684534209505958530,(KC470862:0.04068115090335008149,(((GU127425:0.04712900447495334960,GU127432:0.02541972763903927596):0.10911912285989459892[100],AY454696:0.05984754951224279668):0.06411836162270780071[92],AY454695:0.05722403183365739471):0.02460624869812106166[32]):0.02522105262915019450[42]):0.02457117873606098901[53]):0.02744142672138874875[88]):0.01399575364454190909[9]):0.01143072476769796918[2],KJ566457:0.13561690530332479177):0.03243686342072509693[1]):0.00569489939020432611[0]):0.00538228223125502767[0]):0.00988692135455139162[0]):0.01704901976157526672[0]):0.00933919231233700832[0]):0.01398390981948069260[0],(((((AY454677:0.04716265090131650795,AY454676:0.05474213606158476186):0.02980287872310284983[94],AF424535:0.08454922923717782257):0.00476945769733168844[55],EF444656:0.08556681390164710965):0.08383892658967478928[100],(KP308718:0.13136544494631269275,GU127498:0.19459508480570883449):0.01815989053936533509[6]):0.01472691160437313886[3],(((FJ216056:0.09469016364024540611,LC139920:0.04394334534515256102):0.03115877143567847077[85],(((KP308733:0.04441782248201438243,AJ783657:0.07348384272850570775):0.01151342831586138656[7],((LC139795:0.02764128495716250411,KJ563992:0.01767233165793323513):0.03127594594636543684[83],(KJ566499:0.08743371103218872120,KJ566441:0.04544996447902058950):0.02448878666618055713[59]):0.00000100000050002909[4]):0.01131179432451268757[59],CEUC01002747:0.05486781199856334557):0.01027546655717324724[37]):0.04710802452845484073[99],((KJ566492:0.07971210240352026577,(AF224855:0.11515640449369282661,AF224779:0.00606931232227654171):0.04522401488180951418[100]):0.04387729299455102316[99],((JWKT01000043:0.02638226928578653666,(KP308737:0.03255070823904390731,KF964413:0.08349160662345879447):0.02643917352561122106[79]):0.12490980181141830840[100],(((KJ566521:0.01373256048887638164,FJ810531:0.01551290911653506292):0.00190116930738694801[35],KP308732:0.00896652177328989726):0.03957077225980146912[99],((KJ566514:0.04313762103897800237,(EF444641:0.05544431870414959218,(KJ566504:0.03789136864914566943,KJ566506:0.02967074458771891410):0.03471533299498093944[99]):0.01361367617820556999[55]):0.00656621976591690616[49],JN037998:0.09687334850241009765):0.05353788257612965285[100]):0.01746973546842185698[77]):0.03463108396274573036[99]):0.02243157916510479452[49]):0.00986077144644979982[21]):0.02636065165548794401[2]):0.01779814376124102746[0]):0.01718669960846910469[2]):0.05556126213874609115[6],(((FJ936649:0.24529209253454758999,(KP308720:0.21242292302047668939,((JN853677:0.19754309079125934034,(KJ566494:0.18991558172640318758,(AF142788:0.10542113222579437004,AB119582:0.10813462398007314680):0.04747053895636386273[84]):0.08144350374035014273[99]):0.01381453967191372846[46],((HE650688:0.20532959285179783193,AB329838:0.07200891737653307423):0.13361602545316042523[100],(JF500338:0.12873270355531696296,(((DQ841228:0.05845593744505010736,(DQ841226:0.05436758439684850203,HM245645:0.02814449607614993853):0.01696065544649029422[83]):0.03930154564252168886[100],(((DQ910155:0.08700022998924468454,KP327903:0.24013335393244356064):0.03323896372428156165[44],(EU731383:0.08067985676679312324,((EU329840:0.05775533846965944657,(DQ397387:0.00000100000050002909,EU731402:0.00834533688083500570):0.03861798847974496490[100]):0.08178471313147228638[100],((EU329802:0.03547882736197845166,(JN107437:0.05172647754826867339,EU329743:0.09904751443130316302):0.02467316737588904491[29]):0.01175746540449810335[24],(((KJ566467:0.06946323493137242233,KJ566445:0.04401664427586004374):0.02611128137671460056[86],((DQ082949:0.13453678009899008861,(AB831318:0.03969808844394812769,JF835512:0.09064856028198013671):0.03639113996975826965[98]):0.01731785423335815630[21],((CEUC01125807:0.04011444278038137079,(((EU329808:0.05632769562967381016,DQ841234:0.02842525961042201982):0.01630288605848867131[26],(((AB119566:0.03861499819401498917,AB119568:0.03510549250602586907):0.01628846272885843549[44],(EU181722:0.02579407353169030706,(EU329755:0.05358107387768300950,EU329742:0.03604001202794137465):0.01029840380218068584[34]):0.00996579358115100983[43]):0.03355093270533944516[49],(KT461009:0.05218432917664980047,AB119567:0.00648171707487776947):0.02103751630642973838[51]):0.01667604089129557515[24]):0.00000100000050002909[8],AB425008:0.02326506383927075955):0.02531549112069801655[50]):0.00936704453630060607[41],EU329747:0.01921973785343605509):0.03303178785435024328[84]):0.01501673209944544458[13]):0.01679561516188590037[14],EU329817:0.09027007068619107011):0.01237194826689559483[22]):0.03311823637421459909[36]):0.01369551935377290482[33]):0.08089643662950399272[82]):0.01729173794718383630[13],(((((EU329750:0.04184457599376442682,(EU329824:0.05791589854255554948,(EU329740:0.03329275168664042051,(EU329746:0.07962463078103830527,EU329741:0.04750699654564830704):0.02369542888450351312[64]):0.00851197148633677826[39]):0.02692497325335841893[53]):0.05577478634949123437[95],FN598100:0.15044906333055987901):0.03443864468833955639[69],(((((AB119631:0.05997242161175909275,(EU731490:0.03573031140117637755,KP308561:0.21346950546052967379):0.01703215044976255296[35]):0.02145363648687410515[42],LCNU01000021:0.08209320261209190894):0.02755099147153780570[65],EU731488:0.09455588159089950429):0.02191828616138287791[93],((GU127465:0.10474875937300801021,JX426900:0.08408710043036410342):0.04538860310785323982[70],(LWDU01000111:0.08976330011914318563,AB243796:0.07457822495863281054):0.01962577815955625013[32]):0.01189052106677019813[26]):0.06035935709636825602[96],((((EF106701:0.09883625469359787197,EU731423:0.10723260215940198792):0.02454608245891340065[84],(EU731418:0.05170289838819916439,EF106700:0.08186003256011520346):0.03449749243047704750[69]):0.02627347616461406243[79],((((((AF146239:0.09553700190468465692,AF146247:0.05953592158681133423):0.02361740270998931301[66],(AB329833:0.05766907196360242932,((AB629084:0.07789883589429065502,AB329832:0.06900069689510035520):0.01914515626524580794[23],AY133349:0.05823167669812397140):0.01204057220038115723[13]):0.00884144708355303309[5]):0.00000100000050002909[1],(DQ910101:0.06716642351359480845,(((KU351236:0.08638472430030318117,AF424528:0.01258251305878756512):0.01451913696615033181[59],KU351216:0.04352773201440986867):0.01986560530395022756[57],AF424537:0.08375064755415564943):0.01445519522689540405[36]):0.01523016584244136877[39]):0.01440225907960718081[15],(FJ851599:0.05620882736549909914,((((((((FN866063:0.01741766848383956984,FN866234:0.04641399656042673183):0.07922679505012908407[100],(JQ315351:0.04454954406142447310,AY690245:0.05096710655358622361):0.01245462878475993990[17]):0.02351233171073998512[15],((FN865528:0.05458637478644101648,EU731406:0.08666759211832482379):0.01493181693067063311[24],EU731480:0.09079290118382762897):0.01123511390447145403[6]):0.00984131512197697345[2],(ASMP01000002:0.08461152243594219358,FN863526:0.07664610750857919763):0.03376021425663667391[58]):0.01143592984280478002[1],((EF444644:0.12909048431690967051,AB629086:0.03339144790637418175):0.03068036144265639392[27],((AB329834:0.05762789122304947526,DQ082948:0.04336586940190996498):0.02740554303728118604[28],((((((EU731476:0.05012040291634313471,EU731475:0.04421550796125894855):0.01377055714875594777[75],AB119573:0.07889985537485343092):0.00969315524935531435[51],(KU351235:0.03567016539114761797,EU731492:0.03540838453910830769):0.01822477124185676450[78]):0.00829823476064202661[33],DQ082933:0.05135267929009002669):0.01184886846238503329[19],((AF142859:0.09708028474519739270,((EU731487:0.07440290628249530969,EU731489:0.09477401019694806084):0.02186581639727747453[26],(FN865574:0.09091598502788313108,EU731491:0.03953243703650480972):0.01735754468445124821[27]):0.00171032595216428075[3]):0.01373072394678477928[6],(DQ841225:0.03789027378569552462,FN865760:0.06405006037385814477):0.03483205968589889179[58]):0.00826998864504074893[0]):0.00792033396901674173[1],DQ082932:0.09430451077320446684):0.00430125723598991008[2]):0.01313064598413544656[4]):0.01651555213157147178[1]):0.00536600206427513462[0],(EU329744:0.09976939336026277583,LC139739:0.06671459835117235504):0.02474466790694766424[27]):0.00712678163916023472[1],(EU731477:0.06155231352098158859,EU731484:0.07628869171353624967):0.02145451354498572813[61]):0.01161771476052080206[3],KP308750:0.08119946193098567799):0.00690921175367852601[2]):0.00000100000050002909[1]):0.01332081285884777026[3],EU731486:0.07839913800651089615):0.01331822863896735785[4],(((AB425010:0.08623468215692482730,AB424997:0.01440092332661561426):0.03939477480424048023[59],AF424532:0.02359185002419477220):0.02465738594702997222[31],LAZR01058673:0.04575992939950868782):0.01619570718334245596[36]):0.00960359125900656432[4]):0.03312167597621747117[14],HM195134:0.14249759246290252812):0.06361972784453660823[100]):0.01273968329132355720[31]):0.01280137348083137949[41],KJ563980:0.11494427534481098385):0.01266856549450117754[31],(EU329753:0.17039872219606691517,((GU127468:0.14066063181085794453,AY690251:0.07846139612023901588):0.06757824453703198397[100],((HM134887:0.00941270509475355607,HM134888:0.05468761246371816459):0.04625096901645775471[100],AB243808:0.03606841520695288489):0.06974503212787429296[100]):0.02693571202990626551[81]):0.03500567400972706689[58]):0.01847613924623692921[19]):0.01833640066228887922[11]):0.03110841336985957495[42],EU329739:0.11684666770165712257):0.05458797493396357059[98]):0.02356111210813184240[38]):0.03262489098593161080[48]):0.06914820750464344135[92]):0.07574104154867561389[33]):0.21070289718406584600[100],((AB611349:0.05619551821331014718,(((AB831321:0.04116961491324312022,AB831310:0.04346737575967530437):0.03312459850950267432[100],AB831286:0.08919467869513844627):0.02828140794879036371[99],AB611619:0.09125855745635981509):0.01145293560010765717[71]):0.14916404355771376022[100],(HM244210:0.19139269584953261250,(HQ330706:0.10058959940482230244,JN853636:0.12216949971578960898):0.19073361257954965509[100]):0.06489435437479310065[60]):0.03107051564977459171[40]):0.03563437203104621864[17],((KF964415:0.28316835962954872707,KJ564009:0.16126597764607353280):0.06107201824773302035[89],(CEPZ01054346:0.08166528539260081709,(CEWA01207459:0.05899057457876537985,CETV01269389:0.04204559118126362238):0.02382756649644017510[65]):0.16826791657238651667[100]):0.09823771337463851894[100]):0.04817367826943878828[16]):0.02178764623713991266[3],(EU731019:0.17981429277745072937,EU731177:0.13545874045076544689):0.16571008373809800740[99]):0.02137543463949202402[8]):0.02766356067105965599[21]):0.05863270665277722782[46]):0.37216407485363633967,LFRW01000036:0.37216407485363633967);
