# Supplementary material for: Insights into the ecology, evolution, and metabolism of the widespread Woesearchaeotal lineages
Source: Microbiome. 2018 Jun 8;6:102. doi: 10.1186/s40168-018-0488-2 (PMC5994134; doi:10.1186/s40168-018-0488-2)
Supplement: Supplementary file 3 — Dataset S2 Neighbor-Joining tree based on 663 representative 16S rRNA alignment (Additional file 7: Dataset S5), basis for Additional file 1: Figure S2, in newick format (663_OTU_800bp_NJ_tree.nwk, generated by MEGA7 seeing Additional file 6: Supplementary Methods). (NWK 25 kb) [file 40168_2018_488_MOESM3_ESM.nwk]

(((((((((((((((((((((((((((((AY822004:0.01153304,JN651999:0.01199151)0.4500:0.00149051,JX426807:0.01689646)0.9580:0.01469431,GU127423:0.03636515)0.9460:0.01538208,(JF262377:0.03187985,KJ566458:0.01628529)0.8380:0.00773881)0.9760:0.01777997,(FN864027:0.02444334,FN864890:0.03486048)0.9790:0.01447669)0.7400:0.00821329,KP308727:0.06176819)0.5810:0.00522808,AY500126:0.04391296)0.9840:0.02088158,(EU329748:0.06446452,(KP308717:0.07124430,(KJ566493:0.02557198,FN867022:0.02455656)0.9980:0.02620490)0.5390:0.00564680)0.9530:0.01407540)0.9600:0.01694511,EF444648:0.07384734)0.5370:0.00521045,(AY454682:0.03269281,EU735578:0.05302147)0.9990:0.04435502)0.3230:0.00257828,(EU329764:0.04430017,(((GU127428:0.02281929,GU127440:0.02521026)0.4680:0.00276125,FJ351031:0.00639514)1.0000:0.03363564,(((KJ566519:0.06145288,KJ566468:0.01241527)0.7550:0.00811479,GU127392:0.01596443)0.7970:0.01047913,(JF262362:0.02035369,(AY822002:0.00576247,(JF262378:0.00438856,(GU257097:0.26801901,JX426896:0.00000000)0.5370:0.02164126)0.2400:0.00152587)0.5000:0.01702968)0.8210:0.00820572)0.9300:0.01509100)0.9930:0.06156540)0.2960:0.00496621)0.2780:0.01122170,(EU731066:0.08506804,(EF106719:0.11807364,((((EU731064:0.03293505,EU735581:0.02765678)0.7720:0.00614961,AY454693:0.02362611)0.5700:0.00374744,DQ082944:0.02584266)0.9250:0.01079975,(((AY454692:0.01220732,EU731093:0.01836593)0.8400:0.00531497,EU731081:0.01396942)1.0000:0.02160613,(JF262351:0.05417041,((((EF444609:0.01264071,EF444616:0.02100046)0.4840:0.00177210,EF444654:0.02013255)0.9130:0.00854987,KJ566477:0.03208588)0.6470:0.00344686,((GU127430:0.02391998,GU127429:0.02680466)1.0000:0.01851419,(KJ566513:0.00984310,(AY822003:0.01424408,DQ676281:0.01568111)0.8240:0.00496309)0.4180:0.00075135)0.9860:0.01574935)0.8690:0.00947999)0.6550:0.00519901)0.8970:0.01087742)0.4290:0.00211095)0.9520:0.02718991)0.3400:0.00933897)0.0650:0.00350469,(KJ566442:0.04411003,(EU735573:0.03867668,EF444623:0.03341945)0.9930:0.01819577)0.9960:0.02382227)0.0050:0.00150126,(((JF262392:0.09259485,EF444601:0.08757274)0.0750:0.00177887,KJ566469:0.09159655)0.0350:0.00464961,((HQ330662:0.05367952,EU329831:0.04186188)1.0000:0.05049956,(EU329760:0.03464263,EU329762:0.02302557)0.9990:0.03301904)0.3690:0.00638970)0.0270:0.00424567)0.0000:0.00374611,(((((((((((AY454689:0.02965053,EU731049:0.01977066)0.3940:0.00493217,EF106716:0.02111511)0.3510:0.00376055,(AY454688:0.01288691,EU731073:0.01975727)0.8480:0.01526226)0.4660:0.00413619,AY454690:0.03725845)0.6100:0.00565850,AB119581:0.03194468)0.5480:0.00560720,DQ082931:0.02429971)0.4210:0.00477313,(DQ082972:0.00493205,DQ417464:0.00631444)0.9930:0.03491613)0.6820:0.00859498,EU735582:0.05760472)0.9030:0.02315593,(EF106718:0.10275375,AB831295:0.06459654)0.4540:0.03459783)0.0800:0.00497397,(GU257123:0.09707869,(LC140671:0.08161854,(EU329766:0.04134249,EU329785:0.02635850)0.5570:0.00677714)0.4080:0.00664838)0.3570:0.01995092)0.0080:0.00836909,(((AY454684:0.02489462,AB119605:0.01334551)0.9830:0.02491596,AF142865:0.23502620)0.6890:0.02265509,((EU731077:0.06065716,EU329822:0.03763541)0.3700:0.01257445,(EU731078:0.05209011,((AACY023798300:0.02184308,EU731047:0.03266274)0.9990:0.02301061,((((((AB175599:0.01434538,AB119607:0.00350211)0.9810:0.01328948,DQ082941:0.01104576)0.9960:0.02247984,(AY454686:0.02527902,EU329788:0.01780674)0.6970:0.00690860)0.4150:0.00421569,(AB119606:0.00000000,AY454687:0.03626211)1.0000:0.03283695)0.3370:0.00494183,(DQ082942:0.02710372,(DQ082940:0.03608689,(DQ417472:0.01222813,DQ082939:0.00332324)0.9950:0.02241544)0.5460:0.00671781)0.3270:0.00363146)0.0810:0.00381342,((((((EU731089:0.01102701,EU731080:0.02107247)0.6290:0.00922157,EU731095:0.02746027)0.5130:0.00351468,EU731107:0.02317006)0.6920:0.00632509,KP204809:0.04238308)0.9570:0.02151563,DQ417478:0.03517996)0.2980:0.00284069,(((DQ082930:0.01609031,DQ417471:0.02168209)0.8630:0.00889261,EU731067:0.02545295)0.9610:0.01099777,((EU731097:0.03298064,DQ082929:0.00694742)0.9410:0.01779103,(EU731096:0.03103116,(EU731063:0.03532808,(EU731052:0.00190142,EU731106:0.00067811)1.0000:0.02644115)0.6500:0.00533931)0.4310:0.00180984)0.4340:0.00384287)0.3230:0.00691661)0.0600:0.00169130)0.0970:0.00320626)0.2000:0.00417738)0.2110:0.00717836)0.3890:0.00525803)0.7880:0.03005530)0.0000:0.00025278)0.0020:0.00234916,(EU329772:0.07321539,((((JF262402:0.02613021,JF262352:0.03475700)0.8130:0.01046829,(KF360009:0.02391491,JN652025:0.01925056)0.9950:0.02826794)0.6810:0.00698881,FJ755707:0.03853912)1.0000:0.06235763,(((AB119608:0.02372981,HQ144087:0.05112624)0.8670:0.01598597,AB119628:0.03570452)0.2920:0.00282688,(EU735586:0.05697622,(HM474981:0.02006904,EU329749:0.04008134)0.8610:0.01126664)0.6970:0.01216148)0.9970:0.04390986)0.5190:0.00651431)0.6210:0.02677434)0.0030:0.00586435,((((AACY023847387:0.04693390,AY454698:0.05240385)1.0000:0.04243765,JF262398:0.11408490)0.2490:0.00636380,(AY454697:0.08313863,LC139913:0.05504859)0.1500:0.00190488)0.0920:0.00654388,((KJ566487:0.07088480,AB629070:0.05754703)0.8320:0.02293383,(KP308740:0.12628096,(((CEQE01050924:0.07874970,LC139864:0.06049944)0.4100:0.00779493,LC139893:0.05608961)0.3250:0.00830727,((AB107822:0.14221818,LC139953:0.05395888)0.1940:0.01504229,(AY851812:0.05918091,((KF964419:0.08629199,AB329842:0.05967472)0.1900:0.00329860,((DQ397399:0.05525109,DQ397386:0.03195821)0.5950:0.01320523,(KP308723:0.04398463,(((LN864967:0.09637098,AB107814:0.00640226)0.9830:0.06164370,AY821999:0.05705673)0.1020:0.00244655,(KJ566470:0.03257885,(AY822000:0.03986459,KJ566434:0.03104658)0.6050:0.00984520)0.3890:0.00548670)0.6710:0.02388513)0.5200:0.01295246)0.1970:0.00733909)0.2090:0.01143674)0.2590:0.00762351)0.4140:0.01362275)0.2650:0.00400180)0.3900:0.00412307)0.6880:0.02639844)0.0850:0.01138845)0.0000:0.00229412,(((FJ484253:0.04466884,EU731333:0.04488339)0.9830:0.02687648,EF444613:0.06617596)0.1340:0.00586000,(((KP308716:0.08122663,AB119627:0.08711869)0.3600:0.01071622,EF444618:0.07731136)0.1140:0.00619976,(JF262383:0.11579341,(AB119625:0.03091984,AB119604:0.01112468)1.0000:0.03031105)0.6140:0.02477981)0.0230:0.00711625)0.0000:0.00163177)0.0000:0.00257746,(((((((((JX426850:0.03742854,JX426813:0.04272413)0.3800:0.00531797,FJ351028:0.02172052)0.3350:0.00815275,(FJ351029:0.02011129,AY454641:0.02534326)0.4350:0.00488241)0.1720:0.00460465,((KT461029:0.02082395,EF444599:0.00841917)0.9770:0.02275321,(HQ330693:0.03383534,(FJ351286:0.06764057,FJ351529:0.00000000)1.0000:0.03113597)0.3840:0.00907642)0.2990:0.01179785)0.9190:0.01508478,(AB197216:0.04037534,EU731317:0.02881181)1.0000:0.04812380)0.5170:0.00828092,AY454636:0.07193157)0.4510:0.01442973,(AY454640:0.10996142,(AY454681:0.02559912,AY454680:0.02705131)1.0000:0.04486917)0.1220:0.00517094)0.0100:0.00436136,((((EU735567:0.01236830,EU735579:0.01677021)1.0000:0.02751630,CEUC01139520:0.03512681)0.9130:0.01047694,GU127427:0.06637724)0.8310:0.02044745,((EF106713:0.01618461,EU731362:0.02654402)0.7140:0.01040788,(GU127434:0.07737281,(DQ676253:0.01402981,GU127424:0.03601087)1.0000:0.02738422)0.9770:0.02306918)1.0000:0.04688117)0.2830:0.01250280)0.0000:0.00266165,((((((((DQ397385:0.05076767,EU731176:0.02746155)0.9880:0.01739210,DQ397383:0.00000000)0.9070:0.00663621,EU731219:0.00140400)0.4480:0.00105210,EU731188:0.00112962)1.0000:0.06635691,(AY454637:0.05913591,(KJ566489:0.04003502,(AY454639:0.02990165,LC139891:0.02599897)0.9820:0.01988419)1.0000:0.03538701)0.2610:0.00416396)0.0710:0.00303995,FJ810528:0.10951327)0.0040:0.00030939,(JWKV01000003:0.06198958,KJ566498:0.05771117)0.8810:0.02010002)0.0230:0.00960807,(((((EU329789:0.08902083,EU329770:0.00312485)0.9600:0.01627187,AY454674:0.04098802)0.9910:0.04023966,JQ315349:0.10514995)0.2500:0.01476184,(FJ351027:0.07100862,(AY454670:0.06481730,(AY454675:0.02637576,KU351214:0.04827629)0.9980:0.03380667)0.4200:0.00807767)0.0620:0.00680802)0.0040:0.00477951,(EU329776:0.05461090,(((((EU731330:0.06730545,EU731325:0.07129825)0.5590:0.01058652,EU731328:0.09134643)0.1700:0.00033896,EU731322:0.06643806)0.2860:0.00342921,(EU731329:0.03785787,EU731323:0.02878794)1.0000:0.04517128)0.9990:0.03655746,(((((((EU731299:0.01373127,EU731306:0.01806478)0.6500:0.00291363,EF106714:0.01175821)1.0000:0.02198226,EU731314:0.01915414)0.9980:0.01402270,EU731302:0.04802733)0.7430:0.00491932,(EU731297:0.04347709,EU731308:0.06566746)0.8900:0.01103489)1.0000:0.02943510,(JF262371:0.10070790,(EF444645:0.05665960,(EU731284:0.02927073,EU731288:0.04437750)1.0000:0.02167062)0.9710:0.01530786)1.0000:0.02623729)0.7060:0.00808947,((DQ082945:0.06205312,EU731145:0.07161024)0.3120:0.00405550,(DQ397397:0.03752195,(EU731139:0.05752504,(EU731142:0.06702337,(EF444637:0.03944104,((EU731148:0.05621806,EU731138:0.02476003)0.7250:0.00888050,(EU731141:0.04157055,(EU731151:0.04084752,EU731143:0.02401735)0.7370:0.00573134)0.5510:0.00473606)0.3930:0.00245455)0.2600:0.00346768)0.2850:0.00618903)0.3240:0.00391027)0.4760:0.00940209)1.0000:0.04787746)0.4360:0.00339553)0.6620:0.00959304)0.0660:0.00367365)0.0000:0.00160403)0.0000:0.00136727)0.0000:0.00245292)0.0000:0.00089934,((((((((((GU127395:0.03455380,FN866058:0.04507940)0.6120:0.00445505,GU127547:0.04748109)0.6610:0.00860884,(EF444665:0.04074099,(KJ566509:0.03564230,KJ566488:0.05194894)0.8280:0.00742159)0.4800:0.00604760)0.3520:0.00578965,EU731164:0.08367545)0.1820:0.00392932,(EF444614:0.03629460,(EU731161:0.05905098,(AACY020521239:0.03039895,EU631818:0.03132945)0.7530:0.00928352)0.4380:0.00535488)0.5280:0.00896322)1.0000:0.03416509,AY454635:0.08488911)0.9640:0.02628164,(HQ330731:0.05861284,(DQ417477:0.03401759,AB119626:0.02331903)0.9980:0.02158370)0.6580:0.02074111)0.1110:0.00561923,((AB119580:0.04078516,KJ563988:0.06938434)0.3500:0.01972246,((KP308713:0.08440272,GU127493:0.09087818)0.2940:0.00926604,(LC139918:0.05453386,(KJ566472:0.07294926,(GU127477:0.09225304,KJ566448:0.08046618)0.6650:0.01691178)0.1690:0.00465336)0.0700:0.00741966)0.0160:0.00363814)0.0040:0.00631816)0.0000:0.00295010,(AB119623:0.06219761,((EU731255:0.02295899,EU731253:0.02578411)1.0000:0.05597213,(DQ417468:0.05084003,(EU731251:0.05640125,(EU731254:0.04748815,EU329837:0.03200020)0.6150:0.00639360)0.6440:0.00751213)0.9940:0.02108094)1.0000:0.03183683)0.1940:0.01134807)0.0000:0.00306597,((((((((LC139917:0.08735020,JN853626:0.06178938)0.5970:0.03234519,(JX426865:0.08103969,GU257160:0.07721719)0.5120:0.00630573)0.2370:0.01466007,(EU244290:0.07037614,(JX426853:0.04146986,HQ330736:0.03392888)0.9960:0.04931812)0.3320:0.00500039)0.0410:0.00906602,(EU244291:0.09056090,JX426902:0.08273610)0.0900:0.00715696)0.0000:0.00779869,((AY500128:0.05124920,GU135468:0.10886316)0.7850:0.02820217,(AM076832:0.13097115,(FJ351230:0.05926273,EU731365:0.04125639)1.0000:0.05793120)0.9290:0.04277061)0.0620:0.00425585)0.0000:0.00321234,(JF262368:0.06505482,(EF444640:0.10054987,KP308736:0.08456809)0.3140:0.00938750)0.1510:0.01249078)0.0000:0.00421850,((KP308742:0.07672842,EF444643:0.09917777)0.4160:0.01189156,(HQ330694:0.07389547,((FN691682:0.06304551,KJ566507:0.02806078)0.8600:0.01394842,(KJ566459:0.03716987,GU127390:0.02810544)0.8450:0.01080669)1.0000:0.07377134)0.3890:0.01681847)0.0190:0.00526773)0.0000:0.00211402,(((((((((KM273673:0.03245234,GU127499:0.04135374)0.7240:0.01242175,GU127497:0.05622591)0.4620:0.00213496,KJ566496:0.01780649)1.0000:0.03059895,(JN107423:0.03063304,AY454657:0.02808582)0.7060:0.00381103)0.9090:0.01624694,((AY454672:0.03942172,AY454673:0.02070947)1.0000:0.02549157,(AY822001:0.04396388,(AB119601:0.01878410,AB119602:0.01545968)0.8890:0.00937641)0.8090:0.01044579)0.7230:0.00656982)0.5140:0.00064673,AB095126:0.07295149)0.4970:0.01078181,(EU731359:0.03251998,EF444658:0.02460344)0.9980:0.04137969)0.1360:0.00526372,((((AM503241:0.05087042,HQ330665:0.02807695)0.7700:0.01278990,(GU127418:0.03727597,KP328002:0.04668772)0.5700:0.00929371)0.9490:0.02781955,(GU257109:0.07827926,KP308743:0.07689316)0.2730:0.00771363)0.0800:0.00547265,(FJ484243:0.08725896,(FJ912753:0.03899332,((AY454668:0.02999131,AY454663:0.01828455)0.7750:0.00859870,((AB119603:0.03770859,AY454667:0.03283438)0.4000:0.00228709,(AY454666:0.04320332,AY454664:0.04345116)0.4550:0.00509917)0.2680:0.00335123)0.3360:0.00198378)0.3930:0.00747267)0.3770:0.00543152)0.0580:0.01390685)0.0000:0.00440795,((((((KJ566443:0.06355991,AY454678:0.04841712)0.5490:0.00342669,KJ566490:0.03598469)0.9880:0.02960841,AY454679:0.08280799)0.1170:0.00360501,(KP308735:0.08125327,GU127498:0.10019124)0.0960:0.01006681)0.0000:0.00437294,(AY454647:0.08855078,(GU127506:0.08262594,KJ566457:0.07135636)0.0880:0.00682271)0.0010:0.00210463)0.0000:0.00631341,((((((((JN037998:0.06162022,EF444641:0.03275064)0.8230:0.00784635,KJ566514:0.03433626)0.4730:0.00454571,(KJ566504:0.02280639,KJ566506:0.02421556)0.8790:0.01388806)1.0000:0.02275980,(FJ810531:0.00903621,(KP308732:0.00988552,KJ566521:0.00000000)0.7490:0.00472498)1.0000:0.03520930)0.8700:0.01089025,(KP308748:0.02651660,(KP308737:0.04139423,KF964413:0.03742350)0.5480:0.00681883)1.0000:0.05231955)0.9830:0.02348566,(KJ566492:0.04759943,(AF224779:0.00629701,AF224855:0.07685587)0.9910:0.03597007)0.9820:0.02817266)0.1390:0.00544378,((LC139920:0.01325915,FJ216056:0.07921592)0.8590:0.01517726,(CEUC01002747:0.04214714,((KJ566441:0.04413838,KJ566499:0.04199182)0.3910:0.00404817,(KP308733:0.03915291,(KJ563992:0.02890527,(AJ783657:0.04520453,LC139795:0.00000000)0.7250:0.00924986)0.6960:0.00809697)0.4600:0.00673091)0.5230:0.00560101)0.5230:0.00405664)0.9720:0.03417000)0.1100:0.00598223,((((AB329839:0.09651356,EF444632:0.07942629)0.3660:0.01162414,KP308718:0.09440151)0.0420:0.00670040,KJ566446:0.07684029)0.0110:0.00449611,(((AF424535:0.03938431,EF444656:0.06073930)0.6270:0.00641124,(AY454677:0.03491439,AY454676:0.02940247)0.7240:0.00996065)0.9840:0.03996078,((((((AY454655:0.01216646,AY454654:0.01920023)0.5210:0.00279527,(AB831314:0.02548582,AB119622:0.00000000)0.9970:0.01968271)0.5990:0.00535565,AY454653:0.03905760)0.5830:0.00542928,JX426859:0.06501595)0.9510:0.02734795,KJ566444:0.07134483)0.3180:0.00780160,((((((AF424534:0.02156629,EU329754:0.09744876)0.6770:0.01094803,LC139924:0.02232458)0.4520:0.00526340,AY454651:0.03546925)0.6170:0.01143415,(AB119564:0.02184316,AY454648:0.03085445)1.0000:0.03120408)0.3460:0.00542380,EU731335:0.07008291)0.3960:0.00657640,((JN853679:0.05493528,GU257165:0.07813603)0.7010:0.02368459,((DQ397367:0.01241323,DQ397368:0.01569922)0.9860:0.02333122,(EU731236:0.04286127,(EU731240:0.04129411,DQ909977:0.02929413)0.5950:0.00411116)0.7770:0.00731247)0.8800:0.02653594)0.2270:0.00927828)0.2760:0.00876497)0.1260:0.00471493)0.0570:0.00422436)0.0000:0.00201282)0.0000:0.00439835)0.0000:0.00088188)0.0000:0.00046225)0.0000:0.00003891)0.0000:0.00102518)0.0000:0.00057840,(((((((((JF262396:0.01779194,HQ144088:0.04577323)0.5050:0.00771657,(KJ566478:0.01488670,JX413068:0.00325115)0.6730:0.00651325)0.5590:0.00682781,(KP308715:0.02377981,JF262363:0.02516931)0.2340:0.00499707)0.1560:0.00450150,((GU127422:0.03015147,JF262391:0.02820946)0.5150:0.00690339,(JF262390:0.02348775,(GU127433:0.03797064,(GU256988:0.04571075,KJ566432:0.00000000)0.7610:0.01844417)0.3740:0.00599469)0.1520:0.00162249)0.2930:0.00706778)0.4290:0.00367964,DQ676247:0.03645246)1.0000:0.08298231,(JN853667:0.11013569,GU127420:0.09222519)0.2040:0.00849486)0.0440:0.01198614,(((KP308707:0.04464596,KJ566436:0.02121324)0.6960:0.00623391,JN825302:0.04916496)1.0000:0.04811095,(LN896625:0.05670915,(AB077227:0.02063196,(KJ566435:0.00730637,KF692515:0.00925906)0.6890:0.00551266)0.9970:0.02798381)0.9980:0.05931248)0.3440:0.01786288)0.0000:0.00502486,((((((((GU127500:0.02628273,JX426804:0.03012752)0.8180:0.01434448,HQ330684:0.02490595)0.9300:0.01387177,JQ595944:0.04891073)1.0000:0.03266872,JX000786:0.05597426)0.9260:0.01236598,KP308710:0.08601946)0.6680:0.00909117,(JF262400:0.07881114,EU329752:0.05699133)0.1760:0.00252566)0.1560:0.01017000,(AACY023772431:0.07522924,CEPX01003170:0.11898249)0.0730:0.00726975)0.0010:0.00404139,((((EU329787:0.02065573,AB831312:0.04619664)0.5620:0.00461772,AY454658:0.03468491)0.8420:0.01497053,EF444611:0.05146557)0.9970:0.03549386,(AY454659:0.05242391,((EF444652:0.04319091,AB831322:0.05089836)0.8580:0.01162879,(AY454662:0.03789098,(EU731242:0.01453997,EU731247:0.02096298)1.0000:0.02545677)0.6540:0.00601749)0.9240:0.01077350)0.9950:0.04048281)0.0380:0.00402541)0.0000:0.00182233)0.0000:0.00328276,((((((((((EU731290:0.02666643,EF444646:0.01415667)0.9760:0.01039369,EF444635:0.02566691)0.8150:0.00746606,EU731291:0.03783754)0.7290:0.00558439,EU731294:0.04583804)0.3110:0.00357010,EF444633:0.03108890)0.2300:0.00367741,DQ082947:0.04320333)0.3060:0.01004356,GU127426:0.06614269)0.2130:0.00207898,(EU731352:0.09902071,(EU731354:0.06488138,(EU731358:0.01910484,(AY454656:0.02197551,EF444624:0.00718976)0.5580:0.00130574)1.0000:0.04528528)0.3840:0.00427241)0.2740:0.00696556)0.6680:0.01606365,((KC471280:0.03734655,AB119624:0.02204688)1.0000:0.02575000,(EU731316:0.05149537,((GQ844325:0.02490826,JF262379:0.03580445)0.7860:0.00985485,(AF424536:0.03867910,(CP010425:0.03934047,EU735565:0.02255593)0.5750:0.00671298)0.4410:0.00288759)0.6840:0.00627765)0.9670:0.01719823)0.9830:0.02499701)0.1330:0.00620829,((((((((JX426899:0.03806520,JF835243:0.07958186)1.0000:0.03499700,KT715021:0.04128461)0.5770:0.00870624,EF444617:0.04330471)0.3300:0.00486175,EU731160:0.05235511)0.3010:0.00361595,EF444650:0.03023458)0.4710:0.00608311,(EU731156:0.02164035,EF444647:0.01927720)1.0000:0.05234565)1.0000:0.06717736,(GU127419:0.09524100,(AY454694:0.05010411,(DQ417474:0.03599137,(KT424651:0.02470539,(AB831297:0.05420319,AB107836:0.04257100)0.6330:0.00882000)0.5780:0.00623852)0.4780:0.00415185)0.9250:0.03069668)0.0760:0.00373247)0.0040:0.00697808,(((((EU731274:0.00027925,EU731271:0.00653312)1.0000:0.02881046,EU731266:0.04139744)1.0000:0.07037308,(AY454645:0.01167366,AY454642:0.03244399)1.0000:0.07596409)0.2590:0.00812698,(AJ631246:0.06865975,GU127394:0.07591856)0.4440:0.01745735)0.0390:0.00387837,(((KC470862:0.02379090,AY454695:0.03914616)0.9960:0.02583114,DQ910160:0.02915870)0.6740:0.01399967,(JX426866:0.08570892,(((GU127432:0.01924142,GU127425:0.02606470)1.0000:0.05697253,AY454696:0.04743326)0.7350:0.01774981,(AB119629:0.04423832,(JX426834:0.02349048,GU127431:0.00696637)1.0000:0.04349034)0.7860:0.01727433)0.2730:0.00279447)0.3780:0.00687041)0.6780:0.02529088)0.0040:0.00234910)0.0000:0.00244966)0.0000:0.00166123)0.0000:0.00035084)0.0000:0.00177493,((((EU731356:0.02774209,EU731353:0.03072320)1.0000:0.05161033,EU731355:0.07000344)0.6850:0.01508874,(CEPZ01029485:0.09230779,EU731360:0.08192663)0.3570:0.01194858)0.0830:0.00598754,(((((EU244292:0.03229119,DQ397398:0.03679650)0.3860:0.00875112,EU731035:0.03127954)0.2910:0.00480087,EU731012:0.04165765)0.3890:0.00655842,KU351233:0.03262954)0.5620:0.04574819,(JF262401:0.12133108,(((JQ315353:0.01209298,AY454702:0.00469238)1.0000:0.04736337,EF444619:0.05318752)0.8890:0.01139832,(AY454704:0.04695289,(EF106720:0.01659566,AY454703:0.04353797)0.8650:0.00604465)0.9940:0.02428733)0.9070:0.01951228)0.1120:0.00407648)0.0260:0.00771396)0.0000:0.00466598)0.0000:0.00604074,(((GU127416:0.03565153,GU127421:0.04899577)1.0000:0.10417026,EU329771:0.08983929)0.1160:0.00531418,((((((JWKW01000011:0.08280254,JX426877:0.09040151)0.9660:0.03810791,(LC080934:0.06399250,EF444651:0.07309890)1.0000:0.03206463)0.4320:0.00499195,(LC139949:0.06256269,(KJ566502:0.02612215,KJ566429:0.02642562)1.0000:0.04884099)0.9980:0.03905257)0.4370:0.00591973,(FJ487465:0.12996972,((CEPZ01014827:0.07803658,FJ810532:0.12085845)0.9870:0.03981667,(CEQE01026067:0.07602472,AB744716:0.11639201)0.7520:0.01960618)0.3080:0.00204167)0.3360:0.00721676)0.5560:0.00871985,(HQ330718:0.06102582,(AWOH01000005:0.11735619,LBSQ01000033:0.13182628)0.3640:0.00971977)0.2280:0.00923353)0.1860:0.00601989,((((CEPZ01081926:0.10828223,EF444655:0.10393642)0.8410:0.01642506,CP010426:0.06847209)0.6480:0.00852862,KJ566431:0.09948167)0.7470:0.02539641,((((AB329841:0.06283784,LC140670:0.06841216)0.7860:0.01671038,JN563807:0.06640013)0.4270:0.00521531,JN652002:0.09594806)0.7730:0.02087662,(KP308731:0.09848172,((KP308721:0.08340971,JX426806:0.09768640)0.4790:0.01309247,(DQ340998:0.09032092,(KJ566463:0.04864873,(JWKX01000012:0.02871187,KP308734:0.05715902)0.8930:0.01040769)0.9970:0.03000350)0.6750:0.01952414)0.2340:0.00441054)0.3650:0.01574961)0.1600:0.00555493)0.1480:0.00422087)0.6220:0.02522512)0.0150:0.00522146)0.0010:0.00667694,(EU329778:0.02762873,AB752332:0.10280605)0.7680:0.04111285)0.0200:0.00418528,((AF526959:0.01177065,AB424703:0.01117789)1.0000:0.10031013,(FJ655708:0.06712888,(FJ655634:0.02139048,FJ655628:0.02029804)0.9970:0.02659643)1.0000:0.03335793)0.9910:0.03812619)0.0320:0.00773235,(JQ315348:0.13656475,(EU731019:0.10598414,EU731177:0.08556793)0.5710:0.06352139)0.1230:0.01035881)0.0890:0.01123677,((AXWI01000002:0.07217160,AF526960:0.05641668)0.4020:0.00581552,(EU731040:0.05318314,(KP308726:0.04071260,EU731037:0.05109392)0.3940:0.00670874)0.3110:0.00333208)1.0000:0.12762333)0.2380:0.00895151,((EF106707:0.09502561,EU735575:0.09883032)1.0000:0.05678219,(HQ330706:0.06478225,JN853636:0.10207360)1.0000:0.09082536)0.6170:0.02680024)0.1270:0.00405553,((KT715019:0.10926630,LFRW01000036:0.22292548)0.6820:0.03646090,((((CEWA01207459:0.03402711,CETV01269389:0.04223033)0.9330:0.01636028,CEPZ01054346:0.04318493)1.0000:0.08885778,(KJ564009:0.11054316,KF964415:0.16274451)0.9100:0.03718230)0.8030:0.02659427,(HM244210:0.14816183,(AB611349:0.03968274,(AB611619:0.05006522,(AB831286:0.07188200,(AB831321:0.03896057,AB831310:0.03279656)0.9820:0.02211881)0.9980:0.03267093)0.6720:0.01237793)1.0000:0.11269188)0.3470:0.01282666)0.3430:0.01312958)0.2640:0.00980639,(KP308720:0.13307357,(FJ936649:0.15500562,((((AF142788:0.05806763,AB119582:0.07728120)0.7020:0.01445308,KJ566494:0.10285729)0.8020:0.03187287,JN853677:0.15440228)0.1540:0.00394814,((AB329838:0.05613409,HE650688:0.09711892)0.9500:0.04591667,((((((((((((AB119567:0.00000000,KT461009:0.04121854)0.3790:0.00910667,AB119568:0.02710497)0.2780:0.00455397,AB119566:0.01754938)0.4310:0.00944607,(EU181722:0.02275492,EU329755:0.02714113)0.2300:0.00569935)0.0860:0.00452394,EU329742:0.01831841)0.1200:0.01132112,((AB425008:0.02366503,EU329747:0.01682422)0.0540:0.00141083,(KJ566445:0.02541461,KJ566467:0.04819046)0.7400:0.01060388)0.1020:0.00853323)0.1180:0.00278140,CEUC01125807:0.02492062)0.1690:0.00605211,EU329808:0.02821801)0.2100:0.00476826,DQ841234:0.02012336)0.3460:0.01111463,(EU329817:0.04822121,((JN107437:0.04585590,EU329802:0.02163137)0.5760:0.01247785,(EU731383:0.06364944,(EU329840:0.02795071,(DQ397387:0.00065745,EU731402:0.00443593)0.9970:0.02787023)0.9750:0.02305982)0.4870:0.01069955)0.1500:0.00302053)0.1870:0.01189110)0.1830:0.01082434,(EU329743:0.05265307,DQ082949:0.05915653)0.1510:0.00298534)0.5990:0.03374677,((JF500338:0.13109663,EU329753:0.08856864)0.2090:0.01164538,(((((((((JF835512:0.04484876,AB831318:0.04862738)0.8910:0.02773436,KP327903:0.13408287)0.7730:0.04360507,DQ910155:0.07431382)0.1910:0.00642883,(FN598100:0.09355022,KJ563980:0.08261257)0.4070:0.02184188)0.1620:0.01467111,(DQ841228:0.04878098,(DQ841226:0.04118397,HM245645:0.01866945)0.3580:0.00110082)0.9630:0.03070910)0.1180:0.02204093,(EU329824:0.03180440,(EU329746:0.04360687,(EU329741:0.03126179,(EU329740:0.02537743,EU329750:0.03561368)0.6300:0.00717796)0.4480:0.00721362)0.3810:0.00303850)0.8720:0.04091753)0.0630:0.00716735,(LWDU01000111:0.05302964,(((GU127465:0.05195815,JX426900:0.06254567)0.6900:0.01623925,AB243796:0.05590443)0.5290:0.00936246,(EU731488:0.05123440,(AB119631:0.01518172,(LCNU01000021:0.04405347,(KP308561:0.16285160,EU731490:0.00000000)0.9470:0.04216687)0.5370:0.01129515)0.6280:0.01496642)0.5200:0.01153809)0.5030:0.01423880)0.4220:0.01172027)0.0560:0.00788199,((AY690251:0.05542921,GU127468:0.07828867)0.9590:0.02903692,(AB243808:0.02336316,(HM134888:0.02957103,HM134887:0.01091480)0.9870:0.02424887)0.9990:0.04380014)0.8010:0.02037749)0.0380:0.00417872,(EU329739:0.07352957,((EU731423:0.07006892,EF106701:0.06644606)0.1720:0.01289693,(((HM195134:0.09085374,EF444644:0.08241128)0.0290:0.00590818,AB629086:0.02932435)0.0090:0.00382491,((DQ082932:0.06540373,EU731487:0.06131222)0.0290:0.00260387,(LC139739:0.04561656,((((LAZR01058673:0.02934676,AF424532:0.02150070)0.5170:0.00977063,(AB424997:0.02266309,AB425010:0.04183889)0.6890:0.01508923)0.4740:0.00809236,(EF106700:0.04575249,EU731418:0.04156560)0.9220:0.02935110)0.0760:0.00373266,((EU731484:0.04597863,EU329744:0.04847981)0.2370:0.00899781,((ASMP01000002:0.06051843,FN863526:0.05213803)0.4290:0.01158026,((((((((KP308750:0.06597685,AB329833:0.03482315)0.3150:0.01147639,DQ082948:0.03648460)0.0650:0.00432219,AB329834:0.02728712)0.0280:0.00676807,((AF146247:0.03492365,FJ851599:0.02834079)0.3880:0.01220796,(AF424537:0.03773780,DQ910101:0.04659955)0.3020:0.00971794)0.0060:0.00152773)0.0020:0.00293723,AY133349:0.05158611)0.0020:0.00487145,(KU351216:0.01625594,(AF424528:0.01508639,KU351236:0.04491361)0.5240:0.01350399)0.2890:0.00720190)0.0100:0.00390191,AB329832:0.04149879)0.0040:0.01182357,(((((AF146239:0.05036014,EU731480:0.04230395)0.2950:0.01375418,(EU731486:0.03610682,FN865528:0.04600649)0.2360:0.00859770)0.0140:0.00436950,(EU731477:0.04042296,EU731406:0.06100271)0.2230:0.00492352)0.0010:0.00653554,(AY690245:0.03604346,(JQ315351:0.03021054,(FN866234:0.02835484,FN866063:0.01249623)0.9980:0.04251379)0.1640:0.00385496)0.1120:0.00184130)0.0000:0.00582963,((EU731491:0.02640203,FN865574:0.05643821)0.1160:0.00090265,(((DQ082933:0.02726249,EU731489:0.04788781)0.3060:0.00910864,AF142859:0.05317510)0.0200:0.00278899,(FN865760:0.03128326,((AB629084:0.04745421,DQ841225:0.04149458)0.0650:0.00726800,(AB119573:0.02755899,(EU731475:0.02848402,(EU731492:0.02262902,(EU731476:0.02673807,KU351235:0.02210351)0.4760:0.00973993)0.6060:0.01410529)0.4130:0.00634497)0.3040:0.01038576)0.0080:0.00466318)0.0090:0.00949153)0.0000:0.00361083)0.0000:0.00516128)0.0000:0.00157404)0.0000:0.00478875)0.0000:0.00403791)0.0000:0.00284657)0.0000:0.00248402)0.0000:0.00559997)0.0070:0.00213945)0.0190:0.00641081)0.5040:0.02673938)0.0600:0.00640080)0.1250:0.00874980)0.1680:0.00821024)0.3650:0.02323348)0.1860:0.00611198)0.9780:0.04341299)0.7560:0.02332364)1.0000:0.09300668);
