# Supplementary material for: Insights into the ecology, evolution, and metabolism of the widespread Woesearchaeotal lineages
Source: Microbiome. 2018 Jun 8;6:102. doi: 10.1186/s40168-018-0488-2 (PMC5994134; doi:10.1186/s40168-018-0488-2)
Supplement: Supplementary file 4 — Dataset S3 Similarity between any 16S rRNA gene sequences of Woesearchaeota in SILVA_SSU_128 used for inferring the minimum intra-group similarity and the coverage of sequences within the corresponding subgroups in Fig. 2b and Additional file 1: Table S4. This dataset is a list. (XLSX 314 kb) [file 40168_2018_488_MOESM4_ESM.xlsx]

## Sheet: Woese_3584 16s rRNA_Blast
Supplementary Dataset 2 Coverage and similarity of each subgroup for the total 3584 sequences (>600bp) of Woesearchaeota
Query ID	Proposed Subgroup	Subject ID	% Identity	Alignment Length	Mismatches	Gap Openings	Query Start	Query End	Subject Start	Subject End	E-value	Bit score
EF598858.1.774	Ungp	EU731353	78.077	780	156	13	2	774	28	799	2.49e-136	479
EF598860.1.768	Ungp	EU731356	78.153	769	158	10	2	766	34	796	6.86e-137	481
EF598868.1.763	Ungp	EU731360	78.47	771	148	18	1	763	29	789	4.07e-139	488
GU257141.1.751	Ungp	AB831310	78.93	617	116	13	143	751	188	798	1.15e-114	407
KM273680.1.897	Ungp	KJ563992	79.227	905	155	29	1	890	2	888	2.13e-172	599
EF598855.1.762	Ungp	EU731164	79.265	762	153	5	3	762	49	807	8.62e-151	527
EF598887.1.780	Ungp	JX000786	79.67	787	147	12	1	780	68	848	4.05e-159	555
GU257162.1.750	Ungp	AB611349	80.032	621	120	4	132	750	171	789	1.13e-129	457
EF598856.1.769	Ungp	EU731164	80.052	772	147	7	1	769	29	796	1.84e-162	566
AB461975.1.734	Ungp	AB329839	80.197	712	104	22	34	734	330	1015	1.81e-142	499
JN853762.1.790	SG5c	JN853677	80.4	801	138	17	1	790	3	795	3.13e-170	592
GU058390.1.720	Ungp	EU731164	80.409	684	129	5	6	687	29	709	1.76e-147	516
AJ783655.1.650	SG3	LC080934	80.748	535	82	15	2	520	81	610	1.67e-112	399
EF598861.1.777	Ungp	EU731164	81.122	784	136	12	1	777	29	807	5.07e-178	617
EU329811.1.880	SG22b	CEWA01207459	81.13	885	156	10	1	878	449	1329	0	701
AY133895.1.759	Ungp	AY822002	81.203	665	105	18	103	757	92	746	5.17e-148	518
EF598853.1.781	Ungp	EU731161	81.226	767	136	6	19	781	1	763	2.37e-176	612
GU257094.1.731	SG3	AWOH01000005	81.275	737	123	13	1	730	84	812	4.83e-168	584
FR820683.1.705	SG5b	DQ841228	81.314	685	119	8	25	705	2	681	1.7e-157	549
AB198120.1.677	Ungp	AACY020521239	81.324	680	113	11	1	677	88	756	2.73e-155	542
FR695329.1.835	SG22b	CETV01269389	81.432	824	139	14	3	820	85	900	0	662
JN853635.1.789	Ungp	JX426866	81.509	795	132	13	4	789	43	831	0	640
EF598854.1.777	Ungp	EU731161	81.593	766	127	12	19	777	1	759	3.92e-179	621
JN853659.1.786	Ungp	JX426902	81.715	793	126	18	4	786	48	831	0	643
JQ724835.1.751	SG3	CEPZ01014827	81.782	752	129	8	4	751	1	748	1.05e-179	623
EU244257.1.793	SG5c	JF500338	81.79	637	103	11	159	790	201	829	4.18e-149	521
EF598863.1.782	Ungp	EU731164	81.992	783	134	6	2	781	29	807	0	658
FJ350085.1.894	Ungp	AB119602	82.132	319	56	1	576	894	560	877	5.25e-74	272
EF598857.1.757	Ungp	AACY020521239	82.166	157	26	2	2	157	88	243	2.18e-32	134
EF598869.1.774	Ungp	EU731164	82.171	774	131	7	4	774	38	807	0	658
KP308708.10003.11583	SG3	KJ566502	82.336	1053	151	25	410	1435	2	1046	0	881
GU257105.1.631	SG12	GU257109	82.409	631	89	19	12	631	208	827	5.49e-152	531
GU257046.1.730	SG5a	KP308750	82.418	728	116	9	2	725	105	824	2.84e-180	625
JN853714.1.897	Ungp	KP308742	82.464	690	109	11	3	686	79	762	9.91e-171	593
FN598017.1.736	Ungp	EU731353	82.48	742	116	12	1	736	64	797	0	638
EF598906.1.763	Ungp	EU731161	82.483	725	117	9	44	763	44	763	0	627
HE648376.1.896	Ungp	EU731106	82.488	651	101	13	3	648	41	683	3.61e-160	558
HQ866113.1.810	Ungp	KJ566457	82.497	817	115	23	1	808	74	871	0	691
JN853647.1.790	SG5b	AB243808	82.5	680	107	10	118	790	92	766	1.46e-168	586
GU256995.1.737	SG5a	KP308750	82.52	738	117	9	2	735	105	834	0	638
AJ783654.1.818	SG3	CEQE01026067	82.54	819	104	38	1	818	78	858	0	686
DQ310463.1.790	SG3	FJ487465	82.554	791	132	6	3	790	69	856	0	691
FJ355426.1.850	SG5b	AB243808	82.593	856	142	6	1	850	361	1215	0	749
JQ724850.1.751	SG5a	EU731491	82.626	754	115	13	1	749	16	758	0	652
FJ618836.1.735	Ungp	HM244210	82.653	686	109	10	53	734	217	896	1.74e-172	599
AM503273.1.793	SG3	AWOH01000005	82.685	797	127	9	1	793	84	873	0	697
EF598857.1.757	Ungp	AACY020521239	82.688	491	78	6	159	646	288	774	2.48e-121	429
LC049978.1.650	SG22b	KJ564009	82.714	538	83	9	33	565	103	635	1.25e-133	470
DQ310461.1.790	SG3	KP308731	82.719	787	127	8	3	785	85	866	0	691
DQ310462.1.790	SG3	KP308731	82.719	787	127	8	3	785	85	866	0	691
EF598859.1.765	Ungp	EU731161	82.759	754	118	10	18	765	1	748	0	662
AF142929.1.1136	SG21	AF224855	82.789	796	92	29	362	1133	279	1053	0	669
GU257131.1.721	SG21	FJ810531	82.794	680	104	12	1	673	57	730	2.2e-171	595
GU257124.1.734	SG21	FJ810531	82.794	680	105	12	3	676	57	730	6.24e-172	597
FR820734.1.698	SG3	JN652002	82.815	675	111	5	7	679	1	672	1.65e-172	599
AB119613.1.682	Ungp	AACY023772431	82.832	565	83	11	123	682	240	795	7.8e-141	494
AY531744.1.752	SG21	FJ810531	82.88	736	116	9	23	752	95	826	0	662
GU257086.1.662	SG3	KP308731	82.912	673	94	21	1	662	92	754	1.21e-168	586
FR820669.1.688	SG5a	AB243796	82.982	664	104	8	30	688	24	683	2.71e-170	592
AM980582.1.627	SG25	AY454651	83.015	524	82	7	15	535	25	544	4.34e-133	468
EF598888.1.774	Ungp	EU731161	83.049	761	123	6	18	774	1	759	0	686
FN675657.1.613	Ungp	AY454677	83.077	520	69	17	104	613	102	612	3.3e-129	455
EF598867.1.780	Ungp	EU731161	83.095	769	117	11	19	780	1	763	0	688
GU257135.1.744	Ungp	KJ563988	83.134	753	104	18	4	744	4	745	0	665
AM503128.1.788	SG5a	EU731484	83.143	789	131	2	1	788	9	796	0	719
EF014584.1.790	SG3	CEQE01026067	83.207	792	126	7	3	790	78	866	0	719
EF014541.1.790	SG3	CEQE01026067	83.207	792	126	7	3	790	78	866	0	719
FJ351525.1.864	SG3	CP010426	83.218	864	125	17	3	855	472	1326	0	813
GU257017.1.749	SG5a	ASMP01000002	83.223	757	107	16	1	749	85	829	0	676
AB573146.1.788	Ungp	DQ417477	83.227	787	128	4	3	788	89	872	0	719
LC049985.1.650	SG3	CEQE01026067	83.257	651	104	5	4	650	146	795	7.12e-171	593
EU329783.1.885	Ungp	EF444633	83.258	890	135	13	1	885	269	1149	0	808
EF598904.1.794	Ungp	AACY020521239	83.264	484	78	3	183	665	288	769	3.35e-125	442
GU257267.1.735	SG5a	EU731486	83.288	736	115	5	1	734	6	735	0	671
JN853754.1.793	SG5b	DQ841226	83.291	790	118	12	8	790	1	783	0	715
GU257321.1.787	Ungp	JX426865	83.356	745	99	24	50	787	43	769	0	665
EF598862.1.765	Ungp	EU731161	83.422	754	112	11	19	765	1	748	0	688
EU244273.1.791	SG5b	JN107437	83.482	672	101	10	119	785	118	784	5.17e-178	617
HQ144086.1.781	SG12	KP308743	83.483	781	118	11	5	779	63	838	0	717
EU983177.1.721	Ungp	AACY023772431	83.489	642	96	9	7	645	172	806	1.02e-169	590
FN679193.1.704	SG5c	JN853677	83.518	631	88	13	85	704	128	753	2.8e-165	575
JQ792544.1.607	SG3	LC140670	83.526	607	96	4	2	607	65	668	5.2e-162	564
AB794558.1.623	SG3	AWOH01000005	83.529	595	87	9	3	591	140	729	1.93e-156	545
EU983178.1.653	SG13	KT461029	83.584	664	79	23	12	652	237	893	1.99e-171	595
HM065894.1.600	SG5a	EU731488	83.609	604	84	14	7	600	90	688	1.11e-158	553
AJ631251.1.759	Ungp	CEPX01003170	83.617	763	117	6	1	758	312	1071	0	710
KP203237.1.789	SG5a	JX426900	83.627	794	114	16	1	786	40	825	0	732
AY245470.1.780	Ungp	JF262368	83.673	784	118	10	2	780	84	862	0	730
LN896642.1.793	SG5a	LWDU01000111	83.689	797	112	15	1	790	94	879	0	737
JF431553.1.762	SG3	AB744716	83.73	756	105	16	11	757	20	766	0	699
JF835263.1.601	SG21	JN037998	83.736	621	71	30	1	601	1	611	6.66e-161	560
KF823349.1.791	SG5c	JN853677	83.75	800	115	13	1	791	3	796	0	743
HE774585.1.766	Ungp	EU731294	83.784	740	107	12	32	766	1	732	0	691
EF598870.1.774	SG4	EU731161	83.794	759	118	5	19	774	1	757	0	715
DQ424816.1.794	Ungp	AB119624	83.81	735	107	12	66	794	111	839	0	688
JQ724816.1.751	SG3	CEQE01026067	83.816	760	99	18	3	750	114	861	0	701
LC049967.1.650	SG3	LC140670	83.824	612	79	18	3	602	132	735	5.58e-162	564
JQ724827.1.751	SG12	HQ330665	83.841	755	110	12	3	751	2	750	0	708
EU983194.1.647	SG21	KJ563992	83.861	632	91	9	2	627	262	888	2.55e-170	592
GU257078.1.734	SG8	KP308727	83.875	738	107	11	4	734	79	811	0	695
AY531734.1.751	SG5b	AB243808	83.875	738	102	14	21	751	20	747	0	688
KP308747.1.835	SG3	LC140670	83.887	813	123	7	24	833	3	810	0	769
JN853743.1.896	SG22b	KF964415	83.895	534	78	8	122	650	11	541	1.72e-143	503
AY534146.1.792	SG3	CEPZ01081926	83.985	793	122	5	3	792	80	870	0	756
FN432680.1.794	SG5b	AB243808	83.995	781	101	20	21	794	4	767	0	728
GU257079.1.724	SG8	KP308727	84	725	104	11	3	720	79	798	0	686
KM273511.1.791	SG5b	DQ841228	84.031	764	111	11	31	788	8	766	0	726
AM712542.1.729	SG5b	EU731402	84.082	735	103	12	1	729	47	773	0	697
CEPX01313202.1.693	SG25	DQ909977	84.097	698	103	8	1	693	116	810	0	667
FN679188.1.708	Ungp	AB095126	84.107	711	105	8	1	708	105	810	0	680
KJ564018.1.929	SG3	FJ487465	84.114	491	70	7	199	685	226	712	6.49e-133	468
GU566997.1.605	SG23a	EF106720	84.115	384	57	4	215	596	398	779	4.36e-103	368
FR820759.1.756	SG3	FJ487465	84.176	752	108	10	4	750	69	814	0	719
AY534147.1.789	SG3	CEPZ01081926	84.177	790	118	7	3	789	80	865	0	761
JN853702.1.802	SG5c	JN853677	84.204	804	112	13	1	795	1	798	0	767
JQ724813.1.751	SG3	FJ487465	84.218	754	113	6	1	751	76	826	0	728
KJ644830.1.789	SG5b	EU731402	84.244	787	114	9	2	784	7	787	0	758
LN896658.1.793	SG24	AB107814	84.263	807	106	17	1	793	1	800	0	769
JN853649.1.794	SG5c	JN853677	84.27	801	114	12	1	794	1	796	0	771
FR820680.1.702	SG5b	DQ841226	84.286	700	99	10	8	702	1	694	0	673
KJ564013.1.782	SG5a	EU731486	84.311	784	115	8	2	781	6	785	0	760
AF224831.1.787	Ungp	KJ566490	84.326	772	114	7	1	766	84	854	0	749
FR820749.1.690	SG11	EU731081	84.348	690	93	15	5	688	61	741	0	662
JF835239.1.779	Ungp	JF262400	84.359	780	113	9	1	776	34	808	0	756
FR820721.1.768	SG5a	EU731475	84.436	771	109	9	2	768	13	776	0	749
EU244233.1.791	SG5b	DQ841226	84.459	785	116	6	8	788	1	783	0	769
JN617350.1.756	SG12	KP308743	84.471	747	104	11	12	751	165	906	0	726
EU329810.1.877	Ungp	EU329739	84.475	876	118	16	1	865	1	869	0	852
EF598866.1.778	SG4	EU731161	84.485	767	109	9	18	778	1	763	0	749
EU244260.1.790	SG3	LC080934	84.489	793	112	11	4	790	81	868	0	773
EU244259.1.791	SG3	LC080934	84.489	793	113	10	4	791	81	868	0	774
AM712549.1.729	SG5b	EU731402	84.49	735	100	12	1	729	47	773	0	713
EF598864.1.770	SG4	EU731161	84.524	756	108	7	17	767	1	752	0	739
KJ603872.1.790	SG5b	EU731402	84.566	784	117	4	2	784	7	787	0	774
EF598865.1.779	SG4	EU731161	84.575	765	113	5	18	779	1	763	0	754
EU838978.1.623	SG5b	EU731402	84.576	590	82	9	38	623	104	688	6.86e-166	577
FJ355241.1.877	Ungp	AY454678	84.579	856	108	17	27	877	215	1051	0	828
AY531745.1.714	SG12	KP308743	84.605	721	100	9	1	714	175	891	0	706
JQ724824.1.751	SG5b	AB243808	84.626	722	102	9	34	751	24	740	0	710
AM712530.1.716	Ungp	AY822001	84.627	657	94	6	63	716	116	768	0	647
AY133890.1.742	SG5b	AB243808	84.627	657	97	4	89	742	92	747	0	651
HM598518.1.778	Ungp	EU731049	84.664	789	102	12	4	778	11	794	0	769
HQ637170.1.769	Ungp	EU329776	84.667	750	84	28	8	738	61	798	0	721
EU420638.1.615	SG25	AF424534	84.668	587	88	2	18	603	402	987	4.05e-168	584
JQ724811.1.751	Ungp	JF262400	84.676	757	104	12	1	751	38	788	0	745
KJ563989.1.784	Ungp	JWKV01000003	84.703	791	99	22	4	783	84	863	0	771
AB077233.1.678	SG5c	KJ566494	84.724	635	86	11	49	678	1	629	2.64e-180	625
GU047730.1.702	SG24	KF964419	84.735	642	88	10	65	702	24	659	0	634
FR820756.1.754	SG21	CEUC01002747	84.748	754	107	8	3	753	123	871	0	749
FR820671.1.676	SG5b	DQ841226	84.751	682	94	8	1	676	5	682	0	675
AJ783662.1.789	SG21	JN037998	84.761	794	101	20	1	789	1	779	0	787
AM712515.1.732	SG5a	EU731486	84.762	735	101	7	1	732	47	773	0	726
JQ724849.1.751	SG3	AB744716	84.771	742	108	5	10	749	1	739	0	739
AB794577.1.622	SG5b	DQ841226	84.776	624	85	8	1	620	50	667	4.04e-178	617
GQ221392.1.698	SG5a	LWDU01000111	84.783	690	96	8	2	687	94	778	0	686
EF598874.1.780	SG4	EU731161	84.785	769	105	10	18	780	1	763	0	761
AY133888.1.752	Ungp	JF262400	84.788	756	108	7	1	752	48	800	0	752
KJ563993.1.784	Ungp	JF262368	84.802	783	111	8	5	783	84	862	0	780
EF014512.1.790	SG5b	EU731402	84.802	783	113	6	4	784	9	787	0	782
EF014511.1.790	SG5b	EU731402	84.802	783	113	6	4	784	9	787	0	782
JQ724841.1.751	SG5b	DQ841226	84.808	757	107	8	2	751	1	756	0	754
KJ603910.1.790	SG5b	EU731402	84.821	784	115	4	2	784	7	787	0	785
HG001364.1.776	SG3	LC140670	84.825	771	103	14	4	767	66	829	0	763
EF598878.1.780	SG4	EU731161	84.837	765	112	4	18	780	1	763	0	767
AY133914.1.656	Ungp	EF444613	84.848	660	88	12	3	656	15	668	0	654
EF598881.1.780	SG4	EU731161	84.876	767	108	7	18	780	1	763	0	767
EF598899.1.780	SG4	EU731164	84.879	787	104	13	1	780	29	807	0	780
JQ792392.1.617	SG21	FJ810531	84.887	622	86	8	1	617	77	695	3.09e-179	621
KT072321.1.691	SG3	KP308731	84.889	225	34	0	8	232	503	727	8.86e-61	228
AM998428.1.634	Ungp	KJ566436	84.898	490	67	6	57	542	43	529	3.37e-139	488
KP327854.1.789	SG3	DQ340998	84.918	789	110	7	4	787	10	794	0	789
KF760570.1.789	SG3	DQ340998	84.937	790	110	7	3	787	9	794	0	791
FR820685.1.693	SG5b	DQ841228	84.956	678	91	11	22	693	6	678	0	678
FR820689.1.703	SG5b	JN107437	84.965	705	100	6	2	703	1	702	0	710
EF598875.1.767	SG4	EU731161	84.967	765	111	4	5	767	1	763	0	773
EF598871.1.779	SG4	EU731161	84.967	765	111	4	17	779	1	763	0	773
KP203249.1.787	SG3	LC080934	84.975	792	102	16	3	785	80	863	0	787
KC817621.1.791	Ungp	AJ631246	84.975	792	110	9	1	789	1	786	0	795
AJ631249.1.729	SG1a	EU731302	84.986	726	104	4	1	723	259	982	0	732
KF823360.1.790	SG5b	EU731402	85.006	787	108	10	2	784	7	787	0	791
EU244238.1.791	SG3	DQ340998	85.006	787	114	4	3	786	9	794	0	798
AY531730.1.751	Ungp	JX426902	85.013	754	102	10	3	751	64	811	0	756
JQ724837.1.751	SG5b	DQ841226	85.02	761	96	18	1	751	29	781	0	758
EF598852.1.776	SG4	EU731161	85.02	761	110	4	18	776	1	759	0	771
DQ310443.1.789	SG5b	DQ841226	85.025	788	104	14	8	786	1	783	0	789
KJ564007.1.962	Ungp	EU731251	85.036	548	77	5	3	547	11	556	1.81e-158	553
AY245463.1.770	Ungp	AB095126	85.038	782	103	12	1	770	66	845	0	784
AJ867624.1.790	SG3	DQ340998	85.044	789	109	9	3	785	9	794	0	795
FR820679.1.692	SG5b	AB831318	85.051	689	95	7	2	685	69	754	0	695
JQ724854.1.751	SG5b	DQ841226	85.053	756	105	7	2	751	1	754	0	763
EU244234.1.790	SG5b	EU731402	85.057	783	111	6	4	784	9	787	0	793
GU257021.1.737	SG5b	CEUC01125807	85.075	737	103	7	1	734	74	806	0	745
GU257071.1.714	Ungp	AY822001	85.091	711	104	2	6	714	2	712	0	725
JN617355.1.756	SG5b	DQ841228	85.092	758	102	11	4	753	12	766	0	765
GU257263.1.621	SG3	HQ330718	85.096	624	90	3	1	621	38	661	0	634
AY245465.1.780	Ungp	EU731353	85.096	785	104	13	2	780	28	805	0	789
JN853742.1.792	SG5b	DQ841226	85.096	785	110	7	10	789	1	783	0	795
JN853609.1.793	SG5b	DQ841226	85.096	785	110	7	8	787	1	783	0	795
EF598873.1.773	SG4	EU731161	85.098	765	109	5	12	773	1	763	0	776
EF598877.1.780	SG4	EU731161	85.098	765	110	4	18	780	1	763	0	778
EF014561.1.787	SG5a	EU731484	85.101	792	109	9	1	787	9	796	0	800
EF014553.1.787	SG5a	EU731484	85.101	792	109	9	1	787	9	796	0	800
KP328063.1.792	SG5a	JX426900	85.101	792	109	8	1	789	40	825	0	800
FR865218.1.787	SG5a	EU731406	85.115	786	104	13	1	779	5	784	0	791
EU750888.1.791	SG4	EU731164	85.115	786	115	2	5	789	29	813	0	802
KM581198.1.794	Ungp	AB095126	85.12	793	108	9	5	793	67	853	0	806
KP203126.1.785	SG5b	DQ841226	85.133	787	104	12	8	785	1	783	0	793
EF598872.1.780	SG4	EU731161	85.137	767	106	6	18	780	1	763	0	778
HE774586.1.768	Ungp	DQ417477	85.142	774	103	12	1	768	4	771	0	787
JF835230.1.748	SG3	LC140670	85.146	754	99	13	1	748	65	811	0	760
FN598100.1.816	SG5a	FN598100	85.149	202	24	6	618	816	816	618	6.37e-53	202
FR820720.1.767	SG5b	AB243808	85.165	728	96	7	43	767	24	742	0	736
HE774584.1.758	SG8	KP308727	85.171	762	101	11	3	757	5	761	0	773
AB119591.1.633	SG12	AM503241	85.185	648	70	18	1	633	252	888	0	641
JF431647.1.757	Ungp	JF262398	85.19	763	91	22	9	757	119	873	0	763
EU781996.1.789	SG5a	LWDU01000111	85.19	790	109	8	1	786	94	879	0	804
EU328128.1.790	SG14	HQ330684	85.19	790	117	0	1	790	1	790	0	811
EU750862.1.790	SG5a	LWDU01000111	85.19	790	110	7	1	787	94	879	0	804
KF141785.1.791	SG3	DQ340998	85.19	790	109	8	4	789	9	794	0	804
JQ724815.1.751	Ungp	JF262368	85.195	743	106	3	7	748	84	823	0	760
DQ310442.1.786	SG5b	DQ841226	85.223	785	105	11	8	783	1	783	0	797
EF014573.1.790	SG3	KP308731	85.223	785	111	5	3	785	85	866	0	802
GU257209.1.735	SG5b	EU731402	85.226	731	104	4	6	735	9	736	0	749
KF760796.1.792	SG5a	JX426900	85.227	792	108	8	1	789	40	825	0	806
EF598876.1.778	SG4	EU731161	85.229	765	107	6	18	778	1	763	0	782
GU058411.1.770	SG5a	JQ315351	85.233	772	111	3	1	770	1	771	0	793
AB744690.1.752	SG5b	AB243808	85.244	759	86	22	1	748	4	747	0	758
AY531748.1.665	SG5a	AB243796	85.258	658	90	7	12	665	99	753	0	671
EF014569.1.790	Ungp	AY822001	85.279	788	114	2	4	790	2	788	0	811
DQ310438.1.791	SG5b	DQ841226	85.279	788	104	12	8	788	1	783	0	802
EU244297.1.791	Ungp	JF262400	85.283	795	108	9	1	791	31	820	0	811
AB175605.1.768	Ungp	AB831322	85.286	700	92	10	45	739	58	751	0	712
JN820182.1.787	SG5a	ASMP01000002	85.298	789	110	6	1	787	86	870	0	809
FN679186.1.707	SG3	KP308731	85.299	653	84	12	60	707	183	828	0	664
EU782002.1.790	SG5a	LWDU01000111	85.316	790	109	7	1	787	94	879	0	809
AM778345.1.792	SG5b	DQ841226	85.316	790	101	15	8	789	1	783	0	802
JF835336.1.641	SG21	CEUC01002747	85.317	647	86	9	1	641	85	728	0	660
FN679194.1.706	SG5b	AB243808	85.331	709	81	19	7	706	30	724	0	712
GU047726.1.737	SG24	KF964419	85.333	675	89	10	65	735	24	692	0	689
AY531701.1.751	SG5b	EU731402	85.337	757	99	12	1	751	23	773	0	773
KC901787.1.629	Ungp	AB095126	85.338	607	81	8	21	623	4	606	3.16e-179	621
EU244231.1.787	SG5b	DQ841226	85.35	785	105	9	8	784	1	783	0	804
AY534149.1.788	SG5b	DQ841226	85.35	785	106	9	8	785	1	783	0	804
AY133944.1.677	Ungp	AB095126	85.355	676	99	0	2	677	82	757	0	704
JQ724820.1.751	SG5b	DQ841226	85.356	758	103	7	1	751	24	780	0	778
FR820708.1.763	SG5a	AB243796	85.372	752	99	10	8	754	25	770	0	769
EU750885.1.791	SG4	EU731164	85.372	793	100	11	4	788	29	813	0	808
JN617439.1.764	SG5b	DQ841226	85.375	759	95	16	12	761	32	783	0	773
FR820748.1.706	SG3	FJ487465	85.377	677	89	10	3	674	69	740	0	693
FJ351226.1.850	SG5c	HE650688	85.377	848	115	8	1	842	27	871	0	870
AY531694.1.738	SG19	EU731294	85.386	739	103	5	4	738	75	812	0	761
DQ310457.1.791	Ungp	AJ631246	85.39	794	103	12	1	789	1	786	0	811
JX865756.1.664	SG3	KJ566463	85.413	617	71	14	51	659	2	607	9.28e-180	623
AM998472.1.631	Ungp	JQ315348	85.417	528	66	11	16	539	266	786	3.28e-154	538
HM223534.1.683	Ungp	EU731049	85.423	686	76	21	1	683	11	675	0	691
LN896671.1.787	Ungp	JX426902	85.425	789	106	8	3	787	48	831	0	811
JQ724834.1.751	SG5b	DQ841226	85.433	762	97	14	1	751	2	760	0	780
EU329841.1.878	SG5c	AB119582	85.436	872	113	13	2	867	1	864	0	894
FN432653.1.791	Ungp	JX426902	85.443	790	109	6	3	791	47	831	0	817
EU750882.1.795	SG5b	EU731402	85.445	797	100	14	4	795	9	794	0	815
EU731363.1.707	SG21	KP308732	85.472	709	97	6	1	707	19	723	0	734
AF142944.1.1132	SG25	AF424534	85.473	296	33	5	382	668	276	570	3.06e-82	300
GU047745.1.742	SG24	KF964419	85.481	675	88	10	65	735	24	692	0	695
JQ724828.1.751	SG4	EU731164	85.486	751	105	4	1	749	29	777	0	780
JN853680.1.795	SG5a	AB243796	85.488	758	98	12	37	789	20	770	0	780
HM598515.1.787	SG3	LC140670	85.492	772	98	13	3	767	65	829	0	793
EU244253.1.788	SG5b	DQ841226	85.496	786	103	11	8	785	1	783	0	809
EU244254.1.788	SG5b	DQ841226	85.496	786	103	11	8	785	1	783	0	809
AB573147.1.788	SG19	EU731290	85.515	787	106	8	3	786	38	819	0	815
GU257119.1.601	SG24	KF964419	85.52	587	78	7	1	584	35	617	8.43e-175	606
AM998433.1.699	SG12	AY454668	85.524	525	66	10	14	533	31	550	1.01e-154	540
GQ221388.1.603	SG3	HQ330718	85.546	595	84	2	7	600	262	855	3.02e-179	621
BARS01035477.136.775	Ungp	EF444613	85.559	644	86	6	1	640	16	656	0	667
KF141768.1.646	SG21	FJ810531	85.561	651	84	10	2	646	57	703	0	673
EF598851.1.776	SG4	EU731161	85.564	762	104	6	18	776	1	759	0	793
JQ724843.1.751	Ungp	JF262368	85.582	756	95	11	1	751	86	832	0	780
EU750894.1.791	Ungp	JF262368	85.588	791	106	8	5	791	84	870	0	822
EF598879.1.769	SG4	EU731161	85.6	750	104	4	18	765	1	748	0	784
AY531712.1.750	SG5b	DQ841226	85.601	757	101	6	1	750	11	766	0	787
KP328033.1.787	SG3	JN652002	85.603	771	103	8	19	785	2	768	0	802
AM712532.1.724	SG5b	AB243808	85.616	730	86	15	2	724	30	747	0	749
LN896525.1.787	Ungp	JX426902	85.623	786	110	2	3	787	48	831	0	822
KM273678.1.790	Ungp	JF262400	85.624	793	108	6	1	790	31	820	0	828
HE796615.1.644	Ungp	AJ631246	85.626	647	84	8	1	644	4	644	0	671
GU257232.1.771	SG3	KP308731	85.632	522	66	9	1	519	212	727	8.67e-156	544
AJ227951.1.726	SG20	JX426866	85.636	731	98	6	1	726	78	806	0	761
JN853685.1.956	Ungp	EU731365	85.636	550	78	1	6	555	13	561	1.06e-165	577
DQ146762.1.788	Ungp	JX426853	85.642	794	102	12	4	788	51	841	0	848
KP203165.1.785	SG5b	DQ841228	85.658	760	102	7	31	785	9	766	0	795
EF014510.1.791	SG5b	DQ841226	85.66	788	101	12	8	788	1	783	0	819
JF431818.1.755	SG5b	DQ841226	85.677	761	97	10	3	752	24	783	0	791
FR820715.1.740	SG5b	EU731402	85.695	741	94	11	5	740	47	780	0	771
JN617386.1.753	SG5b	DQ841226	85.695	748	97	8	12	750	37	783	0	780
EU750857.1.791	SG5a	LWDU01000111	85.696	790	106	7	1	787	94	879	0	826
FJ352080.1.863	SG1a	EF444637	85.698	867	116	8	1	863	238	1100	0	907
EU244239.1.790	SG12	HQ330665	85.732	792	105	7	3	790	1	788	0	830
EF598885.1.780	SG4	EU731161	85.752	765	105	4	18	780	1	763	0	806
AB329829.1.1081	SG4	AACY020521239	85.759	323	35	10	207	523	676	993	1.04e-91	331
FR820753.1.684	SG1a	JF262371	85.777	682	91	5	4	682	85	763	0	717
JF835148.1.652	SG3	KP308731	85.78	654	90	3	1	652	75	727	0	689
JF835217.1.769	Ungp	EF444658	85.78	654	82	8	117	765	8	655	0	682
EF639481.1.657	Ungp	DQ417477	85.783	415	49	9	1	410	323	732	5.97e-122	431
KF760766.1.787	SG3	LC140670	85.789	767	99	8	3	764	65	826	0	804
AM992683.1.630	SG13	HQ330693	85.795	528	62	13	15	538	198	716	5.44e-157	547
AM998383.1.630	SG13	HQ330693	85.795	528	62	13	15	538	198	716	5.44e-157	547
EF014582.1.791	Ungp	JF262400	85.804	796	102	9	1	791	31	820	0	833
GU257327.1.729	SG21	FJ810531	85.812	733	93	10	3	728	57	785	0	767
JQ724825.1.751	SG5b	AB243808	85.833	720	93	9	36	751	24	738	0	756
EU750890.1.790	SG14	JX000786	85.841	791	101	11	1	784	65	851	0	830
DQ310384.1.792	SG3	KP308731	85.841	791	97	14	3	787	85	866	0	826
FN562484.1.787	SG5b	DQ841226	85.842	784	103	8	8	784	1	783	0	826
AY133931.1.654	SG8	JN651999	85.845	657	89	4	1	654	96	751	0	695
EU750856.1.790	SG5b	DQ841226	85.86	785	103	8	9	787	1	783	0	828
KF141780.1.774	SG5b	DQ841226	85.861	778	84	24	5	774	24	783	0	804
JN853670.1.795	SG5b	AB243808	85.862	679	88	8	120	793	92	767	0	715
GU257031.1.741	SG5b	DQ841228	85.873	722	95	7	24	739	1	721	0	763
AB744688.1.756	SG5b	DQ841228	85.885	751	94	10	14	755	6	753	0	791
JF431827.1.756	SG5b	DQ841226	85.904	752	97	9	10	753	33	783	0	793
AY133941.1.651	SG5b	AB243808	85.911	653	89	3	1	651	96	747	0	693
FR820763.1.756	SG3	JX426806	85.921	760	99	8	1	756	39	794	0	804
JQ762565.1.788	Ungp	JX426902	85.932	789	104	6	3	788	47	831	0	835
FJ484614.1.765	SG24	AB329842	85.938	768	99	9	1	765	45	806	0	811
GU257308.1.732	SG21	FJ810531	85.948	733	94	8	3	730	57	785	0	774
DQ310454.1.792	Ungp	JF262368	85.949	790	107	4	4	792	84	870	0	841
KR089697.1.700	SG3	KP308731	85.962	691	90	7	13	700	168	854	0	732
AF199373.1.834	SG5a	EU731484	85.972	777	105	4	60	834	2	776	0	828
JN853660.1.793	SG5b	EU731402	85.985	792	100	10	6	792	9	794	0	837
JQ762592.1.790	SG5b	AB243808	85.991	671	89	5	124	790	98	767	0	713
AB461965.1.742	SG25	AY454648	85.992	257	33	2	17	271	417	672	1.21e-74	274
HE648356.1.792	SG24	AY822000	85.997	757	103	3	39	792	17	773	0	808
JN853661.1.792	SG12	HQ330665	86.003	793	101	9	5	792	1	788	0	841
JN820184.1.788	Ungp	JF262368	86.005	786	106	4	5	788	84	867	0	839
EF014513.1.790	SG5b	EU731402	86.005	786	98	8	4	784	9	787	0	832
EF598883.1.780	SG4	EU731161	86.013	765	103	4	18	780	1	763	0	817
EF598880.1.780	SG4	EU731161	86.013	765	103	4	18	780	1	763	0	817
JQ724806.1.751	Ungp	JF262368	86.019	751	105	0	1	751	88	838	0	806
EF014525.1.788	SG8	KP308727	86.02	794	102	8	1	788	76	866	0	843
FR820682.1.686	SG5a	AB243796	86.022	651	75	12	42	683	25	668	0	684
FJ886394.1.757	Ungp	EU329739	86.028	773	88	19	1	757	56	824	0	811
JN820172.1.790	SG24	KF964419	86.033	673	84	10	122	790	24	690	0	713
KF141776.1.790	Ungp	HQ330731	86.038	795	98	12	3	790	1	789	0	841
DQ310399.1.787	SG5b	DQ841226	86.041	788	94	14	8	784	1	783	0	832
AY133892.1.751	Ungp	EU731365	86.043	738	91	10	20	750	49	781	0	782
AM712521.1.730	SG5b	EU731402	86.047	731	97	4	1	730	47	773	0	780
DQ310449.1.788	Ungp	JX426902	86.058	789	101	8	4	788	48	831	0	839
AM503203.1.789	Ungp	JF262378	86.058	789	104	6	3	787	81	867	0	843
EF598882.1.774	SG4	EU731161	86.071	761	102	4	16	774	1	759	0	815
AB794583.1.622	SG5a	KP308750	86.08	625	80	6	1	622	151	771	0	665
FR820737.1.697	SG24	KP308723	86.08	625	83	3	74	697	1	622	0	669
FR820684.1.707	SG5b	DQ841226	86.083	697	92	5	8	700	1	696	0	745
KP203084.1.787	SG3	LC140670	86.086	769	99	8	3	767	65	829	0	821
KP203076.1.788	SG3	LC140670	86.086	769	99	8	3	767	65	829	0	821
FN679187.1.707	SG3	JX426806	86.09	647	87	3	62	707	142	786	0	693
AM980604.1.629	Ungp	AF526960	86.1	518	64	8	19	534	37	548	4.2e-158	551
AB794562.1.622	Ungp	JWKV01000003	86.111	612	76	8	15	622	153	759	0	651
JF431867.1.761	Ungp	JF262368	86.111	756	96	8	11	761	119	870	0	806
FR820733.1.679	SG3	KP308731	86.115	677	92	2	1	676	94	769	0	728
JX226653.1.652	SG3	LBSQ01000033	86.128	656	82	8	1	652	498	1148	0	699
AB329831.1.858	Ungp	AY454675	86.143	866	107	10	1	858	157	1017	0	924
EF598884.1.779	SG4	EU731161	86.144	765	101	5	18	779	1	763	0	821
AM712495.1.725	SG5b	DQ841228	86.145	729	93	7	2	725	24	749	0	782
EF639652.1.655	Ungp	AY454677	86.165	665	76	12	1	655	3	661	0	704
JQ762552.1.787	SG5b	DQ841226	86.168	788	93	14	8	784	1	783	0	837
JX226314.1.653	SG24	LC139893	86.175	651	90	0	3	653	24	674	0	704
AB794574.1.623	SG21	JN037998	86.177	586	74	7	41	623	96	677	0	627
JF325940.1.787	SG12	FJ484243	86.185	789	97	12	4	787	2	783	0	843
JF835341.1.766	Ungp	AY822001	86.224	784	86	22	1	766	1	780	0	830
JX226600.1.653	SG21	FJ810531	86.233	661	77	13	1	653	475	1129	0	704
EF598897.1.774	SG4	EU731161	86.239	763	95	10	18	774	1	759	0	819
AB794552.1.625	SG3	JWKW01000011	86.24	625	82	4	3	625	142	764	0	675
HE648358.1.792	SG24	KP308723	86.243	676	85	8	121	792	35	706	0	726
HE648371.1.792	SG24	KP308723	86.243	676	85	8	121	792	35	706	0	726
EU750880.1.790	Ungp	AB095126	86.255	793	98	11	4	790	66	853	0	850
DQ310445.1.789	SG5a	LWDU01000111	86.26	786	108	0	1	786	94	879	0	854
EU750836.1.789	SG5b	DQ841226	86.26	786	97	9	9	786	1	783	0	843
KP203214.1.787	SG20	KC470862	86.277	787	102	5	4	787	88	871	0	850
DQ310441.1.787	SG5b	DQ841226	86.294	788	92	15	8	784	1	783	0	843
FR820667.1.666	SG5b	DQ841226	86.295	664	86	5	1	660	5	667	0	717
EU750855.1.789	SG5b	DQ841228	86.31	767	97	7	25	785	2	766	0	830
DQ310414.1.791	SG3	DQ340998	86.312	789	100	7	3	786	9	794	0	852
FJ354268.1.857	Ungp	EU329778	86.314	643	87	1	216	857	232	874	0	699
HE796169.1.773	SG3	KP308731	86.317	782	97	10	1	773	85	865	0	843
FR820726.1.764	SG5b	EU731402	86.328	768	95	9	1	764	33	794	0	828
EU328110.1.789	Ungp	EU731049	86.329	790	103	5	3	789	10	797	0	856
EF598850.1.776	SG4	EU731161	86.334	761	100	4	18	776	1	759	0	826
DQ310453.1.790	Ungp	AY822001	86.346	791	100	8	4	790	2	788	0	856
JF431583.1.763	Ungp	EU731049	86.358	755	92	11	16	763	47	797	0	813
LC049968.1.650	Ungp	JN107423	86.364	638	78	8	19	650	1	635	0	688
KF760798.1.787	SG20	KC470862	86.369	785	105	2	4	787	88	871	0	856
JQ792497.1.676	SG5b	DQ841226	86.37	675	85	7	7	676	1	673	0	730
KP328065.1.787	SG20	KC470862	86.387	786	105	2	3	787	87	871	0	857
EU838388.1.620	SG5a	EU731477	86.393	610	73	10	1	604	75	680	0	658
JN853744.1.790	SG5b	DQ841226	86.404	787	94	11	10	787	1	783	0	848
AY133939.1.731	Ungp	AY822001	86.413	736	88	9	1	731	40	768	0	795
JN617443.1.756	SG19	EU731294	86.425	744	93	8	17	756	97	836	0	808
JX226324.1.653	Ungp	LC139913	86.433	656	82	7	1	653	54	705	0	712
AB794579.1.623	SG5b	DQ841228	86.443	627	81	4	1	623	35	661	0	686
FR820695.1.761	SG5b	EU731402	86.447	760	98	4	3	761	7	762	0	828
FM957942.1.789	Ungp	HQ330662	86.456	790	105	2	1	789	2	790	0	865
FR820706.1.751	SG5b	DQ841226	86.472	754	92	10	3	748	32	783	0	819
EF014522.1.787	SG5a	LCNU01000021	86.473	791	90	14	1	783	75	856	0	852
EU750845.1.792	Ungp	AB095126	86.473	791	102	5	3	791	66	853	0	863
JQ762527.1.787	SG5b	DQ841226	86.48	784	98	8	8	784	1	783	0	854
Y18092.1.692	SG12	HQ330665	86.486	666	90	0	27	692	103	768	0	734
GU972258.1.742	SG5b	HM245645	86.49	681	81	10	1	677	227	900	0	737
AB570030.1.747	SG5b	DQ841226	86.49	755	92	10	1	747	11	763	0	821
AY531714.1.754	SG5a	JX426900	86.495	659	87	2	97	754	154	811	0	723
AJ783663.1.781	SG21	CEUC01002747	86.497	785	95	11	2	781	85	863	0	852
FR820697.1.759	SG5b	EU731402	86.501	763	90	13	2	759	9	763	0	826
AB794571.1.619	SG5a	AB243796	86.504	615	80	3	1	613	44	657	0	673
EF014542.1.791	SG5b	KP327903	86.507	793	99	7	1	788	1	790	0	865
JN825237.1.787	SG5b	DQ841226	86.514	786	94	12	8	784	1	783	0	854
JN107429.1.689	SG25	AF424534	86.522	690	88	4	1	689	302	987	0	754
DQ310433.1.788	SG5a	JQ315351	86.531	787	90	13	4	782	1	779	0	852
JN853710.1.788	Ungp	AY822001	86.531	787	103	3	4	788	2	787	0	863
DQ310400.1.790	SG5a	AB243796	86.533	750	95	5	41	787	24	770	0	821
EF598890.1.779	SG4	EU731161	86.536	765	98	5	18	779	1	763	0	837
EF598889.1.779	SG4	EU731161	86.536	765	98	5	18	779	1	763	0	837
FR820699.1.767	SG5b	EU731402	86.554	766	98	4	3	767	7	768	0	839
AM712535.1.726	SG5b	EU731402	86.557	729	89	8	1	726	51	773	0	795
FR820714.1.743	SG5b	DQ841228	86.559	744	94	5	1	739	24	766	0	817
KP308746.1319.2177	SG3	CP010426	86.559	863	105	11	4	859	615	1473	0	976
DQ310448.1.789	Ungp	AJ631246	86.565	789	101	5	1	787	1	786	0	865
DQ310412.1.790	Ungp	JF262383	86.565	789	97	8	4	788	25	808	0	861
JQ724821.1.751	Ungp	JN107423	86.567	670	81	8	86	751	1	665	0	730
KF823309.1.788	Ungp	LC140671	86.571	767	92	9	4	765	60	820	0	835
JQ762546.1.789	Ungp	DQ417464	86.582	790	99	7	4	789	80	866	0	865
JQ724818.1.751	SG21	FJ810531	86.587	753	97	4	1	751	65	815	0	828
JQ724807.1.751	SG5b	DQ841226	86.587	753	94	7	5	751	2	753	0	824
EF014524.1.790	SG5a	EU731406	86.59	783	101	3	1	782	5	784	0	861
JF431861.1.760	Ungp	JF262368	86.595	746	98	2	17	760	125	870	0	822
EU750883.1.790	Ungp	DQ417464	86.599	791	97	8	4	789	80	866	0	865
EU750849.1.791	Ungp	AB095126	86.599	791	100	6	4	791	66	853	0	869
AY851813.1.753	SG11	AY454693	86.605	754	91	9	1	750	33	780	0	824
JQ792548.1.653	SG21	FJ810531	86.606	657	82	6	1	653	192	846	0	721
KR089771.1.660	SG3	CEQE01026067	86.615	650	84	3	13	660	161	809	0	715
JF431794.1.765	SG24	AY821999	86.62	710	91	4	60	765	60	769	0	782
JX226369.1.653	Ungp	EU731049	86.626	658	76	9	1	653	426	1076	0	717
GU257043.1.723	SG5b	DQ841226	86.657	727	92	5	2	723	5	731	0	800
KR089719.1.660	SG12	HQ330665	86.667	645	77	9	21	660	97	737	0	706
EU559809.1.731	Ungp	KJ566490	86.667	735	89	8	1	731	225	954	0	808
FR820728.1.763	SG5b	EU731402	86.667	765	93	9	2	763	9	767	0	839
JF431868.1.766	Ungp	EU731365	86.667	765	96	6	5	766	41	802	0	843
JN853686.1.790	SG5a	JX426900	86.675	788	100	5	1	785	40	825	0	869
FR820710.1.748	SG5b	DQ841226	86.684	751	92	8	1	744	34	783	0	826
JF835264.1.660	SG5b	DQ841234	86.687	661	56	29	18	660	1	647	0	704
AM992684.1.850	Ungp	KT424651	86.687	646	61	22	14	647	44	676	0	693
JQ762545.1.790	SG20	KC470862	86.692	789	101	4	4	790	88	874	0	872
AY133926.1.663	SG19	EU731358	86.697	654	84	3	12	663	126	778	0	725
JN107468.1.661	Ungp	AACY023847387	86.707	662	82	5	3	661	777	1435	0	730
JF431762.1.767	Ungp	EU731365	86.711	760	97	4	11	767	44	802	0	841
EU244255.1.786	SG5b	DQ841226	86.735	784	95	8	8	783	1	783	0	863
EF598886.1.773	SG4	EU731161	86.737	754	96	4	19	770	1	752	0	835
JQ792474.1.680	SG5b	DQ841226	86.745	679	83	7	7	680	1	677	0	749
JQ792550.1.680	SG5b	DQ841226	86.745	679	83	7	7	680	1	677	0	749
DQ423964.1.762	SG5b	DQ910155	86.763	763	93	8	1	762	190	945	0	843
DQ310419.1.785	SG5b	AB243808	86.765	748	91	8	42	785	24	767	0	826
EF639472.1.655	Ungp	AY454677	86.767	665	72	12	1	655	3	661	0	726
EF639587.1.655	Ungp	AY454677	86.767	665	72	12	1	655	3	661	0	726
DQ310439.1.787	SG5b	DQ841226	86.768	786	92	12	8	784	1	783	0	865
JN825224.1.787	SG5b	DQ841226	86.768	786	92	12	8	784	1	783	0	865
KR819994.1.835	Ungp	LC140671	86.774	809	91	16	1	805	24	820	0	893
KJ645008.1.789	SG5b	EU731402	86.785	787	94	9	2	784	7	787	0	869
AM998446.1.757	SG2	EU731047	86.788	386	43	7	15	397	270	650	1.16e-119	424
JN853695.1.791	SG5a	JX426900	86.802	788	99	5	1	785	40	825	0	874
JN820175.1.788	Ungp	KP308707	86.806	144	17	2	646	788	830	972	3.75e-40	159
JF431676.1.762	Ungp	EU731049	86.818	751	87	11	19	762	52	797	0	828
EU750875.1.792	Ungp	AB095126	86.852	791	99	5	3	791	66	853	0	880
FR820677.1.679	SG5b	DQ841226	86.861	685	81	9	1	679	14	695	0	758
HM598548.1.784	SG5b	DQ841226	86.862	784	95	6	8	784	1	783	0	870
JN853607.1.789	SG5b	DQ841226	86.862	784	95	6	10	786	1	783	0	870
AM992702.1.888	Ungp	KJ566459	86.869	495	60	4	44	534	1	494	2.15e-157	549
EU750853.1.788	SG5b	DQ841228	86.877	762	93	5	30	785	6	766	0	848
FR865215.1.791	SG5b	EU731402	86.879	785	98	4	2	785	7	787	0	874
KF760684.1.784	SG5b	KP327903	86.885	793	92	10	1	784	1	790	0	878
JX226675.1.655	Ungp	LC139917	86.89	656	84	2	1	655	54	708	0	734
LSSJ01000031.18993.20640	SG10	GU257097	86.892	679	80	7	278	952	160	833	0	752
KJ644860.1.786	SG5b	DQ841226	86.896	786	91	12	8	784	1	783	0	870
DQ310440.1.787	SG5b	DQ841226	86.896	786	91	12	8	784	1	783	0	870
FR865222.1.790	SG21	FJ810531	86.902	794	96	8	1	790	57	846	0	883
JF431714.1.760	SG3	EF444651	86.906	695	85	5	63	754	1	692	0	774
EF639585.1.655	Ungp	AY454677	86.917	665	71	12	1	655	3	661	0	732
EF639650.1.655	Ungp	AY454677	86.917	665	71	12	1	655	3	661	0	732
EF639605.1.655	Ungp	AY454677	86.917	665	71	12	1	655	3	661	0	732
EF639655.1.655	Ungp	AY454677	86.917	665	71	12	1	655	3	661	0	732
EF639654.1.655	Ungp	AY454677	86.917	665	71	12	1	655	3	661	0	732
DQ310383.1.791	SG24	KF964419	86.924	673	82	6	120	790	24	692	0	750
EF598892.1.779	SG4	EU731161	86.928	765	95	5	18	779	1	763	0	854
EF598893.1.765	SG4	EU731161	86.933	750	94	4	18	765	1	748	0	839
EU782012.1.791	SG5a	AB243796	86.934	773	87	13	23	788	5	770	0	856
HF951818.1.794	SG3	KP308731	86.935	796	101	3	1	794	72	866	0	891
FR820672.1.686	SG5b	DQ841226	86.938	689	87	3	1	686	5	693	0	771
JN853619.1.895	Ungp	FN691682	86.943	651	76	9	1	646	77	723	0	723
FR820673.1.679	SG5b	DQ841226	86.963	675	79	9	11	679	24	695	0	750
JN617450.1.761	Ungp	AM076832	86.982	676	81	7	89	761	3	674	0	754
JF431862.1.765	Ungp	AM076832	86.982	676	81	7	93	765	3	674	0	754
KP203217.1.787	SG5a	AB243796	86.985	753	86	12	41	787	24	770	0	837
AM778346.1.787	SG5b	DQ841226	86.99	784	94	7	8	784	1	783	0	876
KP327968.1.784	SG5b	KP327903	87.011	793	91	10	1	784	1	790	0	883
DQ146745.1.792	SG25	EU731236	87.028	794	91	11	4	792	9	795	0	885
JN617393.1.757	SG21	CEUC01002747	87.032	748	94	3	13	757	124	871	0	841
HM598475.1.785	SG21	CEUC01002747	87.039	787	100	2	1	785	82	868	0	887
LN896648.1.789	SG5b	DQ841226	87.039	787	90	12	8	786	1	783	0	878
KC753289.1.740	SG1a	EU731138	87.045	741	92	4	2	740	64	802	0	833
AB570029.1.747	SG5b	KP327903	87.054	757	82	13	2	747	19	770	0	841
JN853689.1.786	SG5b	DQ841226	87.056	788	86	16	8	784	1	783	0	876
EF639656.1.655	Ungp	AY454677	87.068	665	70	12	1	655	3	661	0	737
GU257289.1.734	SG25	EU731236	87.079	743	81	10	4	734	9	748	0	826
EU750854.1.788	SG5b	DQ841228	87.093	767	92	6	25	785	1	766	0	863
EU750860.1.791	Ungp	JF262368	87.105	791	96	6	3	790	83	870	0	891
JN853684.1.795	SG5a	JX426900	87.105	791	93	9	2	787	39	825	0	887
HM598472.1.786	SG3	JN652002	87.109	768	98	1	18	784	1	768	0	869
KF760739.1.787	SG5a	FN598100	87.114	745	91	4	46	787	1	743	0	839
JQ762544.1.732	SG5b	EU731402	87.123	730	84	10	1	726	64	787	0	819
GU257134.1.771	Ungp	HQ330662	87.132	544	65	5	22	562	106	647	2.34e-176	612
JF431885.1.759	Ungp	HQ330736	87.133	715	80	12	51	759	25	733	0	802
DQ146744.1.792	SG25	EU731236	87.154	794	90	11	4	792	9	795	0	891
JN853691.1.795	SG5a	EU731475	87.166	787	95	6	2	785	13	796	0	889
JN853642.1.796	SG5a	EU731475	87.166	787	95	6	3	786	13	796	0	889
KP308741.723.1609	SG21	CEUC01002747	87.177	889	109	5	3	887	1	888	0	1005
JF431710.1.758	SG5b	DQ841226	87.186	757	83	14	9	755	31	783	0	848
AB019751.1.1403	SG3	LC080934	87.198	1367	158	15	3	1362	17	1373	0	1539
FR820723.1.748	SG5b	DQ841228	87.2	750	85	9	1	743	21	766	0	848
EF598891.1.781	SG4	EU731161	87.223	767	90	6	18	780	1	763	0	867
KC753305.1.790	SG5b	EU731402	87.229	783	94	6	4	784	9	787	0	887
JX226400.1.653	Ungp	LC139913	87.234	658	73	11	1	653	54	705	0	739
KF141786.1.787	SG5b	KP327903	87.234	799	81	16	1	787	1	790	0	891
HM598507.1.787	SG3	JN652002	87.24	768	98	0	18	785	1	768	0	876
JN107502.1.688	Ungp	AY500128	87.246	690	84	4	1	688	301	988	0	784
FJ351218.1.853	SG5b	EU329753	87.251	855	97	10	3	853	18	864	0	965
LC049981.1.650	Ungp	KP308718	87.253	557	63	6	29	580	171	724	0	628
FJ352242.1.859	Ungp	EF444618	87.254	863	100	10	3	859	252	1110	0	976
AM503240.1.787	SG5b	KP327903	87.264	793	89	10	1	784	1	790	0	894
HE648367.1.790	SG21	CEUC01002747	87.264	793	95	6	1	790	82	871	0	900
GU257163.1.651	SG5a	EU731486	87.27	652	81	2	1	651	80	730	0	743
EU750889.1.789	SG21	CEUC01002747	87.28	794	92	9	1	789	82	871	0	898
EU244294.1.791	Ungp	AB095126	87.28	794	90	10	3	791	66	853	0	896
EF014509.1.792	SG5b	AB243808	87.282	747	84	6	48	792	30	767	0	843
HM598495.1.788	SG25	AB831314	87.289	771	90	8	1	767	64	830	0	874
HM598549.1.786	SG21	CEUC01002747	87.294	787	99	1	1	786	82	868	0	898
LC049970.1.650	SG12	GU257109	87.299	559	66	5	27	582	100	656	0	634
FR820751.1.709	Ungp	EU731365	87.306	709	88	2	1	709	13	719	0	809
GU911414.1.844	SG3	KP308731	87.307	843	105	2	1	842	72	913	0	966
AB182798.1.796	SG24	AY822000	87.318	686	79	8	113	796	94	773	0	778
AB107820.1.796	SG24	AY822000	87.318	686	79	8	113	796	94	773	0	778
KJ564012.1.783	SG5b	DQ841226	87.324	781	89	10	9	782	1	778	0	885
KT461059.1.787	SG5a	EU731406	87.34	782	94	5	1	779	5	784	0	891
EU750892.1.788	SG5a	FN598100	87.35	751	82	10	46	788	1	746	0	848
HE589615.1.781	SG3	KP308731	87.356	783	96	3	1	781	85	866	0	894
EU750838.1.790	SG19	EU731294	87.358	791	97	3	2	790	47	836	0	904
EU750851.1.790	SG11	EU731081	87.358	791	92	7	3	789	60	846	0	900
KC923109.1.713	SG21	CEUC01002747	87.36	712	82	8	6	713	153	860	0	809
JQ762570.1.787	SG5b	DQ841226	87.372	784	91	7	8	784	1	783	0	893
AJ867620.1.787	SG5b	DQ841226	87.389	785	89	9	8	784	1	783	0	893
DQ310397.1.787	SG5b	DQ841226	87.389	785	89	10	8	784	1	783	0	893
EU750867.1.791	SG5b	DQ841226	87.389	785	92	6	9	788	1	783	0	894
FR820703.1.722	SG5a	AB243796	87.396	722	85	6	1	719	52	770	0	837
EU838385.1.615	SG5a	EU731477	87.399	619	69	9	1	615	83	696	0	702
AB107818.1.792	SG24	AY822000	87.408	683	80	6	113	792	94	773	0	780
AB182796.1.792	SG24	AY822000	87.408	683	80	6	113	792	94	773	0	780
KF141747.1.780	SG5a	JQ315351	87.42	779	95	3	4	780	1	778	0	894
KJ564016.1.781	SG5b	DQ841226	87.42	779	90	6	9	780	1	778	0	889
FJ755716.1.963	SG8	KP308727	87.423	970	105	17	1	961	78	1039	0	1101
EU328108.1.789	Ungp	EU731049	87.437	788	98	1	3	789	10	797	0	905
HF951826.1.794	SG3	KP308731	87.437	796	97	3	1	794	72	866	0	913
AB570054.1.747	SG5a	JQ315351	87.45	749	91	3	1	747	15	762	0	861
EF598895.1.780	SG4	EU731161	87.451	765	92	4	18	780	1	763	0	878
EF598896.1.780	SG4	EU731161	87.451	765	92	4	18	780	1	763	0	878
JN107460.1.638	SG5a	AF424532	87.461	638	76	2	2	635	320	957	0	732
FR820676.1.709	SG5a	AB243796	87.464	686	80	5	22	705	5	686	0	785
JQ724833.1.751	SG5c	JF500338	87.479	591	64	10	166	751	207	792	0	673
AY531711.1.754	SG5a	FN598100	87.483	727	89	2	29	754	1	726	0	837
AY133897.1.651	SG5a	AB243796	87.5	656	75	6	1	651	100	753	0	750
KC753320.1.710	SG7	HQ144087	87.5	688	82	4	4	689	70	755	0	791
JN853619.1.895	Ungp	FN691682	87.5	152	19	0	741	892	715	866	4.24e-45	176
FJ351740.1.840	SG4	FN866058	87.515	841	103	2	1	840	25	864	0	970
DQ310435.1.788	SG5a	EU731477	87.516	785	93	5	1	782	13	795	0	902
KC753308.1.790	SG5b	EU731402	87.516	785	88	10	4	784	9	787	0	898
JF431733.1.765	SG22b	KF964415	87.518	689	76	9	82	765	2	685	0	787
AY245469.1.771	SG1a	EU731138	87.548	779	84	13	2	769	14	790	0	889
KJ644984.1.789	SG5b	EU731383	87.548	787	90	7	1	784	86	867	0	904
GU257185.1.747	Ungp	AB095126	87.55	747	86	7	4	747	67	809	0	857
EU750866.1.789	SG5a	FN598100	87.55	747	85	8	48	789	3	746	0	857
JN825253.1.794	SG5a	JQ315351	87.563	788	86	12	4	788	1	779	0	904
EU244268.1.787	SG5a	EU731489	87.579	789	84	13	1	781	6	788	0	902
JN820163.1.787	SG5a	EU731475	87.579	789	94	4	1	787	13	799	0	911
EU782003.1.792	SG5a	AB243796	87.581	773	84	10	22	789	5	770	0	885
EF598894.1.780	SG4	EU731161	87.582	765	91	4	18	780	1	763	0	883
KC817608.1.786	SG5a	EU731489	87.595	790	81	17	1	780	6	788	0	900
KJ644911.1.788	SG5a	EU731475	87.595	790	85	11	1	783	13	796	0	904
FR820690.1.698	SG5a	KP308561	87.607	702	71	12	2	698	90	780	0	800
GU257297.1.746	SG5b	CEUC01125807	87.611	678	78	6	1	676	74	747	0	782
EU750876.1.789	Ungp	EU731353	87.611	791	93	5	2	789	25	813	0	913
EU750881.1.790	Ungp	JX000786	87.611	791	87	11	2	785	65	851	0	907
EU635149.1.779	SG24	AB329842	87.612	783	87	9	1	779	44	820	0	900
HM598500.1.784	SG5b	DQ841228	87.614	767	88	5	24	784	1	766	0	885
FR820694.1.755	SG5b	DQ841226	87.615	759	84	10	2	752	27	783	0	872
KT461019.1.791	Ungp	AY822001	87.626	792	91	6	3	791	1	788	0	913
AJ867621.1.787	SG5b	DQ841226	87.628	784	89	7	8	784	1	783	0	904
FR865249.1.787	SG5b	DQ841226	87.628	784	89	7	8	784	1	783	0	904
JQ724840.1.751	SG5c	JF500338	87.646	599	64	10	158	751	207	800	0	688
EU750844.1.792	SG21	CEUC01002747	87.657	794	91	7	1	791	82	871	0	917
EF639481.1.657	Ungp	DQ417477	87.671	146	18	0	512	657	730	875	1.44e-43	171
HG008891.1.754	SG5a	AB243796	87.705	732	81	7	25	752	25	751	0	845
JQ762528.1.791	Ungp	JF262368	87.722	790	94	3	3	791	83	870	0	918
JN825296.1.788	SG5a	JQ315351	87.724	782	90	6	4	782	1	779	0	909
DQ310416.1.786	SG5a	AB243796	87.728	766	90	3	22	783	5	770	0	891
DQ310415.1.789	SG5a	AB243796	87.728	766	93	1	22	786	5	770	0	893
DQ310402.1.789	SG5a	AB243796	87.728	766	93	1	22	786	5	770	0	893
DQ310401.1.789	SG5a	AB243796	87.728	766	93	1	22	786	5	770	0	893
EU750870.1.790	SG5a	FN598100	87.733	750	84	8	46	790	1	747	0	869
EU750848.1.791	SG14	JX000786	87.737	791	87	10	2	786	65	851	0	915
AM712518.1.726	SG5b	DQ841226	87.738	734	80	10	1	726	35	766	0	848
GU257038.1.727	SG5b	CEUC01125807	87.741	726	83	5	2	725	85	806	0	843
EU750840.1.788	SG5b	DQ841226	87.755	784	88	6	9	785	1	783	0	909
KF760679.1.788	SG24	KP308723	87.761	670	76	6	122	788	37	703	0	778
KP327963.1.788	SG24	KP308723	87.761	670	76	6	122	788	37	703	0	778
DQ310421.1.787	SG5b	DQ841226	87.771	785	86	10	8	784	1	783	0	909
EF014581.1.787	SG5b	DQ841226	87.771	785	86	10	8	784	1	783	0	909
JQ272639.1.634	SG5a	EU731488	87.778	630	66	9	12	634	16	641	0	726
KF901392.1.753	SG5a	AB243796	87.782	753	84	8	5	753	5	753	0	874
JN820173.1.788	SG5a	AB243796	87.792	770	86	7	23	788	5	770	0	894
DQ310396.1.787	SG5b	DQ841226	87.802	787	82	14	8	784	1	783	0	909
KT461011.1.789	SG5b	CEUC01125807	87.817	788	87	9	1	783	74	857	0	915
GU257032.1.748	SG5b	CEUC01125807	87.818	747	85	5	1	746	74	815	0	870
AY063656.1.760	SG5b	CEUC01125807	87.827	764	78	14	1	760	91	843	0	883
EF014558.1.790	SG5a	AB243796	87.85	749	85	6	42	787	25	770	0	874
HM598520.1.787	SG5b	EU731402	87.852	782	91	4	4	784	9	787	0	915
GU257044.1.747	SG5a	AB243796	87.862	725	83	4	22	745	5	725	0	846
KP328011.1.787	SG5a	JQ315351	87.867	783	89	6	4	784	1	779	0	917
KJ564004.1.781	SG5b	DQ841228	87.879	759	81	9	30	780	6	761	0	883
FJ887770.1.725	Ungp	EU731242	87.895	727	84	4	1	725	78	802	0	852
GQ221446.1.717	Ungp	LC140671	87.903	124	13	2	451	573	698	820	9.53e-36	145
AB175600.1.927	Ungp	FJ655634	87.905	926	106	4	3	926	24	945	0	1085
EU750842.1.788	SG5b	DQ841228	87.911	761	87	3	30	785	6	766	0	893
LN896691.1.796	SG5b	KP327903	87.917	629	64	8	174	793	165	790	0	730
GU257035.1.744	SG5b	CEUC01125807	87.919	745	84	4	1	742	74	815	0	872
FM957934.1.785	SG5b	AB243808	87.922	770	88	4	18	785	1	767	0	902
AY133930.1.650	Ungp	AB831312	87.931	638	74	3	10	646	194	829	0	749
JQ724814.1.751	Ungp	JF262368	87.931	754	81	10	3	751	116	864	0	880
KJ564022.1.782	Ungp	JF262368	87.933	779	94	0	3	781	84	862	0	918
AB461965.1.742	SG25	AY454648	87.948	307	33	4	438	742	719	1023	3.24e-100	359
KJ564011.1.781	SG5b	DQ841226	87.949	780	84	8	9	780	1	778	0	911
HM184924.1.693	SG14	KP308710	87.954	523	55	6	178	693	632	1153	7.55e-176	610
JN825239.1.788	SG5a	JQ315351	87.959	789	87	8	4	788	1	785	0	926
GQ387921.1.753	SG21	KP308737	87.963	756	85	6	1	753	95	847	0	887
JF431677.1.759	SG5b	KP327903	87.971	690	71	10	76	756	104	790	0	804
JN825243.1.786	SG5a	JQ315351	87.98	782	86	8	4	780	1	779	0	918
KF760727.1.787	SG5a	JQ315351	87.995	783	88	6	4	784	1	779	0	922
JF835188.1.666	SG21	FJ810531	88.006	667	77	3	1	666	60	724	0	785
AY063701.1.755	SG5b	CEUC01125807	88.011	759	81	9	1	755	91	843	0	896
EU750886.1.792	SG5b	EU731402	88.041	786	87	6	3	786	7	787	0	924
FR820719.1.760	SG5a	EU731487	88.042	761	78	13	1	754	34	788	0	889
FR820732.1.686	Ungp	EF444618	88.043	552	62	4	137	686	1	550	0	651
HM598492.1.785	SG12	KP308743	88.056	787	84	10	3	783	124	906	0	924
AB366593.1.787	SG5b	DQ841226	88.056	787	80	13	8	784	1	783	0	920
EU782018.1.792	SG5a	AB243796	88.067	771	84	7	22	789	5	770	0	907
JN107446.1.671	Ungp	JN107423	88.069	637	71	5	17	651	617	1250	0	750
JN820183.1.787	SG5a	JX426900	88.071	788	89	4	1	784	39	825	0	929
KR089765.1.660	Ungp	HQ330694	88.075	587	55	15	37	615	65	644	0	682
FR820716.1.739	SG5a	EU731480	88.076	738	85	3	4	739	46	782	0	872
JN825300.1.788	SG5a	JQ315351	88.077	780	91	2	4	782	1	779	0	926
KJ563996.1.783	SG5a	LWDU01000111	88.092	781	93	0	2	782	94	874	0	928
JN825244.1.787	SG5a	JQ315351	88.092	781	88	5	4	781	1	779	0	924
KC878658.1.787	SG5a	JQ315351	88.092	781	88	5	4	781	1	779	0	924
KC878621.1.787	SG5a	JQ315351	88.092	781	88	5	4	781	1	779	0	924
EU731241.1.685	SG25	EU731240	88.099	689	74	8	1	685	32	716	0	811
AB794545.1.622	SG5a	AB243796	88.103	580	59	7	48	622	86	660	0	680
KC875594.1.680	Ungp	GU135468	88.106	681	76	5	2	679	315	993	0	804
KC753310.1.789	SG7	HQ144087	88.111	757	86	4	3	757	69	823	0	896
KC878668.1.788	SG5a	EU731477	88.123	783	92	1	1	782	13	795	0	929
FJ350085.1.894	Ungp	AB119602	88.139	548	60	4	1	545	15	560	0	647
EU838361.1.620	SG5a	EU731477	88.141	624	68	6	1	620	75	696	0	737
EU838468.1.622	SG5a	EU731477	88.141	624	70	4	1	622	75	696	0	739
EU838428.1.622	SG5a	EU731477	88.141	624	70	4	1	622	75	696	0	739
AB573148.1.788	Ungp	LC140671	88.142	759	88	2	8	765	60	817	0	902
KC753293.1.793	SG1a	EU731138	88.146	793	86	8	5	793	14	802	0	937
JN853616.1.797	SG21	CEUC01002747	88.146	793	88	6	3	792	82	871	0	939
CEUD01026050.1.635	SG18	KC471280	88.162	642	64	12	1	635	823	1459	0	754
DQ310398.1.787	SG5b	DQ841226	88.168	786	81	9	8	784	1	783	0	926
AB794576.1.634	SG21	JN037998	88.182	110	12	1	4	112	48	157	2.35e-31	130
FJ355242.1.860	Ungp	EF444618	88.194	864	95	7	1	860	250	1110	0	1024
KJ644813.1.788	SG5a	AB243796	88.197	771	80	10	22	786	5	770	0	909
JN825298.1.791	SG5b	EU731383	88.198	788	84	9	1	785	86	867	0	931
JN825278.1.788	SG5a	JQ315351	88.205	780	90	2	4	782	1	779	0	933
JX226383.1.652	Ungp	AY454688	88.208	653	74	3	1	652	184	834	0	776
KC878639.1.786	SG5a	JQ315351	88.22	781	86	6	4	780	1	779	0	929
JN825289.1.787	SG5a	JQ315351	88.22	781	87	5	4	781	1	779	0	929
JN825241.1.787	SG5a	JQ315351	88.22	781	87	5	4	781	1	779	0	929
JQ697143.1.787	SG5a	JQ315351	88.22	781	87	5	4	781	1	779	0	929
KC878632.1.787	SG5a	JQ315351	88.22	781	87	5	4	781	1	779	0	929
KC878643.1.787	SG5a	JQ315351	88.22	781	87	5	4	781	1	779	0	929
KC878662.1.787	SG5a	JQ315351	88.22	781	87	5	4	781	1	779	0	929
KC878655.1.787	SG5a	JQ315351	88.22	781	87	5	4	781	1	779	0	929
AB573140.1.787	SG5a	EU731488	88.228	790	86	7	1	785	14	801	0	937
KJ564002.1.783	SG5a	LWDU01000111	88.235	782	90	2	2	782	94	874	0	933
EF014578.1.790	SG5a	JQ315351	88.25	783	86	5	4	784	1	779	0	933
GU257083.1.733	Ungp	FJ484253	88.251	732	80	6	3	733	14	740	0	870
EU244270.1.787	SG5b	DQ841228	88.251	766	85	4	24	784	1	766	0	913
AY063679.1.751	SG12	HQ330665	88.259	758	75	13	2	751	17	768	0	896
FJ351526.1.864	Ungp	AY454675	88.262	869	90	12	1	864	157	1018	0	1029
AY133889.1.746	SG5b	AB243808	88.282	751	74	8	1	746	4	745	0	887
FJ484208.1.749	SG24	LC139864	88.282	751	85	3	1	749	86	835	0	896
GU257250.1.734	Ungp	AB095126	88.283	734	80	6	3	734	66	795	0	874
JF431688.1.764	SG5a	AB243796	88.291	743	82	5	22	761	30	770	0	885
JN853620.1.788	SG5b	EU731383	88.295	786	85	7	3	785	86	867	0	935
EU838565.1.622	SG5a	EU731477	88.301	624	69	4	1	622	75	696	0	745
AB019749.1.1399	Ungp	FJ655628	88.302	1402	154	8	1	1399	3	1397	0	1672
AB107831.1.792	SG5a	AB243796	88.306	744	81	6	48	789	31	770	0	887
JN825286.1.790	SG5b	EU731383	88.31	787	84	8	1	784	86	867	0	937
KF901394.1.753	SG5a	AB243796	88.313	753	80	8	5	753	5	753	0	896
AY133925.1.666	SG13	HQ330693	88.323	668	73	4	1	666	36	700	0	797
FJ355374.1.859	Ungp	EF444623	88.324	865	93	6	1	859	224	1086	0	1031
JN825225.1.791	SG5b	EU731383	88.325	788	83	9	1	785	86	867	0	937
JN825250.1.791	SG5b	EU731383	88.325	788	83	9	1	785	86	867	0	937
JN825292.1.791	SG5b	EU731383	88.325	788	83	9	1	785	86	867	0	937
JQ272638.1.617	SG3	LC140670	88.33	557	63	2	62	617	134	689	0	667
EF014518.1.787	SG5a	JQ315351	88.333	780	88	3	4	781	1	779	0	937
AM712498.1.726	SG5b	CEUC01125807	88.34	729	79	4	1	726	118	843	0	870
DQ146761.1.792	SG5b	DQ841226	88.34	789	79	13	8	789	1	783	0	935
JN825222.1.787	SG5a	JQ315351	88.348	781	86	5	4	781	1	779	0	935
KC878627.1.787	SG5a	JQ315351	88.348	781	86	5	4	781	1	779	0	935
FR865225.1.788	SG5a	EU731484	88.354	790	88	4	1	788	9	796	0	946
HQ144084.1.721	SG21	CEUC01002747	88.366	722	79	4	3	721	132	851	0	863
EU328111.1.791	SG5a	FN598100	88.369	748	83	4	46	791	1	746	0	896
AY063699.1.753	SG5b	CEUC01125807	88.375	757	80	7	1	753	91	843	0	909
EU750877.1.789	SG5a	ASMP01000002	88.393	784	87	4	1	782	86	867	0	941
AY063660.1.755	SG5b	CEUC01125807	88.406	759	78	9	1	755	91	843	0	909
KP327951.1.789	SG5b	CEUC01125807	88.437	787	87	4	1	786	74	857	0	946
JQ697137.1.790	SG5b	EU731383	88.437	787	83	8	1	784	86	867	0	942
KC955215.1.790	SG5a	JX426900	88.437	787	87	4	1	784	40	825	0	948
KC955196.1.790	SG5a	JX426900	88.437	787	87	4	1	784	40	825	0	948
AJ548932.1.1121	SG5a	ASMP01000002	88.437	1107	122	6	2	1104	125	1229	0	1330
EU750858.1.793	SG24	KP308723	88.444	675	74	3	120	793	35	706	0	811
KC955226.1.791	SG5a	JX426900	88.452	788	86	5	1	785	40	825	0	948
KF431950.1.788	SG5a	AB243796	88.457	771	78	10	21	785	5	770	0	920
EU983208.1.644	SG25	AY454651	88.462	416	43	4	16	427	2	416	5.69e-142	497
JN825282.1.788	SG5a	JQ315351	88.462	780	88	2	4	782	1	779	0	942
KC878634.1.788	SG5a	JQ315351	88.462	780	88	2	4	782	1	779	0	942
JN825254.1.789	SG5a	JQ315351	88.476	781	87	3	4	783	1	779	0	942
JN820170.1.791	SG5b	JN107437	88.481	790	81	10	3	788	1	784	0	946
FR820668.1.686	SG5a	JQ315351	88.484	686	76	3	1	684	9	693	0	828
GQ221446.1.717	Ungp	LC140671	88.485	330	34	3	4	332	374	700	2.38e-111	396
GQ221391.1.640	SG5a	EU731492	88.486	634	67	6	2	631	6	637	0	761
JF835257.1.657	SG5a	JQ315351	88.49	669	58	18	1	657	1	662	0	793
KJ563991.1.783	SG5a	LWDU01000111	88.491	782	88	2	2	782	94	874	0	944
JN825285.1.788	SG5a	EU731477	88.506	783	89	1	1	782	13	795	0	946
JQ697110.1.788	SG5a	EU731477	88.506	783	89	1	1	782	13	795	0	946
JQ697113.1.788	SG5a	EU731477	88.506	783	89	1	1	782	13	795	0	946
KC878640.1.788	SG5a	EU731477	88.506	783	89	1	1	782	13	795	0	946
AM503207.1.787	SG5a	ASMP01000002	88.52	784	85	5	1	781	86	867	0	944
JN853634.1.787	SG5a	EU731486	88.52	784	85	5	1	781	6	787	0	944
JN853735.1.789	SG5b	JN107437	88.52	784	89	1	2	784	1	784	0	948
GU257057.1.734	Ungp	AB095126	88.525	732	81	3	4	734	65	794	0	883
AM998394.1.629	SG13	HQ330693	88.528	523	54	6	19	539	198	716	0	628
KF823272.1.789	SG5a	EU731486	88.535	785	85	5	1	783	6	787	0	946
FR820665.1.680	SG5b	CEUC01125807	88.546	681	74	4	1	680	85	762	0	822
DQ310444.1.789	SG5a	LWDU01000111	88.55	786	90	0	1	786	94	879	0	953
FJ351981.1.850	SG5b	EU329743	88.561	848	89	8	3	845	18	862	0	1022
KF760667.1.789	SG5b	CEUC01125807	88.564	787	86	4	1	786	74	857	0	952
EU750861.1.790	SG5a	LWDU01000111	88.564	787	88	2	1	786	94	879	0	953
KC955234.1.790	SG5a	JX426900	88.564	787	86	4	1	784	40	825	0	953
FR865264.1.789	SG5b	CEUC01125807	88.579	788	81	8	1	783	74	857	0	948
FN562486.1.790	SG5b	CEUC01125807	88.579	788	82	7	1	784	74	857	0	950
EU560067.1.689	Ungp	FJ655628	88.584	692	76	3	1	689	570	1261	0	837
GQ221440.1.732	SG4	AACY020521239	88.587	736	64	16	2	731	418	1139	0	876
JQ697134.1.788	SG5a	JQ315351	88.59	780	87	2	4	782	1	779	0	948
AB794559.1.623	SG5a	AB243796	88.591	596	68	0	28	623	68	663	0	725
EF014532.1.789	Ungp	AY822001	88.593	789	85	5	4	789	2	788	0	953
EU781997.1.791	SG24	KP308723	88.593	675	73	3	118	791	35	706	0	817
FR820707.1.751	SG5a	EU731486	88.594	754	80	6	1	751	30	780	0	911
AM712505.1.726	SG5b	CEUC01125807	88.615	729	77	4	1	726	118	843	0	881
JN853693.1.791	SG5a	JQ315351	88.619	782	84	4	6	785	1	779	0	946
HQ144078.1.649	SG21	KP308748	88.633	651	72	2	1	649	17	667	0	791
JN825226.1.788	SG5a	EU731477	88.633	783	88	1	1	782	13	795	0	952
EU328125.1.790	SG21	KP308737	88.636	792	86	4	1	790	78	867	0	961
EF014515.1.788	SG5a	EU731477	88.648	784	86	3	1	782	13	795	0	952
EF014514.1.788	SG5a	EU731477	88.648	784	86	3	1	782	13	795	0	952
KJ564020.1.786	SG5a	LWDU01000111	88.662	785	84	4	2	785	94	874	0	952
FR820686.1.686	SG5a	LCNU01000021	88.663	688	71	4	1	686	75	757	0	832
AY063658.1.755	SG5b	CEUC01125807	88.669	759	76	9	1	755	91	843	0	917
HE648330.1.787	SG5b	DQ841226	88.677	786	77	10	8	784	1	783	0	948
AY133943.1.716	Ungp	DQ417477	88.685	654	69	5	66	716	204	855	0	793
JN825238.1.790	SG5b	EU731383	88.691	787	81	8	1	784	86	867	0	953
GU257075.1.890	Ungp	AY822001	88.7	646	69	4	35	678	2	645	0	785
GQ458179.1.787	SG5a	AB243796	88.701	770	78	8	22	786	5	770	0	931
DQ310417.1.790	SG5a	AB243796	88.701	770	79	8	22	787	5	770	0	933
AM905401.1.751	SG5a	AB243796	88.705	726	75	6	29	751	29	750	0	880
DQ310455.1.790	SG25	EU731236	88.706	788	87	2	4	790	9	795	0	961
AY531749.1.752	SG5a	KP308750	88.71	744	82	2	3	745	113	855	0	907
FR820661.1.680	SG5a	AB243796	88.713	567	57	5	117	680	100	662	0	686
EU782004.1.791	SG5a	AB243796	88.716	771	77	10	22	787	5	770	0	933
JN825290.1.788	SG5a	JQ315351	88.718	780	86	2	4	782	1	779	0	953
JQ697144.1.788	SG5a	JQ315351	88.718	780	86	2	4	782	1	779	0	953
KP327962.1.786	SG5a	DQ841225	88.732	781	81	7	7	783	1	778	0	952
JN825249.1.789	SG5a	JQ315351	88.732	781	85	3	4	783	1	779	0	953
FR820725.1.756	SG5a	AB243796	88.742	755	75	9	3	753	22	770	0	915
AY245468.1.777	SG1a	EU731143	88.747	782	81	4	2	777	47	827	0	950
JN107403.1.641	SG5a	AF424532	88.75	640	68	4	3	638	318	957	0	780
AY063693.1.753	SG5b	CEUC01125807	88.757	756	77	7	2	753	92	843	0	920
JQ697117.1.788	SG5a	EU731477	88.761	783	87	1	1	782	13	795	0	957
JQ697135.1.788	SG5a	EU731477	88.761	783	87	1	1	782	13	795	0	957
AY063700.1.753	SG5b	CEUC01125807	88.771	757	77	7	1	753	91	843	0	920
JQ697140.1.788	SG5a	EU731477	88.776	784	85	3	1	782	13	795	0	957
EU750859.1.789	SG5a	LWDU01000111	88.776	784	86	2	4	786	97	879	0	959
AY856368.1.636	SG5a	JQ315351	88.784	633	66	5	1	630	149	779	0	771
KT461062.1.788	SG5a	EU731480	88.79	785	84	4	1	782	6	789	0	959
AB077231.1.678	SG5b	CEUC01125807	88.791	678	76	0	1	678	305	982	0	832
AM712544.1.729	SG5b	CEUC01125807	88.798	732	76	4	1	729	115	843	0	893
JN820178.1.788	SG5a	AB243796	88.802	768	82	3	22	787	5	770	0	939
KP327899.1.783	SG5a	EU731487	88.804	786	84	4	1	782	6	791	0	961
GU257276.1.707	Ungp	AY822001	88.809	697	68	9	4	696	2	692	0	846
AF142944.1.1132	SG25	AF424534	88.811	429	37	6	704	1132	573	990	2.79e-147	516
KF760783.1.787	SG5a	AB243796	88.817	769	80	6	22	787	5	770	0	939
KP328050.1.787	SG5a	AB243796	88.817	769	80	6	22	787	5	770	0	939
EU782019.1.790	SG5b	CEUC01125807	88.818	787	82	4	1	784	74	857	0	961
EF014575.1.792	SG5b	CEUC01125807	88.818	787	84	4	1	786	74	857	0	963
EF014538.1.792	SG5b	CEUC01125807	88.818	787	84	4	1	786	74	857	0	963
AY531747.1.735	SG5a	JQ315351	88.828	725	76	5	13	735	44	765	0	885
AB700943.1.620	SG25	AB831314	88.831	573	60	4	49	620	178	747	0	701
JN107439.1.647	SG5b	DQ841226	88.837	645	63	8	1	639	676	1317	0	784
GU257059.1.896	Ungp	AY822001	88.837	645	69	3	11	653	2	645	0	791
JN836406.1.750	SG5a	JQ315351	88.845	753	79	5	1	750	15	765	0	920
AB570053.1.751	SG3	CP010426	88.845	753	80	3	1	751	103	853	0	941
AY531731.1.752	SG5a	DQ841225	88.845	753	83	1	1	752	12	764	0	929
KC878645.1.796	SG5a	AB243796	88.846	771	77	9	22	790	5	768	0	939
JF835337.1.667	SG22a	AB831321	88.856	673	56	18	1	667	84	743	0	809
FR820702.1.751	SG5a	AB243796	88.859	745	80	3	1	743	25	768	0	917
FR820717.1.763	SG5b	KP327903	88.86	772	67	15	1	760	26	790	0	931
KF760678.1.786	SG5a	DQ841225	88.86	781	80	7	7	783	1	778	0	957
GQ221390.1.645	SG5a	EU731406	88.872	647	66	6	1	644	269	912	0	791
AY531717.1.755	SG3	DQ340998	88.874	755	83	1	2	755	25	779	0	928
LN874209.1.785	SG5a	EU731406	88.889	783	81	5	1	780	5	784	0	959
DQ310393.1.787	SG5a	EU731489	88.889	783	85	2	1	781	6	788	0	963
KJ603877.1.790	SG5b	EU731402	88.903	784	83	3	2	784	7	787	0	963
JQ866681.1.688	SG3	CP010426	88.905	685	74	2	1	684	335	1018	0	872
AB700926.1.617	SG25	AB831314	88.908	568	59	4	49	615	178	742	0	697
DQ310432.1.788	SG5a	EU731486	88.917	785	81	6	1	782	6	787	0	963
FJ352079.1.863	Ungp	AY454670	88.927	867	88	7	1	863	78	940	0	1062
KF760615.1.783	SG5a	EU731487	88.931	786	83	4	1	782	6	791	0	966
EU782024.1.789	SG5a	LWDU01000111	88.945	787	85	2	1	786	94	879	0	970
GU134492.1.790	SG5b	CEUC01125807	88.959	788	79	7	1	784	74	857	0	966
JN820185.1.791	SG5b	CEUC01125807	88.959	788	82	5	2	788	74	857	0	968
GU257104.1.730	SG21	CEUC01002747	88.965	734	73	8	1	730	82	811	0	900
KR089773.1.660	SG8	KP308727	88.974	653	70	2	7	658	158	809	0	806
JN825299.1.788	SG5a	JQ315351	88.974	780	84	2	4	782	1	779	0	965
JN825280.1.788	SG5a	JQ315351	88.974	780	84	2	4	782	1	779	0	965
JN825223.1.788	SG5a	JQ315351	88.974	780	84	2	4	782	1	779	0	965
FJ354990.1.861	Ungp	EU329764	88.979	862	79	13	2	856	19	871	0	1051
GU257246.1.732	SG5a	AB243796	88.982	717	69	8	22	732	5	717	0	878
DQ310452.1.789	SG12	HQ330665	89.001	791	80	7	3	789	1	788	0	972
GQ458164.1.780	SG5a	AB243796	89.005	764	76	6	22	780	5	765	0	939
EU329842.1.877	SG5b	EU329747	89.016	874	89	7	8	877	3	873	0	1094
JN107518.1.664	SG21	KP308748	89.023	665	72	1	1	664	767	1431	0	822
AB019750.1.1441	Ungp	AY454640	89.03	1021	96	11	343	1357	23	1033	0	1251
KJ644876.1.786	SG5a	EU731406	89.031	784	77	9	1	779	5	784	0	963
DQ310464.1.789	SG3	KP308731	89.031	784	82	4	3	784	85	866	0	968
KC817620.1.788	SG5a	KP308750	89.034	766	75	8	1	761	94	855	0	941
AB380037.1.790	SG5a	AB243796	89.034	766	84	0	22	787	5	770	0	950
KJ566482.1.729	SG24	KP308723	89.041	730	76	4	1	728	210	937	0	902
JN853657.1.791	Ungp	JN853626	89.041	146	15	1	646	791	744	888	2.89e-46	180
HQ404343.1.791	SG5a	EU731492	89.045	785	84	2	1	785	6	788	0	972
HM598476.1.785	SG12	HQ330665	89.059	786	80	6	4	785	2	785	0	970
GQ458150.1.786	SG5a	AB243796	89.077	769	76	6	22	785	5	770	0	948
GQ458160.1.786	SG5a	AB243796	89.077	769	76	6	22	785	5	770	0	948
GQ458178.1.786	SG5a	AB243796	89.077	769	76	6	22	785	5	770	0	948
GQ458171.1.786	SG5a	AB243796	89.077	769	76	6	22	785	5	770	0	948
EU983182.1.609	Ungp	AB831312	89.086	394	35	8	1	389	318	708	1.5e-137	483
EU731237.1.610	SG25	EU731236	89.088	614	57	10	1	610	45	652	0	754
AB366590.1.789	SG5a	KP308750	89.093	761	75	5	1	757	94	850	0	939
FR820663.1.696	SG5a	KP308750	89.112	698	73	3	1	696	94	790	0	865
KP327971.1.784	SG5a	EU731406	89.117	781	82	3	1	779	5	784	0	968
FJ618835.1.732	SG5a	EU731406	89.118	726	69	7	5	721	60	784	0	894
JQ724845.1.751	SG24	KP308723	89.121	671	71	2	82	751	1	670	0	833
FJ350090.1.861	Ungp	JWKV01000003	89.145	866	84	10	2	861	468	1329	0	1070
BARU01041060.1.682	SG5a	ASMP01000002	89.15	682	71	3	1	680	88	768	0	846
KC817623.1.786	SG5a	KP308750	89.15	765	74	8	1	759	94	855	0	944
KP327894.1.787	SG5a	EU731492	89.158	784	84	1	1	784	6	788	0	976
AB380036.1.790	SG5a	AB243796	89.164	766	83	0	22	787	5	770	0	955
LN828909.1.868	SG5b	EU329753	89.167	840	89	2	1	839	33	871	0	1053
JN825242.1.789	SG5a	JQ315351	89.186	786	84	1	4	789	1	785	0	981
EU560091.1.804	Ungp	FJ655628	89.193	805	86	1	1	804	477	1281	0	1003
JN107421.1.672	SG3	LC139949	89.194	583	60	3	1	580	289	871	0	725
KC753325.1.791	Ungp	JN107423	89.201	676	68	5	119	791	31	704	0	839
KJ632749.1.786	SG5a	AB243796	89.207	769	76	6	22	786	5	770	0	953
JN825301.1.790	SG5a	AB243796	89.207	769	78	5	21	787	5	770	0	955
JN825291.1.791	SG5a	AB243796	89.207	769	78	5	22	788	5	770	0	955
DQ146754.1.790	SG4	EU731164	89.213	788	79	5	4	788	29	813	0	979
GU257052.1.733	SG2	EU731096	89.222	733	74	5	2	731	19	749	0	911
DQ310436.1.783	SG5b	AB243808	89.235	771	74	8	18	783	1	767	0	955
JQ792878.1.679	SG5b	EU731402	89.238	669	66	6	8	673	122	787	0	832
KF760687.1.784	SG5a	EU731406	89.245	781	81	3	1	779	5	784	0	974
DQ310434.1.788	SG5a	JQ315351	89.245	781	80	4	4	782	1	779	0	976
AF050612.1.1364	SG5a	ASMP01000002	89.254	1340	132	5	1	1328	19	1358	0	1666
KT461052.1.790	SG5a	JQ315351	89.258	782	80	4	4	784	1	779	0	977
KC753302.1.697	SG5a	LWDU01000111	89.27	699	71	4	1	697	117	813	0	872
AM712522.1.727	SG5a	JQ315351	89.271	727	78	0	1	727	39	765	0	913
HG325812.1.760	SG24	AY822000	89.272	755	78	3	7	760	1	753	0	942
JQ697133.1.788	SG5a	EU731477	89.272	783	83	1	1	782	13	795	0	979
KM273510.1.788	SG5a	EU731477	89.272	783	83	1	1	782	13	795	0	981
JN825240.1.791	SG5a	AB243796	89.276	746	73	5	46	788	29	770	0	928
KJ645010.1.786	SG5a	EU731406	89.286	784	75	9	1	779	5	784	0	974
KF760610.1.787	SG5a	EU731492	89.286	784	83	1	1	784	6	788	0	981
KT072301.1.663	SG26	AY454694	89.297	654	69	1	5	658	195	847	0	819
JN820179.1.788	Ungp	EU731254	89.299	785	80	4	4	786	28	810	0	981
EF014523.1.790	SG5a	AB243796	89.305	748	76	3	42	787	25	770	0	935
DQ310447.1.788	SG5a	AB243796	89.309	767	78	4	22	785	5	770	0	959
AY063680.1.757	SG5a	EU731475	89.314	758	75	6	1	757	30	782	0	970
FR820701.1.757	SG5a	LCNU01000021	89.314	758	74	4	2	757	75	827	0	944
JN853748.1.778	SG5a	AB243796	89.337	769	78	4	6	773	5	770	0	963
FR865194.1.790	SG5a	AB243796	89.337	769	76	6	22	787	5	770	0	961
FJ354426.1.864	Ungp	AY454636	89.34	863	80	11	8	864	175	1031	0	1074
EF014520.1.789	SG5a	AB243796	89.351	770	73	8	22	786	5	770	0	959
EF014519.1.789	SG5a	AB243796	89.351	770	73	8	22	786	5	770	0	959
FR865208.1.790	SG5b	CEUC01125807	89.354	789	74	9	1	784	74	857	0	983
AB794570.1.620	SG5a	JQ315351	89.362	611	62	2	12	620	66	675	0	765
JN853628.1.790	Ungp	FJ484253	89.367	790	78	6	3	790	14	799	0	989
KP203172.1.785	SG5a	EU731406	89.373	781	81	2	1	780	5	784	0	981
JN825248.1.790	SG5a	JQ315351	89.386	782	79	4	4	784	1	779	0	983
EF106711.1.779	Ungp	AY454673	89.4	783	73	9	1	779	180	956	0	977
JN562370.1.1300	SG8	JF262377	89.401	1302	134	4	1	1300	19	1318	0	1637
GU257255.1.641	SG5b	DQ841234	89.406	623	59	7	23	641	81	700	0	778
HM598523.1.784	SG5a	KP308750	89.412	765	73	8	1	760	94	855	0	957
JN820167.1.786	SG5a	JQ315351	89.413	784	80	3	4	786	1	782	0	987
KJ644993.1.789	SG5a	EU731492	89.413	784	82	1	1	784	6	788	0	987
KJ644998.1.789	SG5a	EU731492	89.413	784	82	1	1	784	6	788	0	987
JQ792829.1.656	SG5b	EU731402	89.433	653	63	6	1	650	138	787	0	819
DQ310446.1.788	SG5a	AB243796	89.439	767	77	4	22	785	5	770	0	965
KT461098.1.788	SG5a	JQ315351	89.44	786	69	14	4	782	1	779	0	981
AM495356.1.790	SG5b	EU731383	89.44	786	77	5	1	784	86	867	0	987
JN107400.1.664	Ungp	EF444623	89.448	616	63	2	15	628	545	1160	0	776
EF014546.1.789	SG5a	LWDU01000111	89.454	787	81	2	1	786	94	879	0	992
EF014586.1.789	SG5a	LWDU01000111	89.454	787	81	2	1	786	94	879	0	992
FJ355239.1.852	SG5b	DQ082949	89.461	854	86	4	1	852	158	1009	0	1075
AY133904.1.663	SG11	EU731081	89.466	655	69	0	7	661	170	824	0	828
JN825281.1.791	SG5a	AB243796	89.467	769	76	5	22	788	5	770	0	966
AB380034.1.793	SG5a	AB243796	89.467	769	78	2	22	790	5	770	0	968
JN825231.1.788	SG5a	JQ315351	89.474	779	82	0	4	782	1	779	0	987
KJ645049.1.789	SG5b	CEUC01125807	89.48	789	73	9	1	784	74	857	0	989
AM778338.1.790	SG5b	CEUC01125807	89.48	789	73	9	1	784	74	857	0	989
JF835209.1.716	SG20	JX426834	89.481	713	56	19	1	710	52	748	0	885
JF431622.1.757	SG5a	AB243796	89.481	751	75	4	7	754	21	770	0	946
KT072356.1.662	SG26	AY454694	89.49	647	68	0	6	652	195	841	0	819
CEPZ01072806.1.851	SG3	FJ810532	89.493	809	83	2	1	808	594	1401	0	1026
KC753297.1.788	SG1a	EU731284	89.494	790	75	8	3	788	19	804	0	992
JX226607.1.689	SG3	LC139949	89.495	495	45	5	199	689	186	677	1.25e-178	619
KC817585.1.788	SG5a	ASMP01000002	89.514	782	82	0	1	782	86	867	0	990
EF014567.1.788	SG5a	ASMP01000002	89.527	783	80	2	1	782	86	867	0	990
KR089794.1.665	SG4	EU731164	89.53	659	65	3	9	665	109	765	0	832
FJ351026.1.864	SG24	LC139893	89.542	851	89	0	14	864	1	851	0	1079
EU731159.1.708	SG16	EU731156	89.548	708	73	1	1	708	3	709	0	896
EU750852.1.793	SG3	EF444655	89.558	565	57	2	84	648	1	563	0	715
FR820698.1.761	SG5a	AB243796	89.566	738	75	2	23	759	5	741	0	935
KT460978.1.787	SG5a	ASMP01000002	89.567	786	73	8	1	781	86	867	0	989
AM495370.1.790	SG5b	EU731383	89.567	786	76	5	1	784	86	867	0	992
JN820164.1.786	SG5a	AB243796	89.583	768	74	4	22	785	5	770	0	970
AY133937.1.650	SG3	JX426806	89.587	653	61	7	1	650	161	809	0	822
JQ697115.1.791	SG5a	AB243796	89.597	769	75	5	22	788	5	770	0	972
KC878623.1.791	SG5a	AB243796	89.597	769	75	5	22	788	5	770	0	972
KC878660.1.791	SG5a	AB243796	89.597	769	75	5	22	788	5	770	0	972
JN825245.1.787	SG5a	JQ315351	89.602	779	80	1	4	781	1	779	0	990
EF014516.1.788	SG5a	JQ315351	89.602	779	81	0	4	782	1	779	0	992
AY133918.1.716	SG5b	AB243808	89.607	712	62	9	8	716	45	747	0	894
DQ310430.1.788	SG5a	JQ315351	89.615	780	79	2	4	782	1	779	0	992
KJ645013.1.787	SG5a	EU731406	89.629	781	79	2	1	780	5	784	0	992
FR820727.1.764	SG5a	AB243796	89.637	743	75	2	23	764	5	746	0	944
JN107406.1.657	SG8	AY500126	89.65	657	60	7	1	654	329	980	0	830
KP328016.1.785	SG5a	EU731477	89.668	784	78	3	1	782	13	795	0	996
DQ310418.1.788	SG5a	AB243796	89.669	755	73	5	34	785	18	770	0	957
AM712496.1.727	SG5a	JQ315351	89.684	727	75	0	1	727	39	765	0	929
JF835222.1.754	SG21	EF444641	89.692	650	43	24	109	744	1	640	0	808
FN598128.1.725	SG5a	EU731492	89.712	729	69	5	1	725	52	778	0	926
FR820772.1.768	SG3	CP010426	89.714	768	75	3	1	766	111	876	0	998
JN825233.1.791	SG5a	AB243796	89.727	769	74	5	22	788	5	770	0	977
JN825228.1.791	SG5a	AB243796	89.727	769	74	5	22	788	5	770	0	977
JQ697109.1.791	SG5a	AB243796	89.727	769	74	5	22	788	5	770	0	977
JQ697125.1.791	SG5a	AB243796	89.727	769	74	5	22	788	5	770	0	977
JQ697111.1.791	SG5a	AB243796	89.727	769	74	5	22	788	5	770	0	977
KC878642.1.791	SG5a	AB243796	89.727	769	74	5	22	788	5	770	0	977
KC878657.1.791	SG5a	AB243796	89.727	769	74	5	22	788	5	770	0	977
KC878624.1.791	SG5a	AB243796	89.727	769	74	5	22	788	5	770	0	977
KJ644973.1.791	SG5a	AB243796	89.727	769	75	4	22	789	5	770	0	979
KJ644953.1.791	SG5a	AB243796	89.727	769	75	4	22	789	5	770	0	979
AB119616.1.691	SG21	KP308732	89.731	409	37	5	1	406	329	735	4.69e-148	518
KT072325.1.662	SG26	AY454694	89.74	653	67	0	5	657	195	847	0	835
AM503268.1.788	SG5a	AB243796	89.74	770	69	8	22	785	5	770	0	976
AM503267.1.788	SG5a	AB243796	89.74	770	69	8	22	785	5	770	0	976
EF014543.1.794	SG24	LN864967	89.754	732	70	5	66	794	1	730	0	931
EU560109.1.649	SG17	AF526960	89.755	654	61	4	1	649	328	980	0	835
KT072268.1.662	SG26	AY454694	89.755	654	66	1	4	657	195	847	0	835
HM598526.1.785	SG5a	EU731487	89.76	791	64	15	1	782	6	788	0	996
AY531713.1.752	SG5a	JQ315351	89.761	752	76	1	1	752	15	765	0	963
FN598127.1.729	SG5a	EU731492	89.768	733	69	5	1	729	51	781	0	933
AB996953.1.650	SG5a	EU731492	89.78	636	60	5	1	633	232	865	0	809
AY531710.1.751	SG5a	DQ841225	89.788	754	73	4	1	751	12	764	0	968
KF760732.1.785	SG5a	EU731477	89.796	784	77	3	1	782	13	795	0	1002
EF014554.1.787	SG5a	ASMP01000002	89.809	785	73	6	1	781	86	867	0	1000
AM085549.1.749	Ungp	EF444656	89.819	609	55	7	143	746	30	636	0	774
AY133920.1.681	SG5a	ASMP01000002	89.826	688	61	9	1	681	168	853	0	874
HM598521.1.787	SG12	HQ330665	89.835	787	76	3	3	787	1	785	0	1007
AM050415.1.790	SG5a	AB243796	89.844	768	74	4	22	787	5	770	0	983
AM050422.1.790	SG5a	AB243796	89.844	768	74	4	22	787	5	770	0	983
KR089766.1.650	SG4	EU731164	89.846	650	66	0	1	650	112	761	0	835
AF224869.1.752	SG3	JN563807	89.853	611	59	3	143	751	3	612	0	782
GU134463.1.789	SG5a	AB243796	89.857	769	71	7	22	786	5	770	0	981
KJ644946.1.791	SG5a	AB243796	89.857	769	74	4	22	789	5	770	0	985
KJ645068.1.791	SG5a	AB243796	89.857	769	74	4	22	789	5	770	0	985
JN820169.1.785	SG5a	EU731406	89.872	780	78	1	1	779	5	784	0	1002
AM980585.1.630	SG9	DQ082931	89.873	474	48	0	67	540	86	559	6.84e-176	610
FN598048.1.734	SG5b	AB831318	89.877	731	61	12	1	725	113	836	0	928
LC082119.1.753	SG21	JN037998	89.88	751	72	4	2	750	17	765	0	963
DQ424324.1.762	Ungp	EU329764	89.882	761	74	3	1	761	80	837	0	976
JN825276.1.789	SG5a	AB243796	89.883	771	67	8	22	786	5	770	0	981
LN896591.1.789	SG5a	AB243796	89.883	771	67	10	22	786	5	770	0	981
AM503190.1.790	SG5a	AB243796	89.883	771	68	8	22	787	5	770	0	983
KJ563995.1.781	SG5a	ASMP01000002	89.885	781	76	3	2	780	86	865	0	1002
KJ645011.1.787	SG5a	EU731406	89.885	781	77	2	1	780	5	784	0	1003
AY531732.1.752	SG5a	AB243796	89.894	752	69	7	5	752	5	753	0	961
KF760702.1.787	SG5a	AB243796	89.896	772	66	11	22	787	5	770	0	983
KP327986.1.787	SG5a	AB243796	89.896	772	66	11	22	787	5	770	0	983
FR820674.1.687	SG5b	AB243808	89.898	683	59	6	7	687	1	675	0	870
HM598465.1.779	SG5a	EU731490	89.898	782	73	6	1	778	5	784	0	1002
FR865301.1.788	SG12	HQ330665	89.899	792	70	10	3	788	1	788	0	1011
JQ792839.1.661	Ungp	KJ563988	89.904	624	61	2	31	653	200	822	0	802
DQ423893.1.767	SG5a	EU329744	89.909	773	68	10	1	767	43	811	0	987
KJ564003.1.774	SG5a	EU731406	89.911	783	65	10	2	773	5	784	0	996
DQ310395.1.789	SG5a	EU731492	89.911	783	79	0	1	783	6	788	0	1009
KR089788.1.630	SG8	JN651999	89.919	615	60	2	17	630	67	680	0	791
AB794585.1.623	SG5a	KP308561	89.92	625	61	2	1	623	143	767	0	804
KT461042.1.788	SG5a	JQ315351	89.923	784	69	10	4	782	1	779	0	1003
JQ724844.1.751	SG5b	DQ841228	89.934	755	70	6	1	751	12	764	0	970
KT460986.1.788	SG5a	JQ315351	89.936	785	67	12	4	782	1	779	0	1003
JN107462.1.637	SG5a	AF424528	89.937	636	60	4	2	634	321	955	0	817
FM179013.1.622	SG18	KC471280	89.94	497	45	5	9	502	384	878	0	636
AB812115.1.720	Ungp	FJ655628	89.943	696	65	5	25	718	53	745	0	917
AJ783665.1.777	Ungp	AY454674	89.945	547	48	7	234	777	23	565	0	710
HM598531.1.787	SG12	HQ330665	89.949	786	77	2	3	787	1	785	0	1013
KT072300.1.662	SG26	AY454694	89.954	647	65	0	5	651	195	841	0	835
JQ272668.1.630	Ungp	EU731365	89.964	558	56	0	73	630	1	558	0	721
AB794568.1.622	SG21	JN037998	89.968	618	60	2	6	622	61	677	0	797
GU257184.1.737	SG16	KT715021	89.973	728	71	1	4	731	29	754	0	939
JN853722.1.788	SG5a	DQ841225	89.974	778	77	1	7	783	1	778	0	1009
AM050417.1.790	SG5a	AB243796	89.974	768	73	4	22	787	5	770	0	989
AM050421.1.790	SG5a	AB243796	89.974	768	73	4	22	787	5	770	0	989
AM050419.1.790	SG5a	AB243796	89.974	768	73	4	22	787	5	770	0	989
AM050418.1.790	SG5a	AB243796	89.974	768	73	4	22	787	5	770	0	989
AM503213.1.790	SG5a	AB243796	89.974	768	73	4	22	787	5	770	0	989
AM050416.1.790	SG5a	AB243796	89.974	768	73	4	22	787	5	770	0	989
AM050420.1.790	SG5a	AB243796	89.974	768	73	4	22	787	5	770	0	989
KJ644804.1.791	SG5a	AB243796	89.974	768	75	2	22	789	5	770	0	990
KF760784.1.785	SG5a	AB243796	89.987	749	67	7	42	785	25	770	0	961
KP328051.1.785	SG5a	AB243796	89.987	749	67	7	42	785	25	770	0	961
AM778341.1.790	SG5b	CEUC01125807	89.987	789	69	9	1	784	74	857	0	1011
JN107452.1.653	SG5a	AF424532	90	650	64	1	1	650	309	957	0	839
JN652003.1.730	SG5a	JQ315351	90	730	70	3	3	730	67	795	0	941
JN825274.1.789	SG5a	AB243796	90	770	68	6	22	786	5	770	0	987
JN825279.1.789	SG5a	AB243796	90	770	68	6	22	786	5	770	0	987
FJ351225.1.853	SG5c	AB119582	90	850	82	3	3	850	17	865	0	1096
EU782009.1.790	SG5a	AB243796	90.013	771	74	3	18	786	1	770	0	994
EU560057.1.732	Ungp	FJ655628	90.027	732	68	5	3	732	554	1282	0	942
KR089732.1.670	SG8	JX426807	90.03	672	63	4	1	670	105	774	0	867
KR089738.1.670	SG8	JX426807	90.03	672	63	4	1	670	109	778	0	867
HM598497.1.786	SG5a	EU731492	90.038	783	78	0	1	783	6	788	0	1014
GQ221438.1.684	SG5a	JQ315351	90.044	683	66	2	3	683	224	906	0	883
AB573142.1.783	SG5a	EU731491	90.051	784	70	6	3	780	9	790	0	1009
AB794581.1.620	SG5a	AB243796	90.053	563	50	6	61	620	100	659	0	725
FR820670.1.675	SG5a	JQ315351	90.059	674	63	4	1	672	18	689	0	894
AB996993.1.650	SG5a	EU731492	90.063	634	60	3	1	632	233	865	0	819
KR089772.1.610	SG8	JN651999	90.066	604	58	2	8	610	67	669	0	782
DQ424196.1.725	Ungp	EU731066	90.069	725	72	0	1	725	472	1196	0	941
JQ792493.1.695	SG16	KT715021	90.072	695	65	3	3	695	29	721	0	898
EF014521.1.790	SG5a	AB243796	90.091	767	74	2	22	787	5	770	0	994
FR820691.1.697	SG5a	KP308750	90.1	697	69	0	1	697	94	790	0	905
JQ762560.1.790	SG5a	AB243796	90.104	768	72	4	22	787	5	770	0	994
AY625567.1.655	SG5a	ASMP01000002	90.107	657	62	3	1	655	142	797	0	852
GU257034.1.744	SG5a	EU731492	90.107	748	67	6	1	744	6	750	0	965
JN107488.1.666	Ungp	JN107423	90.108	647	62	2	1	646	605	1250	0	839
EF598898.1.624	SG25	EU731236	90.112	627	56	6	1	624	9	632	0	809
HM598474.1.784	SG12	HQ330665	90.114	789	68	10	2	784	1	785	0	1016
KC875588.1.678	SG5a	JQ315351	90.133	679	62	5	2	677	230	906	0	878
KT460998.1.790	SG5a	EU731484	90.152	792	72	5	1	790	9	796	0	1026
HE774587.1.810	Ungp	JX426865	90.154	518	49	2	285	802	199	714	0	675
AM503115.1.788	SG5a	JQ315351	90.166	783	69	8	4	782	1	779	0	1014
FJ351019.1.845	SG5a	AB629086	90.189	846	79	4	1	844	7	850	0	1099
KF760792.1.787	SG5a	AB243796	90.209	766	75	0	22	787	5	770	0	1000
KP328059.1.787	SG5a	AB243796	90.209	766	75	0	22	787	5	770	0	1000
KT461069.1.789	SG5a	EU731480	90.216	787	70	7	1	783	6	789	0	1020
KR089775.1.640	SG21	FJ810531	90.228	614	60	0	27	640	157	770	0	802
KR089764.1.642	SG21	FJ810531	90.228	614	60	0	27	640	157	770	0	802
EU782023.1.787	SG5a	ASMP01000002	90.228	788	64	12	1	781	86	867	0	1016
JF431568.1.759	SG5a	JQ315351	90.231	737	70	2	18	753	44	779	0	963
AB794553.1.622	SG4	EU731161	90.24	625	56	5	1	622	38	660	0	811
AB794569.1.626	SG3	CP010426	90.24	625	61	0	1	625	142	766	0	821
AB182787.1.789	SG8	KP308717	90.241	789	71	6	4	789	79	864	0	1026
DQ310450.1.790	Ungp	JF262368	90.241	789	73	4	4	790	84	870	0	1027
AM749980.1.788	SG5a	JQ315351	90.244	779	76	0	4	782	1	779	0	1020
JN107405.1.642	SG5a	AY133349	90.252	636	56	3	9	639	321	955	0	826
GQ458151.1.787	SG5a	EU731492	90.253	790	70	6	1	787	6	791	0	1026
GQ458152.1.787	SG5a	EU731492	90.253	790	70	6	1	787	6	791	0	1026
GQ458155.1.787	SG5a	EU731492	90.253	790	70	6	1	787	6	791	0	1026
GQ458175.1.787	SG5a	EU731492	90.253	790	70	6	1	787	6	791	0	1026
GQ458184.1.787	SG5a	EU731492	90.253	790	70	6	1	787	6	791	0	1026
GQ458193.1.787	SG5a	EU731492	90.253	790	70	6	1	787	6	791	0	1026
GQ458159.1.787	SG5a	EU731492	90.253	790	70	6	1	787	6	791	0	1026
GQ458167.1.787	SG5a	EU731492	90.253	790	70	6	1	787	6	791	0	1026
GQ458177.1.787	SG5a	EU731492	90.253	790	70	6	1	787	6	791	0	1026
GQ458188.1.787	SG5a	EU731492	90.253	790	70	6	1	787	6	791	0	1026
GQ458194.1.787	SG5a	EU731492	90.253	790	70	6	1	787	6	791	0	1026
AB107839.1.807	SG19	EU731358	90.259	811	44	25	6	807	14	798	0	1027
JN853685.1.956	Ungp	EU731365	90.26	154	13	2	795	947	650	802	2.69e-52	200
EU244232.1.788	SG5a	JQ315351	90.269	781	72	3	4	782	1	779	0	1018
EU244299.1.790	SG8	JX426807	90.278	792	74	3	1	790	36	826	0	1033
GQ387923.1.752	SG5a	LWDU01000111	90.287	731	67	4	24	752	134	862	0	953
DQ424209.1.765	SG26	AY454694	90.301	763	74	0	3	765	194	956	0	1000
EF014539.1.788	SG5a	ASMP01000002	90.306	784	72	4	1	782	86	867	0	1024
GQ458163.1.782	SG5a	EU731492	90.318	785	70	5	1	782	6	787	0	1024
GU257012.1.732	SG5a	ASMP01000002	90.327	734	67	4	2	732	97	829	0	959
HQ404330.1.789	SG5a	KP308750	90.327	765	69	5	1	762	93	855	0	998
EF014566.1.787	SG5a	EU731487	90.331	786	68	5	1	781	6	788	0	1024
AB573145.1.789	SG5b	CEUC01125807	90.331	786	69	6	3	786	77	857	0	1024
AY625572.1.651	SG5a	EU731492	90.337	652	61	2	1	651	92	742	0	859
HM598479.1.785	SG7	HQ144087	90.344	756	68	5	4	756	70	823	0	987
FR820662.1.681	SG5a	AB243796	90.347	663	58	6	22	681	5	664	0	865
GU256984.1.733	SG5a	ASMP01000002	90.353	736	66	5	1	733	86	819	0	961
EU731326.1.671	SG13	KT461029	90.358	643	60	2	30	671	3	644	0	843
GU257024.1.736	SG5a	AB243796	90.363	716	67	2	22	736	5	719	0	939
JQ762584.1.794	SG5b	CEUC01125807	90.368	789	70	6	1	788	74	857	0	1031
FJ887763.1.725	SG16	JX426899	90.371	727	66	4	1	725	98	822	0	952
DQ310429.1.787	SG5a	JQ315351	90.372	779	74	1	4	781	1	779	0	1024
JQ792734.1.610	SG10	GU257097	90.375	613	56	2	1	610	2	614	0	802
GQ458154.1.787	SG5a	EU731492	90.38	790	69	6	1	787	6	791	0	1031
GQ458168.1.787	SG5a	EU731492	90.38	790	69	6	1	787	6	791	0	1031
GQ458189.1.787	SG5a	EU731492	90.38	790	69	6	1	787	6	791	0	1031
KM273637.1.790	SG16	JX426899	90.38	790	72	4	3	790	38	825	0	1035
EF014517.1.789	SG5a	JQ315351	90.385	780	74	1	4	783	1	779	0	1026
KM273677.1.784	SG5b	AB243808	90.39	770	68	6	18	784	1	767	0	1007
GU134469.1.790	SG5a	AB243796	90.39	770	74	0	18	787	1	770	0	1013
DQ310403.1.792	SG5a	AB243796	90.39	770	68	6	22	789	5	770	0	1007
GQ458148.1.786	SG5a	JQ315351	90.397	781	72	3	4	783	1	779	0	1026
AY625571.1.697	SG5a	ASMP01000002	90.401	698	64	3	2	697	155	851	0	915
AB278142.1.797	SG5a	KP308750	90.402	771	59	14	3	769	96	855	0	1002
KT460989.1.789	SG5a	JQ315351	90.409	782	70	4	4	783	1	779	0	1024
AM503124.1.788	SG5a	JQ315351	90.421	783	67	8	4	782	1	779	0	1026
FM165670.1.793	SG10	JF262378	90.44	795	66	10	1	790	78	867	0	1038
FR820729.1.763	SG5a	KP308750	90.445	764	68	5	2	762	94	855	0	1002
EU328147.1.789	SG5a	ASMP01000002	90.446	785	70	5	1	783	86	867	0	1029
EU560119.1.653	SG17	KP308726	90.447	649	60	2	1	648	628	1275	0	854
JN107495.1.666	Ungp	JN107423	90.447	649	56	6	1	646	605	1250	0	850
JF835199.1.757	SG5b	CEUC01125807	90.451	754	65	7	1	751	77	826	0	987
AJ783664.1.789	SG24	AB107814	90.452	796	63	13	1	789	3	792	0	1037
KF141731.1.638	SG23a	JQ315353	90.454	639	57	4	2	638	151	787	0	843
KF901399.1.751	SG5a	EU731475	90.464	755	66	6	1	751	30	782	0	990
DQ310380.1.789	SG5a	AB243796	90.47	766	72	1	22	786	5	770	0	1009
EU781999.1.788	SG5a	ASMP01000002	90.482	788	62	12	2	782	86	867	0	1027
FJ351018.1.849	SG5b	EU329753	90.482	851	77	4	1	849	16	864	0	1120
EU750843.1.790	SG5a	DQ841225	90.488	778	73	1	7	783	1	778	0	1031
JN107500.1.653	SG5a	LCNU01000021	90.505	653	56	6	1	650	746	1395	0	857
AB380035.1.791	SG5a	AB243796	90.507	769	68	5	22	788	5	770	0	1011
KJ563978.1.783	SG5a	JQ315351	90.513	780	69	5	5	782	1	777	0	1027
KT461073.1.788	SG5a	EU731484	90.518	791	69	6	1	788	9	796	0	1040
JQ088411.1.786	SG5a	JQ315351	90.525	781	68	6	4	780	1	779	0	1029
FR820724.1.766	SG5b	AB243808	90.533	750	63	7	18	765	24	767	0	985
JF835234.1.770	SG21	JN037998	90.544	772	63	10	1	770	2	765	0	1013
GU257200.1.727	SG5a	EU731492	90.548	730	62	7	3	727	6	733	0	959
GU257275.1.651	SG10	JF262378	90.549	656	42	18	2	651	109	750	0	850
KT460990.1.789	SG5a	JQ315351	90.549	783	67	7	4	783	1	779	0	1031
KT461049.1.789	SG5a	JQ315351	90.549	783	67	7	4	783	1	779	0	1031
KT460988.1.786	SG5a	EU731492	90.561	784	69	4	1	780	6	788	0	1033
KT461010.1.788	SG5a	EU731487	90.561	784	71	3	1	782	6	788	0	1035
FJ938403.1.612	Ungp	KJ566489	90.563	604	57	0	2	605	176	779	0	800
JQ724809.1.751	SG5b	AB243808	90.563	710	60	4	44	751	30	734	0	933
EU560096.1.757	Ungp	FJ655628	90.566	742	69	1	17	757	539	1280	0	981
LN896635.1.791	SG8	KP308727	90.566	795	67	8	1	791	76	866	0	1048
EU750893.1.790	SG5b	DQ841234	90.588	765	69	3	22	784	1	764	0	1011
AY531733.1.753	SG5a	KP308750	90.591	744	69	1	3	746	113	855	0	985
FJ352767.1.851	SG5a	EU329740	90.599	851	71	7	3	851	18	861	0	1120
KJ645021.1.786	SG5a	KP308750	90.601	766	62	8	1	760	94	855	0	1007
KJ644983.1.787	SG5a	KP308750	90.601	766	63	7	1	761	94	855	0	1007
HM598536.1.785	SG12	HQ330665	90.609	788	64	10	4	785	2	785	0	1037
EU560108.1.649	SG17	KP308726	90.615	650	60	1	1	649	633	1282	0	861
GU257191.1.713	SG5a	EU731492	90.616	714	62	5	3	713	6	717	0	942
KT072321.1.691	SG3	KP308731	90.625	416	36	3	258	671	722	1136	1.66e-157	549
KJ564008.1.781	SG5a	ASMP01000002	90.629	779	70	3	3	780	89	865	0	1031
AB119615.1.623	Ungp	EF444613	90.633	395	37	0	1	395	149	543	2.52e-150	525
HG325811.1.754	SG3	CP010426	90.633	758	63	6	1	754	103	856	0	1018
EU782001.1.787	SG5a	ASMP01000002	90.641	780	70	3	4	781	89	867	0	1033
FR820693.1.773	SG5a	EU731492	90.646	759	65	5	18	773	9	764	0	1003
HM598532.1.784	SG5a	JQ315351	90.653	781	68	5	4	781	1	779	0	1035
EF014585.1.787	SG5a	EU731406	90.665	782	68	5	1	779	5	784	0	1035
KT461007.1.788	SG5a	JQ315351	90.665	782	67	6	4	782	1	779	0	1035
EU560123.1.650	SG17	AF526960	90.673	654	55	5	1	649	328	980	0	869
JN853724.1.794	SG5b	DQ841226	90.677	783	70	3	10	789	1	783	0	1038
AY133913.1.712	SG5a	JQ315351	90.688	698	65	0	15	712	68	765	0	929
EU560120.1.655	SG17	KP308726	90.701	656	60	1	1	655	628	1283	0	872
JF431623.1.762	SG3	CP010426	90.707	764	65	5	3	762	115	876	0	1031
KJ564005.1.782	SG5a	KP308750	90.707	764	67	4	2	763	94	855	0	1014
JN107412.1.643	SG5a	AY133349	90.712	646	53	5	1	640	311	955	0	854
EU782017.1.790	SG5b	AB243808	90.722	776	61	7	17	790	1	767	0	1024
EU560128.1.657	SG17	KP308726	90.726	647	57	3	9	655	640	1283	0	859
GQ458192.1.761	SG5a	EU731492	90.726	744	62	6	21	761	52	791	0	985
KJ644985.1.787	SG5a	KP308750	90.731	766	62	7	1	761	94	855	0	1013
KJ644972.1.787	SG5a	KP308750	90.731	766	62	7	1	761	94	855	0	1013
KJ645001.1.787	SG5a	KP308750	90.731	766	62	7	1	761	94	855	0	1013
EU560139.1.693	SG17	KP308726	90.738	691	62	2	1	689	585	1275	0	920
FJ912310.1.756	SG12	AY454663	90.751	746	68	1	11	756	141	885	0	994
KC817615.1.790	SG5a	AB243796	90.755	768	67	4	22	787	5	770	0	1022
KT461076.1.788	SG5a	JQ315351	90.757	779	72	0	4	782	1	779	0	1042
JQ762535.1.790	Ungp	FJ655634	90.759	790	73	0	1	790	62	851	0	1055
DQ310451.1.790	Ungp	JN825302	90.763	747	66	3	45	790	1	745	0	994
EU731235.1.715	SG25	EU731240	90.769	715	66	0	1	715	1	715	0	955
AJ783661.1.781	SG21	CEUC01002747	90.769	780	71	1	2	781	85	863	0	1042
FR820768.1.758	SG24	KP308723	90.778	694	62	2	66	758	1	693	0	926
JF727922.1.722	SG5a	JX426900	90.797	728	59	8	3	722	85	812	0	966
EU781998.1.788	SG5a	ASMP01000002	90.805	783	69	3	1	781	86	867	0	1044
KC753304.1.722	SG5a	AB243796	90.806	707	57	8	17	719	68	770	0	939
EF153165.1.693	SG6	JF262396	90.811	740	21	39	1	693	96	835	0	946
FJ355125.1.865	SG3	JN563807	90.811	740	66	2	126	864	4	742	0	989
AB794587.1.623	SG5a	KP308561	90.815	577	49	4	49	623	191	765	0	769
KT461081.1.788	SG5a	EU731475	90.816	784	70	2	1	782	13	796	0	1048
KT461020.1.790	SG5a	EU731477	90.816	784	71	1	1	784	13	795	0	1048
AB997167.1.609	SG5a	EU731492	90.82	610	55	1	1	609	236	845	0	815
JQ762588.1.790	SG5a	KP308750	90.826	763	69	1	1	763	94	855	0	1020
GU257228.1.711	SG5a	JQ315351	90.845	710	61	4	4	711	1	708	0	950
FJ887759.1.725	SG5a	JQ315351	90.896	714	64	1	10	723	67	779	0	957
KJ644979.1.787	SG5a	EU731406	90.897	780	71	0	1	780	5	784	0	1048
AB329829.1.1081	SG4	AACY020521239	90.909	165	15	0	1	165	512	676	6.52e-59	222
AJ783660.1.784	SG21	AJ783657	90.92	804	50	23	1	784	1	801	0	1062
FR820722.1.763	SG5a	AB243796	90.921	760	69	0	1	760	11	770	0	1022
JF835254.1.764	SG3	JN652002	90.921	749	67	1	16	764	1	748	0	1005
EU244264.1.789	SG5a	JQ315351	90.921	782	66	5	4	783	1	779	0	1048
JN107463.1.652	SG5a	AY133349	90.965	653	49	10	1	649	309	955	0	870
FJ352243.1.864	SG24	AB629070	90.983	865	71	7	2	863	8	868	0	1158
EU560112.1.653	SG17	KP308726	90.992	655	57	2	1	653	628	1282	0	881
FR820711.1.745	SG5a	AB243796	90.995	744	65	2	3	745	5	747	0	1002
JN820181.1.785	SG5a	ASMP01000002	91.001	789	63	8	1	785	86	870	0	1057
KJ564021.1.782	SG5a	JQ315351	91.003	778	68	2	5	781	1	777	0	1050
JN107490.1.637	SG5a	AF424528	91.009	634	56	1	1	634	323	955	0	854
KJ644787.1.792	SG5b	CEUC01125807	91.013	790	62	9	1	787	74	857	0	1057
KF141767.1.789	Ungp	JN825302	91.019	746	59	8	46	789	3	742	0	1000
KF760739.1.787	SG5a	FN598100	91.026	78	7	0	661	738	816	739	4.95e-24	106
EU244262.1.789	SG5a	JQ315351	91.026	780	69	1	4	783	1	779	0	1053
EU244263.1.789	SG5a	JQ315351	91.026	780	69	1	4	783	1	779	0	1055
LSSJ01000031.18993.20640	SG10	GU257097	91.026	156	11	3	78	231	3	157	2.8e-54	207
AB077232.1.676	SG5a	JQ315351	91.029	680	55	6	1	676	229	906	0	913
JF431899.1.758	SG5b	KP327903	91.043	681	49	10	84	755	113	790	0	909
AM503198.1.788	SG5a	JQ315351	91.06	783	62	8	4	782	1	779	0	1053
KT461003.1.788	SG5a	EU731492	91.06	783	69	1	1	782	6	788	0	1057
KT461041.1.789	SG5a	EU731477	91.06	783	70	0	1	783	13	795	0	1059
EU560146.1.660	SG17	KP308726	91.061	660	56	1	1	660	619	1275	0	889
GU257166.1.742	SG5a	JQ315351	91.081	740	64	2	4	742	1	739	0	1002
JN617360.1.754	SG5a	EU731492	91.093	741	62	4	11	748	49	788	0	1000
JF835235.1.771	SG21	JN037998	91.097	775	61	8	1	771	2	772	0	1042
KJ564027.1.777	SG5a	EU731490	91.097	775	69	0	2	776	5	779	0	1050
EU560064.1.707	Ungp	FJ655628	91.102	708	62	1	1	707	572	1279	0	957
GU257058.1.631	SG19	EF444633	91.104	607	48	5	28	631	2	605	0	817
GQ221432.1.675	SG3	JWKX01000012	91.107	551	48	1	125	674	348	898	0	745
KF760683.1.789	SG5a	AB243796	91.123	766	65	3	22	786	5	768	0	1035
KP327967.1.789	SG5a	AB243796	91.123	766	65	3	22	786	5	768	0	1035
EU560183.1.667	Ungp	FJ655628	91.128	665	59	0	1	665	609	1273	0	902
JQ762547.1.794	SG5b	CEUC01125807	91.128	789	64	6	1	788	74	857	0	1064
KT461074.1.788	SG5a	DQ841225	91.131	778	67	2	7	782	1	778	0	1059
DQ310382.1.789	SG5a	AB243796	91.134	767	65	3	22	786	5	770	0	1037
JF727942.1.721	SG13	EU731317	91.136	722	62	2	1	721	66	786	0	977
HQ407459.1.788	SG5a	JQ315351	91.142	779	69	0	4	782	1	779	0	1059
JN851722.1.788	SG5a	JQ315351	91.142	779	69	0	4	782	1	779	0	1059
FJ354989.1.845	SG5a	AB329834	91.145	847	66	7	1	844	1	841	0	1140
DQ423956.1.791	Ungp	EU329739	91.15	791	65	5	1	791	44	829	0	1068
JQ794949.1.757	SG5a	AB243796	91.153	746	64	2	11	754	25	770	0	1011
EU044919.1.780	SG7	KF360009	91.154	780	69	0	1	780	1	780	0	1079
EU328134.1.791	SG7	HQ144087	91.161	758	61	5	4	759	70	823	0	1024
KC817588.1.787	SG5a	JQ315351	91.165	781	64	5	4	781	1	779	0	1057
KF901348.1.752	SG5a	LCNU01000021	91.172	657	56	2	98	752	183	839	0	891
KF901390.1.752	SG5a	LCNU01000021	91.172	657	56	2	98	752	183	839	0	891
KF901396.1.752	SG5a	LCNU01000021	91.172	657	56	2	98	752	183	839	0	891
JF431730.1.763	SG8	JN651999	91.188	749	64	2	17	763	27	775	0	1016
KT461075.1.788	SG5a	EU731492	91.188	783	68	1	1	782	6	788	0	1062
EU560161.1.646	Ungp	FJ655628	91.19	647	56	1	1	646	633	1279	0	878
EU244267.1.788	SG5a	ASMP01000002	91.199	784	65	3	1	782	86	867	0	1062
HQ233480.1.637	SG8	KP308717	91.2	625	53	2	14	637	179	802	0	848
EU560186.1.670	Ungp	FJ655628	91.207	671	58	1	1	670	609	1279	0	911
JQ792799.1.671	Ungp	AY822001	91.207	671	57	2	2	671	119	788	0	911
KT460976.1.789	SG5a	KP308750	91.219	763	65	2	1	762	94	855	0	1037
FR820713.1.767	SG5a	AB243796	91.23	764	62	4	1	762	10	770	0	1035
JX226343.1.654	SG3	JWKX01000012	91.231	650	55	2	6	654	411	1059	0	883
GU257304.1.743	Ungp	EU731242	91.24	742	61	4	4	743	21	760	0	1007
EF014547.1.790	SG5a	KP308750	91.242	765	62	5	1	763	94	855	0	1037
GU257077.1.729	SG10	JF262362	91.245	731	60	4	3	729	78	808	0	992
JN617312.1.756	SG5a	AB243796	91.247	754	62	4	3	753	18	770	0	1024
GU257134.1.771	Ungp	HQ330662	91.25	80	7	0	686	765	645	724	3.75e-25	110
HQ144089.1.761	SG21	KP308737	91.253	766	59	8	1	761	18	780	0	1037
HQ144082.1.761	SG21	KP308737	91.253	766	59	8	1	761	18	780	0	1037
JN107440.1.641	SG5a	AY133349	91.264	641	52	3	1	638	316	955	0	870
JN107451.1.642	SG5a	AB243796	91.264	641	56	0	2	642	671	1311	0	876
LN896666.1.789	SG12	HQ330665	91.266	790	63	4	3	789	2	788	0	1072
FJ912425.1.790	SG4	EU631818	91.266	790	69	0	1	790	3	792	0	1077
KT461044.1.788	SG5a	JQ315351	91.282	780	66	2	4	782	1	779	0	1064
KR089787.1.650	SG5b	CEUC01125807	91.284	631	49	6	22	650	169	795	0	856
JX226337.1.653	Ungp	GU135468	91.284	654	55	2	1	653	502	1154	0	891
GU257154.1.732	SG5b	DQ841228	91.292	712	58	4	25	732	2	713	0	970
KJ644990.1.787	SG5a	JQ315351	91.293	781	64	4	4	782	1	779	0	1064
HQ404353.1.788	SG5a	JQ315351	91.293	781	64	4	4	782	1	779	0	1064
JF835343.1.784	SG5b	AB831318	91.304	759	64	2	1	759	72	828	0	1035
KJ564001.1.784	SG21	CEUC01002747	91.304	782	68	0	2	783	82	863	0	1068
KT072362.1.657	SG18	GQ844325	91.311	656	48	5	4	652	1	654	0	887
JQ697119.1.788	SG5a	ASMP01000002	91.315	783	66	2	1	782	86	867	0	1068
HQ407457.1.788	SG5a	EU731492	91.338	785	63	5	1	782	6	788	0	1068
JN851720.1.788	SG5a	EU731492	91.338	785	63	5	1	782	6	788	0	1068
JN853761.1.794	SG5a	EU731492	91.338	785	63	5	3	784	6	788	0	1070
JN853648.1.797	SG5a	EU731492	91.338	785	63	5	1	782	6	788	0	1068
DQ424546.1.715	SG5a	AB424997	91.341	716	60	2	1	715	61	775	0	977
JF431646.1.767	SG3	HQ330718	91.343	670	56	2	98	767	70	737	0	915
KC875593.1.679	SG16	EF444617	91.349	682	46	13	2	676	143	818	0	922
FJ912484.1.785	SG5a	AB243796	91.349	786	67	1	1	785	416	1201	0	1074
FJ351025.1.864	SG4	FN866058	91.359	868	67	8	1	864	1	864	0	1181
KT461018.1.789	SG5a	EU731480	91.36	787	61	7	1	783	6	789	0	1070
FR820681.1.707	SG5a	AB243796	91.374	684	55	4	26	707	5	686	0	933
FR820704.1.763	SG5a	AB243796	91.375	742	60	4	24	763	2	741	0	1014
GQ387920.1.754	SG1b	EU731329	91.379	754	64	1	1	754	32	784	0	1031
KC817595.1.791	SG3	LC140670	91.395	767	63	3	3	768	65	829	0	1048
KT460981.1.788	SG5a	JQ315351	91.399	779	67	0	4	782	1	779	0	1070
AJ783659.1.794	SG21	AJ783657	91.4	814	37	32	1	794	1	801	0	1085
HG325810.1.750	SG5a	LAZR01058673	91.42	676	57	1	76	750	3	678	0	926
KJ645036.1.787	SG5a	JQ315351	91.421	781	63	4	4	782	1	779	0	1070
AY940177.1.683	SG18	GQ844325	91.429	140	9	3	543	680	513	651	4.13e-49	189
JN617327.1.756	SG5a	AB243796	91.432	747	59	5	11	753	25	770	0	1020
JQ792606.1.655	SG5a	EU731475	91.437	654	49	7	1	649	145	796	0	891
JF431734.1.737	SG5a	AB243796	91.44	736	61	2	2	735	16	751	0	1009
HM065853.1.600	SG5a	AB243796	91.443	596	48	3	7	600	62	656	0	815
GU257315.1.736	SG6	JF262363	91.452	737	51	9	5	735	80	810	0	1002
GU257256.1.725	SG20	JX426834	91.46	726	57	5	4	725	52	776	0	994
GQ146451.1.899	SG5a	DQ841225	91.461	890	70	5	2	889	360	1245	0	1221
JN853756.1.790	SG5a	EU731492	91.465	785	62	5	3	784	6	788	0	1074
JN853640.1.790	SG5a	EU731492	91.465	785	62	5	3	784	6	788	0	1074
JN853760.1.790	SG5a	EU731492	91.465	785	62	5	3	784	6	788	0	1074
JN853651.1.790	SG5a	EU731492	91.465	785	62	5	1	782	6	788	0	1074
JN853692.1.791	SG5a	EU731492	91.465	785	62	5	1	782	6	788	0	1074
D88483.1.677	SG8	FN867022	91.471	680	51	6	1	677	34	709	0	928
JN107419.1.647	SG5a	AF424528	91.473	645	51	2	1	644	314	955	0	883
EU983167.1.685	SG20	JX426866	91.473	387	32	1	1	386	302	688	5.97e-152	531
HQ407444.1.788	SG6	JF262396	91.476	786	61	6	3	784	80	863	0	1075
AB794547.1.609	Ungp	HQ330736	91.477	528	43	2	52	578	64	590	0	725
FJ351222.1.845	SG5a	LAZR01058673	91.479	845	70	2	1	844	293	1136	0	1160
JF431902.1.758	SG5a	AB243796	91.489	752	62	2	6	755	19	770	0	1033
FJ351705.1.845	SG5a	AB329834	91.489	846	65	5	1	844	1	841	0	1157
KC753309.1.790	SG16	KT715021	91.508	789	64	3	4	790	29	816	0	1083
KM273635.1.790	SG20	KC470862	91.508	789	63	4	4	790	88	874	0	1083
AB019753.1.1368	SG5a	LWDU01000111	91.509	1319	105	5	54	1368	87	1402	0	1808
KJ566451.1.1082	SG21	KJ566506	91.512	377	31	1	23	398	5	381	7.43e-148	518
AY851965.1.688	SG5a	LWDU01000111	91.518	672	57	0	17	688	572	1243	0	926
FR820688.1.697	SG5b	AB243808	91.52	684	47	6	16	697	1	675	0	931
JN820166.1.788	Ungp	JN825302	91.521	743	62	1	45	787	1	742	0	1022
JN820176.1.788	Ungp	JN825302	91.521	743	62	1	46	788	1	742	0	1022
JN107483.1.636	SG5a	AF424528	91.523	637	46	7	1	633	323	955	0	870
GQ387922.1.751	SG12	HQ330665	91.523	755	58	6	1	751	16	768	0	1035
AACY023840104.754.1625	SG1a	EU731314	91.525	708	57	3	1	706	506	1212	0	972
KJ604099.1.790	SG12	HQ330665	91.53	791	59	8	4	790	2	788	0	1083
EU244271.1.793	SG5b	CEUC01125807	91.53	791	56	10	1	787	74	857	0	1079
KC661625.1.785	SG22a	AB611349	91.538	780	66	0	6	785	49	828	0	1075
HE613636.1.789	SG8	KP308727	91.54	792	63	4	1	789	76	866	0	1088
FN598047.1.731	SG5a	DQ841225	91.542	733	60	2	1	731	38	770	0	1014
EF014534.1.788	SG5a	JQ315351	91.549	781	62	4	4	782	1	779	0	1075
EU244293.1.790	SG21	CEUC01002747	91.551	793	61	5	1	790	82	871	0	1088
JN853641.1.789	SG5a	EU731492	91.56	782	61	5	5	783	9	788	0	1074
EU634670.1.664	SG5a	LWDU01000111	91.566	664	56	0	1	664	584	1247	0	917
DQ310404.1.789	SG5a	AB243796	91.569	771	62	3	18	786	1	770	0	1061
KT461043.1.787	SG5a	EU731477	91.571	783	64	2	1	781	13	795	0	1079
AM712525.1.724	SG5a	JQ315351	91.586	725	55	6	3	724	44	765	0	998
KT072354.1.662	SG24	DQ397386	91.589	642	54	0	16	657	56	697	0	887
EU244235.1.790	SG5b	CEUC01125807	91.603	786	62	4	1	784	74	857	0	1083
FJ618834.1.731	SG5a	EU731406	91.609	727	52	5	3	720	58	784	0	996
AB366589.1.788	SG5a	KP308750	91.612	763	61	3	1	761	94	855	0	1051
EU750879.1.789	SG5a	KP308750	91.623	764	59	4	2	762	94	855	0	1051
AB997106.1.609	SG5a	EU731492	91.639	610	50	1	1	609	236	845	0	843
AB794575.1.622	SG21	KP308733	91.65	491	38	3	1	489	142	631	0	676
ER145865.1.859	SG1a	EU731314	91.655	707	57	2	1	706	507	1212	0	977
JN617354.1.758	SG5a	AB243796	91.667	756	59	3	4	755	15	770	0	1044
FJ351287.1.865	Ungp	AY454637	91.676	865	71	1	1	865	161	1024	0	1197
KT461023.1.791	SG5a	DQ841225	91.677	781	60	5	7	785	1	778	0	1083
AY063678.1.756	SG5a	EU731475	91.678	757	58	5	1	756	30	782	0	1046
JQ762583.1.791	SG3	JN652002	91.678	769	63	1	18	786	1	768	0	1064
FR820666.1.691	SG5a	AB243796	91.679	685	57	0	7	691	1	685	0	950
KP308739.7910.8800	SG21	CEUC01002747	91.685	890	71	3	3	891	1	888	0	1230
HE613643.1.791	Ungp	JN825302	91.7	747	59	3	45	790	1	745	0	1033
AB119592.1.632	SG14	JX000786	91.709	398	30	3	1	396	316	712	1.52e-157	549
JF835237.1.759	SG5b	AB831318	91.711	760	57	6	1	759	72	826	0	1050
FJ896249.1.725	SG5a	JQ315351	91.713	712	59	0	10	721	68	779	0	989
HQ144074.1.698	SG11	EU731081	91.714	700	52	6	3	698	1	698	0	966
KR089687.1.700	SG7	HQ144087	91.715	688	57	0	1	688	136	823	0	955
HM065841.1.600	SG5a	AB243796	91.722	604	44	6	3	600	81	684	0	833
DQ310431.1.788	SG5a	ASMP01000002	91.741	787	55	7	1	782	86	867	0	1085
FR820709.1.766	SG5a	AB243796	91.743	763	62	1	1	763	9	770	0	1059
FN598111.1.738	SG1a	EU731138	91.746	739	56	5	3	738	52	788	0	1022
EU731038.1.618	SG17	EU731037	91.748	618	51	0	1	618	563	1180	0	859
DQ424773.1.788	SG5b	DQ397387	91.751	788	64	1	1	788	40	826	0	1094
AB424774.1.643	Ungp	EU329778	91.757	643	53	0	1	643	232	874	0	894
AB619722.1.791	SG24	LN864967	91.758	728	56	4	66	791	1	726	0	1009
GU257280.1.704	SG6	JF262363	91.761	704	51	6	5	703	80	781	0	972
JF835251.1.776	SG21	JN037998	91.763	777	60	4	1	775	2	776	0	1077
FR820664.1.685	SG5a	AB243796	91.766	668	55	0	18	685	1	668	0	929
DQ146755.1.790	SG21	CEUC01002747	91.772	790	65	0	1	790	82	871	0	1099
EU782016.1.790	SG7	KF360009	91.772	790	65	0	1	790	1	790	0	1101
EF014559.1.790	Ungp	JX426865	91.772	790	63	2	1	790	40	827	0	1098
EU782013.1.791	SG7	KF360009	91.772	790	65	0	2	791	1	790	0	1099
EU328136.1.787	SG5a	EU731484	91.783	791	58	7	1	787	9	796	0	1094
KM273512.1.791	SG14	HQ330684	91.793	792	62	2	1	791	1	790	0	1103
GU256996.1.743	SG21	EF444641	91.798	634	45	4	113	742	3	633	0	876
EU328119.1.790	SG8	KP308727	91.803	793	60	5	1	790	76	866	0	1099
KM273636.1.790	SG20	JX426834	91.803	793	59	6	3	790	51	842	0	1101
AB366588.1.790	SG5b	CEUC01125807	91.805	781	64	0	4	784	77	857	0	1088
AB686495.1.788	SG13	JX426813	91.826	783	64	0	6	788	46	828	0	1114
EU838665.1.622	SG5a	EU731475	91.827	624	48	3	1	622	75	697	0	867
AJ631237.1.704	SG10	AY822002	91.842	711	47	10	1	704	220	926	0	983
FJ351020.1.846	SG5a	LAZR01058673	91.844	846	66	3	1	845	293	1136	0	1177
JN107471.1.652	SG5a	AF424528	91.846	650	49	2	1	649	309	955	0	904
EU559815.1.624	SG19	DQ082947	91.854	577	38	5	1	575	409	978	0	797
JN107522.1.682	SG13	EF444599	91.859	651	46	7	1	647	503	1150	0	902
JN107457.1.645	SG5a	AF424532	91.862	639	50	1	6	642	319	957	0	891
GU257049.1.722	SG5a	JQ315351	91.862	725	53	6	2	722	9	731	0	1007
AJ631254.1.731	Ungp	EU731254	91.862	725	59	0	1	725	264	988	0	1013
AJ631255.1.731	Ungp	EU731254	91.862	725	59	0	1	725	264	988	0	1013
AB570028.1.748	SG5a	AB243796	91.867	750	59	2	1	748	1	750	0	1046
JN107420.1.642	SG5b	JN107437	91.875	640	50	2	1	640	696	1333	0	893
AB570031.1.750	SG12	HQ330665	91.877	751	59	2	1	750	16	765	0	1048
EU782015.1.790	SG7	KF360009	91.899	790	64	0	1	790	1	790	0	1105
KF760720.1.787	SG5a	AB243796	91.906	766	61	1	22	787	5	769	0	1070
KP328004.1.787	SG5a	AB243796	91.906	766	61	1	22	787	5	769	0	1070
JN820177.1.793	SG24	LN864967	91.907	729	55	4	67	793	1	727	0	1016
FR820700.1.755	SG5b	AB243808	91.914	742	49	6	16	755	1	733	0	1029
FR820696.1.759	SG5a	JQ315351	91.921	755	57	4	5	757	1	753	0	1055
FN598020.1.732	SG5a	FN598100	91.929	731	58	1	2	732	1	730	0	1022
AY063689.1.755	SG5a	EU731475	91.931	756	57	4	1	755	30	782	0	1055
EF014564.1.788	SG5a	JQ315351	91.933	781	59	4	4	782	1	779	0	1092
DQ424444.1.675	SG14	JX000786	91.94	670	52	2	7	675	510	1178	0	937
EU559846.1.642	Ungp	AB119626	91.948	621	43	4	2	621	223	837	0	863
FJ351017.1.844	SG5a	AB243796	91.953	845	65	3	1	844	368	1210	0	1181
FJ351221.1.845	SG5a	LAZR01058673	91.953	845	66	2	1	844	293	1136	0	1182
GU257055.1.722	SG5a	JQ315351	91.956	721	53	5	2	719	9	727	0	1005
FJ351737.1.846	SG5a	AB329834	91.972	847	60	6	1	845	1	841	0	1181
JN107459.1.647	SG5a	AF424528	91.975	648	46	6	1	644	310	955	0	904
AB997150.1.609	SG5a	EU731492	91.98	611	46	3	1	609	236	845	0	854
HM065773.1.600	SG5a	AB243796	92	600	46	2	1	600	54	651	0	841
EU347031.1.643	SG5b	JF835512	92	650	42	9	1	643	178	824	0	904
HM598527.1.786	SG5a	LWDU01000111	92.005	788	59	4	1	786	94	879	0	1103
FJ354991.1.865	SG4	AY454635	92.005	863	68	1	3	865	176	1037	0	1210
JN107486.1.640	SG5b	JN107437	92.006	638	51	0	1	638	696	1333	0	896
GU257239.1.671	SG20	JX426834	92.012	676	47	7	2	671	99	773	0	944
GU257090.1.798	SG23b	EU244292	92.015	814	43	17	1	798	32	839	0	1123
AY063703.1.751	SG5a	EU731475	92.032	753	58	2	1	751	30	782	0	1062
JN836405.1.753	SG5a	AB243796	92.032	753	60	0	1	753	1	753	0	1059
JQ792513.1.678	SG5a	JQ315351	92.035	678	50	4	3	678	1	676	0	952
KT461000.1.788	SG5a	EU731484	92.035	791	57	6	1	788	9	796	0	1107
JQ724836.1.751	SG21	JN037998	92.042	754	54	4	1	751	6	756	0	1055
HQ404344.1.788	SG5a	JQ315351	92.061	781	58	4	4	782	1	779	0	1098
JN853759.1.794	SG5a	JQ315351	92.061	781	58	4	6	784	1	779	0	1098
FJ351016.1.844	SG5a	AB243796	92.071	845	64	3	1	844	368	1210	0	1186
AJ631240.1.710	SG10	AY822002	92.072	719	43	13	1	710	219	932	0	1000
GQ221437.1.754	SG5a	ASMP01000002	92.074	757	52	8	2	753	240	993	0	1061
AJ227955.1.732	SG12	HQ330665	92.077	732	56	2	2	732	38	768	0	1029
FR820747.1.708	SG21	JN037998	92.079	707	52	4	4	708	1	705	0	992
EU731162.1.618	SG4	AACY020521239	92.092	607	46	2	2	606	875	1481	0	854
AB996963.1.650	SG5a	JQ315351	92.093	645	50	1	1	644	222	866	0	907
KJ644848.1.787	SG5a	EU731476	92.112	786	55	7	1	782	80	862	0	1101
JQ792524.1.685	SG5a	JQ315351	92.117	685	50	4	3	685	1	683	0	965
FR820675.1.705	SG5a	AB243796	92.117	685	50	3	22	705	5	686	0	963
AB997165.1.609	SG5a	EU731492	92.131	610	47	1	1	609	236	845	0	859
AB997183.1.609	SG5a	EU731492	92.131	610	47	1	1	609	236	845	0	859
AB997157.1.609	SG5a	EU731492	92.131	610	47	1	1	609	236	845	0	859
GU257116.1.885	SG10	GU257097	92.135	89	7	0	784	872	748	836	4.28e-30	126
AB997223.1.610	SG5a	EU731492	92.144	611	47	1	1	610	237	847	0	861
AB997238.1.610	SG5a	EU731492	92.144	611	47	1	1	610	237	847	0	861
GU195984.1.610	SG3	AWOH01000005	92.144	611	46	2	1	610	543	1152	0	861
HE648343.1.790	SG3	LC140670	92.157	765	58	2	4	767	66	829	0	1079
AB019752.1.1370	SG5b	CEUC01125807	92.173	1316	90	12	1	1311	22	1329	0	1847
AY125683.1.761	SG5a	JQ315351	92.175	754	55	4	1	753	29	779	0	1064
JQ792475.1.673	SG20	JX426834	92.183	678	43	10	3	673	52	726	0	952
JF835253.1.745	SG21	JN037998	92.183	742	52	6	1	740	2	739	0	1044
HM598493.1.785	SG5a	JQ315351	92.19	781	57	4	4	782	1	779	0	1101
DQ310420.1.788	SG5a	JQ315351	92.19	781	57	4	4	782	1	779	0	1103
KJ564014.1.784	SG5b	CEUC01125807	92.199	782	61	0	2	783	74	855	0	1107
JQ776177.1.641	SG5a	AB119631	92.2	641	50	0	1	641	7	647	0	907
GU257245.1.734	SG20	JX426834	92.202	731	50	7	4	728	52	781	0	1029
JN107472.1.687	SG14	JX000786	92.204	667	50	2	1	666	736	1401	0	942
AM980596.1.627	SG16	EF444617	92.205	526	32	9	13	535	176	695	0	736
EU328139.1.787	SG5a	JQ315351	92.209	783	52	9	4	781	1	779	0	1101
KT461030.1.788	SG5a	EU731492	92.209	783	60	1	1	782	6	788	0	1107
KT072291.1.662	SG24	DQ397386	92.212	642	50	0	17	658	56	697	0	909
JN107476.1.1315	SG5a	DQ841225	92.217	1272	92	6	7	1274	1	1269	0	1799
AB570027.1.747	SG5a	ASMP01000002	92.246	748	57	1	1	747	103	850	0	1059
EU731165.1.619	SG4	AACY020521239	92.257	607	45	2	2	606	875	1481	0	859
FR820744.1.647	SG14	HQ330684	92.26	646	50	0	2	647	1	646	0	918
AB996941.1.650	SG5a	EU731492	92.26	646	47	3	1	643	233	878	0	913
AB996914.1.650	SG5a	EU731492	92.272	647	47	3	1	644	232	878	0	915
JN853709.1.793	Ungp	JN853626	92.272	647	50	0	1	647	1	647	0	918
JN853658.1.794	Ungp	JN853626	92.272	647	50	0	3	649	1	647	0	918
AM998389.1.811	SG12	AY454663	92.276	479	36	1	57	534	2	480	0	678
JF835248.1.764	SG21	JN037998	92.277	764	59	0	1	764	2	765	0	1085
JF835252.1.773	SG21	JN037998	92.278	777	51	9	1	773	2	773	0	1094
JF835198.1.778	SG21	EF444641	92.284	661	40	11	109	767	1	652	0	928
AY133887.1.751	Ungp	JF262401	92.287	752	54	3	1	751	41	789	0	1064
FJ351022.1.842	SG5a	AB329834	92.289	843	57	7	1	839	1	839	0	1190
AB997100.1.609	SG5a	EU731492	92.295	610	46	1	1	609	236	845	0	865
AB997134.1.609	SG5a	EU731492	92.295	610	46	1	1	609	236	845	0	865
AB997154.1.609	SG5a	EU731492	92.295	610	46	1	1	609	236	845	0	865
AB997107.1.609	SG5a	EU731492	92.295	610	46	1	1	609	236	845	0	865
AB997149.1.609	SG5a	EU731492	92.295	610	46	1	1	609	236	845	0	865
AB997158.1.609	SG5a	EU731492	92.295	610	46	1	1	609	236	845	0	865
AB997168.1.609	SG5a	EU731492	92.295	610	46	1	1	609	236	845	0	865
AB997095.1.609	SG5a	EU731492	92.295	610	46	1	1	609	236	845	0	865
AB997140.1.609	SG5a	EU731492	92.295	610	46	1	1	609	236	845	0	865
EU838664.1.622	SG5a	EU731475	92.295	623	47	1	1	622	75	697	0	883
AY063682.1.752	SG5a	EU731475	92.297	753	57	1	1	752	30	782	0	1070
AB997159.1.609	SG5a	EU731492	92.308	611	44	3	1	609	236	845	0	865
AB794573.1.617	SG21	JN037998	92.308	585	39	6	1	582	62	643	0	826
FJ592936.1.619	SG5a	AB243796	92.308	611	47	0	1	611	349	959	0	869
DQ310458.1.790	SG20	JX426834	92.308	793	53	6	4	790	52	842	0	1122
GU257005.1.825	SG10	GU257097	92.308	819	58	5	1	819	23	836	0	1158
GU257118.1.856	SG10	GU257097	92.308	65	5	0	792	856	748	812	4.2e-20	93.5
KF141764.1.756	SG12	HQ330665	92.328	756	58	0	1	756	30	785	0	1075
HM195148.1.673	SG5a	AB629086	92.331	652	50	0	19	670	1	652	0	928
KT460997.1.787	SG5a	EU731492	92.337	783	58	2	1	781	6	788	0	1112
KT461014.1.788	SG5a	EU731492	92.337	783	59	1	1	782	6	788	0	1112
DQ424543.1.614	SG5a	LWDU01000111	92.345	614	47	0	1	614	539	1152	0	874
AB573141.1.786	SG5b	CEUC01125807	92.347	784	54	6	3	783	77	857	0	1110
AACY024046092.310.1080	SG2	AACY023798300	92.348	771	57	1	1	771	417	1185	0	1096
EK929638.241.1011	SG2	AACY023798300	92.348	771	57	1	1	771	417	1185	0	1096
AM998443.1.627	SG13	HQ330693	92.361	432	33	0	105	536	285	716	1.46e-177	616
GU257110.1.681	SG11	DQ676281	92.364	681	33	19	1	681	30	691	0	952
AY133915.1.683	SG5b	AB243808	92.366	655	45	2	34	683	93	747	0	928
JF835210.1.785	SG5a	EU731489	92.376	787	57	3	1	785	1	786	0	1118
HM598542.1.788	SG5b	CEUC01125807	92.376	787	55	5	1	785	74	857	0	1116
AB996938.1.650	SG5a	EU731492	92.403	645	47	2	1	643	235	879	0	918
EU750852.1.793	SG3	EF444655	92.414	145	11	0	648	792	593	737	1.33e-54	207
HM598468.1.785	SG5a	KP308750	92.418	765	51	6	1	761	94	855	0	1085
AB996979.1.650	SG5a	EU731492	92.427	647	47	2	1	645	233	879	0	922
AB996925.1.650	SG5a	EU731492	92.427	647	47	2	1	645	233	879	0	922
AB996909.1.650	SG5a	EU731492	92.427	647	47	2	1	645	233	879	0	922
AB996964.1.650	SG5a	JQ315351	92.427	647	47	2	1	645	225	871	0	922
FJ354266.1.845	SG5a	DQ082948	92.435	846	61	3	1	844	157	1001	0	1205
AB996937.1.650	SG5a	EU731492	92.438	648	47	2	1	646	232	879	0	924
AB996967.1.650	SG5a	EU731492	92.438	648	47	2	1	646	233	880	0	924
AB996994.1.650	SG5a	JQ315351	92.438	648	47	2	1	646	225	872	0	924
EU244295.1.791	Ungp	JN853626	92.438	648	48	1	1	648	1	647	0	924
EU329782.1.829	Ungp	EU731365	92.446	278	21	0	1	278	381	658	7.69e-112	398
AB996972.1.650	SG5a	EU731492	92.45	649	47	2	1	647	233	881	0	926
AY851964.1.692	SG5a	EU329746	92.453	689	51	1	5	692	107	795	0	983
GU256997.1.743	SG7	KF360009	92.453	742	52	3	2	741	3	742	0	1059
AM712514.1.728	SG7	JF262352	92.455	729	54	1	1	728	122	850	0	1040
EU328116.1.787	SG5a	JQ315351	92.455	782	52	7	4	781	1	779	0	1112
FJ351021.1.845	SG5a	AF146247	92.462	849	56	8	1	845	16	860	0	1206
KT461012.1.788	SG5a	EU731477	92.465	783	58	1	1	782	13	795	0	1118
HE648334.1.788	SG5a	ASMP01000002	92.484	785	53	6	1	782	86	867	0	1118
HM598473.1.787	SG5b	CEUC01125807	92.494	786	55	4	1	784	74	857	0	1122
EU559812.1.777	SG2	AY454687	92.497	773	51	6	7	777	325	1092	0	1103
KP203182.1.786	SG12	HQ330665	92.503	787	54	5	3	786	1	785	0	1122
EU347040.1.665	SG5b	KT461009	92.504	667	48	2	1	665	138	804	0	953
HG425386.1.681	SG18	KC471280	92.511	681	50	1	1	681	670	1349	0	974
GQ146450.1.808	SG5a	AB629084	92.545	778	56	2	31	808	12	787	0	1114
DQ310460.1.791	SG14	JQ595944	92.551	792	58	1	1	791	1	792	0	1134
EU750864.1.791	SG25	EU731335	92.552	631	47	0	161	791	6	636	0	905
HQ144085.1.643	SG7	JF262352	92.558	645	42	5	1	641	18	660	0	920
DQ310411.1.791	SG20	JX426834	92.56	793	52	7	4	791	52	842	0	1133
JF431826.1.757	SG5a	KP308750	92.577	714	50	3	17	727	139	852	0	1022
JN825247.1.788	SG5a	ASMP01000002	92.583	782	58	0	1	782	86	867	0	1123
KC878626.1.788	SG5a	ASMP01000002	92.583	782	58	0	1	782	86	867	0	1123
KC878653.1.788	SG5a	ASMP01000002	92.583	782	58	0	1	782	86	867	0	1123
DQ310410.1.790	SG21	JN037998	92.583	782	54	4	3	782	1	780	0	1120
KF141707.1.644	Ungp	JN853626	92.586	580	41	2	1	579	69	647	0	832
FJ352623.1.845	SG5a	KU351235	92.588	850	57	6	1	845	1	849	0	1216
KJ563977.1.785	SG5b	CEUC01125807	92.593	783	57	1	2	784	74	855	0	1123
JQ697130.1.788	SG5a	ASMP01000002	92.593	783	56	2	1	782	86	867	0	1123
EU044920.1.757	SG7	JN652025	92.602	757	55	1	2	757	18	774	0	1092
EU244265.1.788	SG5a	ASMP01000002	92.611	785	52	4	1	782	86	867	0	1123
GU256982.1.759	SG7	KF360009	92.612	758	55	1	2	759	1	757	0	1088
FJ351288.1.862	Ungp	EF444623	92.618	867	55	7	1	862	224	1086	0	1238
EU731483.1.661	SG5a	LAZR01058673	92.638	652	48	0	10	661	235	886	0	939
JN107449.1.642	SG5a	AF424528	92.645	639	47	0	1	639	317	955	0	920
JN107494.1.642	SG5a	AF424528	92.645	639	44	2	1	639	320	955	0	917
EU632658.1.775	SG5b	DQ910155	92.655	776	56	1	1	775	163	938	0	1116
FM165677.1.793	SG20	JX426866	92.668	791	58	0	3	793	42	832	0	1140
AM998406.1.632	SG9	DQ417464	92.673	505	36	1	34	538	359	862	0	726
FR820718.1.753	SG5a	JQ315351	92.673	737	52	2	11	746	44	779	0	1062
AY531726.1.755	SG22a	AB831321	92.676	751	49	6	7	751	78	828	0	1077
FJ354265.1.845	SG5a	DQ082948	92.68	847	59	3	1	845	157	1002	0	1218
FR865359.1.790	SG20	JX426834	92.695	794	48	8	4	790	52	842	0	1138
AY531716.1.753	SG12	HQ330665	92.696	753	55	0	1	753	16	768	0	1086
FJ887775.1.725	SG5b	DQ841228	92.7	726	52	1	1	725	40	765	0	1048
AB794544.1.616	SG21	JN037998	92.707	617	43	2	1	616	62	677	0	889
AM712502.1.723	SG6	JF262391	92.71	727	48	5	1	723	72	797	0	1044
JN825297.1.788	SG5a	ASMP01000002	92.711	782	57	0	1	782	86	867	0	1129
JQ697139.1.788	SG5a	ASMP01000002	92.711	782	57	0	1	782	86	867	0	1129
KC878625.1.788	SG5a	ASMP01000002	92.711	782	57	0	1	782	86	867	0	1129
KC878667.1.788	SG5a	ASMP01000002	92.711	782	57	0	1	782	86	867	0	1129
LN896619.1.789	SG21	JN037998	92.711	782	51	6	3	781	2	780	0	1123
AB794580.1.622	SG21	JN037998	92.712	590	43	0	1	590	56	645	0	852
KT461072.1.790	Ungp	AACY023847387	92.715	604	39	5	45	646	1	601	0	867
JN825235.1.788	SG5a	ASMP01000002	92.72	783	55	2	1	782	86	867	0	1129
FJ355372.1.863	SG16	KT715021	92.725	866	60	2	1	863	410	1275	0	1247
EU244296.1.791	Ungp	JN853626	92.747	648	46	1	1	648	1	647	0	935
EU750837.1.792	SG5b	CEUC01125807	92.748	786	54	3	1	785	74	857	0	1133
GU256991.1.680	SG8	JN651999	92.764	691	37	12	1	680	8	696	0	987
EK717162.1.652	SG2	AACY023798300	92.769	650	45	2	3	652	538	1185	0	939
EU634504.1.745	SG5b	DQ910155	92.771	747	51	3	1	745	174	919	0	1077
AB424727.1.1231	SG5a	LAZR01058673	92.782	1136	78	3	97	1230	3	1136	0	1640
KT461031.1.788	SG5a	KP308750	92.792	763	52	3	1	761	94	855	0	1101
JF835213.1.775	SG5a	EU731406	92.793	777	51	5	1	775	1	774	0	1120
AB424786.1.689	SG5a	KU351235	92.806	695	43	6	1	689	1	694	0	1000
HM598505.1.788	SG5a	KP308750	92.81	765	51	4	1	764	94	855	0	1105
AM503228.1.790	SG5a	AB243796	92.82	766	55	0	22	787	5	770	0	1110
FR865232.1.790	SG20	JX426834	92.821	794	47	8	4	790	52	842	0	1144
FR865299.1.790	SG20	JX426834	92.83	795	47	8	3	790	51	842	0	1146
DQ310386.1.790	SG21	JN037998	92.839	782	52	4	3	782	1	780	0	1131
KJ644970.1.788	SG5a	EU731475	92.857	784	55	1	1	783	13	796	0	1136
EU731123.1.649	SG24	DQ397386	92.868	645	40	6	8	649	1	642	0	931
LN896685.1.790	SG5a	AB243796	92.876	772	51	4	18	787	1	770	0	1118
GU257283.1.736	SG6	JF262391	92.886	731	50	2	3	732	30	759	0	1061
D88482.1.644	SG8	FN867022	92.89	647	42	3	1	644	53	698	0	937
KC753239.1.789	SG11	EU731081	92.893	788	54	2	3	789	60	846	0	1144
HQ214465.1.790	SG7	JN652025	92.894	774	54	1	18	790	1	774	0	1123
KT072270.1.657	Ungp	EU329762	92.901	648	46	0	6	653	50	697	0	942
JN853657.1.791	Ungp	JN853626	92.901	648	44	2	1	647	1	647	0	941
KP203215.1.789	SG14	JQ595944	92.902	789	56	0	1	789	1	789	0	1147
KJ566451.1.1082	SG21	KJ566506	92.905	592	33	9	494	1082	409	994	0	852
AB019756.1.1375	SG5a	DQ841225	92.908	1269	89	1	73	1340	1	1269	0	1849
EU782011.1.791	SG7	KF360009	92.911	790	56	0	1	790	1	790	0	1149
FJ354264.1.845	SG5a	KU351235	92.933	849	56	4	1	845	1	849	0	1232
D88485.1.675	SG8	KJ566458	92.941	680	39	9	1	675	134	809	0	981
FJ351706.1.865	SG24	KP308723	92.948	865	60	1	1	865	301	1164	0	1258
FJ896246.1.725	SG5a	JQ315351	92.978	712	50	0	10	721	68	779	0	1038
KJ644902.1.788	SG5a	EU731475	92.985	784	54	1	1	783	13	796	0	1142
KJ644897.1.788	SG5a	EU731475	92.985	784	54	1	1	783	13	796	0	1142
KJ644928.1.788	SG5a	EU731475	92.985	784	54	1	1	783	13	796	0	1142
KJ644939.1.788	SG5a	EU731475	92.985	784	54	1	1	783	13	796	0	1142
KJ644952.1.788	SG5a	EU731475	92.985	784	54	1	1	783	13	796	0	1142
KJ644971.1.788	SG5a	EU731475	92.985	784	54	1	1	783	13	796	0	1142
KJ644905.1.788	SG5a	EU731475	92.985	784	54	1	1	783	13	796	0	1142
KJ645060.1.788	SG5a	EU731475	92.985	784	54	1	1	783	13	796	0	1142
KJ645061.1.788	SG5a	EU731475	92.985	784	54	1	1	783	13	796	0	1142
KJ644930.1.788	SG5a	EU731475	92.985	784	54	1	1	783	13	796	0	1142
KJ644941.1.788	SG5a	EU731475	92.985	784	54	1	1	783	13	796	0	1142
KJ645067.1.788	SG5a	EU731475	92.985	784	54	1	1	783	13	796	0	1142
JF835189.1.654	SG21	JN037998	92.988	656	42	4	1	654	3	656	0	953
FR820741.1.699	SG6	JF262363	93	700	42	6	1	697	80	775	0	1026
DQ310394.1.788	SG5a	ASMP01000002	93.003	786	47	6	1	782	86	867	0	1140
DQ146746.1.789	SG2	EU731106	93.003	786	55	0	4	789	42	827	0	1147
KJ644919.1.788	SG9	EU731049	93.011	787	52	3	4	788	11	796	0	1146
GU257116.1.885	SG10	GU257097	93.023	645	35	8	4	640	3	645	0	933
HE796459.1.719	SG22a	AB831321	93.026	717	48	2	1	715	112	828	0	1046
AY851811.1.750	SG24	LC139953	93.039	747	49	3	5	750	78	822	0	1088
EU634598.1.776	SG5b	DQ910155	93.041	776	53	1	2	776	159	934	0	1133
FJ825580.1.733	SG5a	EU731475	93.052	734	50	1	1	733	63	796	0	1072
KT072448.1.656	Ungp	EU329762	93.056	648	44	1	5	651	50	697	0	946
GU911413.1.787	SG20	JX426834	93.056	792	49	6	1	787	52	842	0	1155
AY531729.1.730	SG6	JF262390	93.071	736	42	9	4	730	67	802	0	1068
AY133898.1.649	SG25	GU257165	93.077	520	32	4	9	526	132	649	0	758
KT461065.1.789	SG5a	JQ315351	93.086	781	51	3	4	783	1	779	0	1142
AM712540.1.724	SG6	HQ144088	93.103	725	49	1	1	724	98	822	0	1061
EU244296.1.791	Ungp	JN853626	93.103	145	10	0	647	791	744	888	2.85e-56	213
EU244295.1.791	Ungp	JN853626	93.103	145	10	0	647	791	744	888	2.85e-56	213
FN679190.1.710	SG24	AY822000	93.108	711	48	1	1	710	20	730	0	1040
KJ644888.1.788	SG5a	EU731475	93.112	784	53	1	1	783	13	796	0	1147
KJ644890.1.788	SG5a	EU731475	93.112	784	53	1	1	783	13	796	0	1147
KJ644969.1.788	SG5a	EU731475	93.112	784	53	1	1	783	13	796	0	1147
KJ644893.1.788	SG5a	EU731475	93.112	784	53	1	1	783	13	796	0	1147
KJ644908.1.788	SG5a	EU731475	93.112	784	53	1	1	783	13	796	0	1147
KJ644924.1.788	SG5a	EU731475	93.112	784	53	1	1	783	13	796	0	1147
KJ644951.1.788	SG5a	EU731475	93.112	784	53	1	1	783	13	796	0	1147
KJ644975.1.788	SG5a	EU731475	93.112	784	53	1	1	783	13	796	0	1147
KJ645059.1.788	SG5a	EU731475	93.112	784	53	1	1	783	13	796	0	1147
KJ645064.1.788	SG5a	EU731475	93.112	784	53	1	1	783	13	796	0	1147
JN853656.1.685	SG5b	AB243808	93.114	668	43	3	20	685	1	667	0	976
DQ146747.1.789	SG2	EU731106	93.13	786	54	0	4	789	42	827	0	1153
GU257295.1.739	SG6	JF262391	93.16	731	48	2	4	733	30	759	0	1072
EU731379.1.677	SG5b	DQ397387	93.165	673	43	3	1	671	204	875	0	985
KC476275.1.758	SG24	LN864967	93.192	661	45	0	98	758	51	711	0	972
JF835137.1.629	SG21	JN037998	93.196	632	37	6	1	629	2	630	0	924
JQ724832.1.751	SG9	DQ417464	93.209	751	51	0	1	751	84	834	0	1105
HM141190.1.767	SG5b	DQ910155	93.22	767	49	3	1	766	168	932	0	1125
JN853653.1.794	SG5b	DQ841228	93.22	767	49	3	24	788	1	766	0	1127
FJ354263.1.844	SG5a	AB329833	93.222	841	57	0	3	843	3	843	0	1238
KT072495.1.658	SG8	FN867022	93.231	650	42	2	5	653	35	683	0	955
KT072436.1.658	SG8	FN867022	93.231	650	42	2	5	653	35	683	0	955
KJ563986.1.784	SG5b	CEUC01125807	93.231	783	51	2	2	783	74	855	0	1151
KP203230.1.890	SG6	GU256988	93.237	828	53	3	19	844	1	827	0	1216
KJ644912.1.788	SG5a	EU731475	93.24	784	52	1	1	783	13	796	0	1153
KJ645057.1.788	SG5a	EU731475	93.24	784	52	1	1	783	13	796	0	1153
DQ146728.1.790	SG5b	CEUC01125807	93.24	784	53	0	1	784	74	857	0	1155
DQ310413.1.793	SG3	HQ330718	93.243	740	45	3	54	793	3	737	0	1085
EU731430.1.712	SG5a	EF106701	93.258	712	47	1	1	712	256	966	0	1048
EF014562.1.795	SG24	AY822000	93.273	773	52	0	23	795	1	773	0	1140
KF141765.1.764	Ungp	GU127416	93.279	491	21	12	276	764	1	481	0	713
AB794541.1.624	SG21	JN037998	93.291	626	38	4	1	624	55	678	0	920
CEPV01009117.1.638	SG5a	LAZR01058673	93.292	641	40	2	1	638	337	977	0	942
KJ644784.1.789	Ungp	AY454642	93.309	553	34	3	238	789	19	569	0	813
EU731436.1.619	SG5a	EF106701	93.312	613	35	5	1	611	379	987	0	900
EU731128.1.696	SG24	DQ397386	93.314	688	40	6	8	693	1	684	0	1011
EU731129.1.697	SG24	DQ397386	93.314	688	41	5	8	694	1	684	0	1011
FM165669.1.793	SG8	JN651999	93.316	778	47	5	18	793	1	775	0	1144
FJ215938.1.791	SG21	FJ216056	93.317	793	42	11	4	791	48	834	0	1160
EU731433.1.609	SG5a	EF106701	93.322	599	38	2	1	598	390	987	0	883
GU257242.1.734	SG8	KP308727	93.333	735	46	2	1	734	76	808	0	1083
FJ912501.1.780	SG8	FN867022	93.333	780	50	2	1	780	33	810	0	1151
EU098087.1.791	SG8	JN651999	93.333	210	13	1	512	720	555	764	3.53e-85	309
AB366591.1.790	SG5b	CEUC01125807	93.35	782	50	2	4	784	77	857	0	1155
AY133894.1.751	Ungp	JF262401	93.351	752	48	2	1	751	39	789	0	1110
EU731448.1.677	SG5a	EF106701	93.353	677	44	1	1	677	291	966	0	1000
JN107512.1.676	SG20	AY454695	93.357	572	38	0	1	572	459	1030	0	846
JQ724839.1.751	SG21	JN037998	93.36	753	46	4	1	751	6	756	0	1110
HM598506.1.787	Ungp	EU731359	93.367	784	52	0	4	787	23	806	0	1160
KT460999.1.788	SG5a	EU731477	93.367	784	49	3	1	782	13	795	0	1157
FR820731.1.683	Ungp	KF692515	93.373	679	42	2	7	683	1	678	0	1002
KT072484.1.653	SG8	FN867022	93.374	649	41	2	6	653	35	682	0	959
KT460992.1.790	SG5b	CEUC01125807	93.376	785	50	2	1	784	74	857	0	1160
EU750835.1.792	SG5b	CEUC01125807	93.384	786	49	3	1	785	74	857	0	1160
AJ631252.1.732	Ungp	AY454678	93.388	726	47	1	1	726	42	766	0	1074
HM598487.1.787	SG5b	CEUC01125807	93.393	787	46	6	1	784	74	857	0	1160
FJ354163.1.845	SG5a	KU351235	93.404	849	52	4	1	845	1	849	0	1254
FR820712.1.762	SG5a	EU731491	93.412	759	44	5	3	756	33	790	0	1120
FR820762.1.755	SG21	JN037998	93.414	744	49	0	4	747	37	780	0	1103
FR820758.1.759	SG21	JN037998	93.414	744	49	0	7	750	37	780	0	1103
AB491816.1.791	SG9	EU731049	93.426	791	47	5	3	791	10	797	0	1168
EU731137.1.696	SG24	DQ397386	93.431	685	41	4	10	693	3	684	0	1013
JQ792391.1.611	SG14	JX426804	93.432	609	40	0	3	611	44	652	0	905
AB182776.1.799	SG24	AY822000	93.436	777	47	4	23	799	1	773	0	1149
AB107816.1.799	SG24	AY822000	93.436	777	47	4	23	799	1	773	0	1149
JF431874.1.754	SG12	HQ330665	93.449	748	44	5	10	754	43	788	0	1105
JQ792814.1.610	SG12	AM503241	93.453	611	39	1	1	610	2	612	0	905
AY125676.1.752	SG6	JF262363	93.467	750	42	6	2	746	117	864	0	1114
GU257231.1.738	SG6	KP308715	93.478	736	39	9	3	738	82	808	0	1085
EU750878.1.791	SG5c	JF500338	93.482	629	41	0	160	788	201	829	0	935
HM195137.1.885	SG5a	AB329834	93.483	844	47	7	25	863	1	841	0	1247
GU257118.1.856	SG10	GU257097	93.488	645	35	6	9	648	3	645	0	952
KF901397.1.752	SG11	EU731081	93.493	753	47	2	1	752	75	826	0	1118
KC476272.1.759	SG24	AY822000	93.493	753	48	1	8	759	1	753	0	1118
FR865199.1.788	SG6	KP308715	93.495	784	47	4	3	784	82	863	0	1162
AM778270.1.789	SG6	KP308715	93.503	785	46	5	3	785	82	863	0	1162
EU750847.1.791	SG5b	CEUC01125807	93.503	785	49	2	1	784	74	857	0	1166
AB794567.1.616	SG21	JN037998	93.504	585	36	2	1	584	62	645	0	869
GU257010.1.742	SG7	FJ755707	93.505	739	47	1	2	739	9	747	0	1098
FR820735.1.693	SG3	CP010426	93.506	693	45	0	1	693	97	789	0	1038
JN820171.1.791	SG24	AY822000	93.506	770	50	0	22	791	1	770	0	1146
DQ146749.1.790	SG5b	CEUC01125807	93.511	786	47	4	1	784	74	857	0	1166
JN107481.1.667	SG20	AY454695	93.514	555	36	0	9	563	476	1030	0	826
GU257251.1.742	SG11	EU731081	93.514	740	46	2	3	741	60	798	0	1099
AF424529.1.1100	Ungp	JN107423	93.525	278	14	4	1	276	284	559	1.32e-115	411
AM490770.1.787	SG11	EU731081	93.528	788	47	4	2	787	61	846	0	1170
FR865353.1.790	SG12	HQ330665	93.528	788	49	2	4	790	2	788	0	1171
AB119616.1.691	SG21	KP308732	93.548	155	10	0	537	691	823	977	6.85e-62	231
EU782008.1.792	SG8	JX426807	93.552	791	51	0	1	791	36	826	0	1179
KF141782.1.755	SG20	JX426834	93.553	760	43	6	1	755	81	839	0	1129
KP203053.1.791	SG24	LN864967	93.553	729	42	5	66	791	1	727	0	1081
AB794586.1.621	SG21	JN037998	93.559	621	40	0	1	621	55	675	0	926
AM778354.1.791	SG8	JF262377	93.561	792	49	2	1	791	76	866	0	1179
EU731119.1.696	SG24	DQ397386	93.577	685	40	4	8	691	1	682	0	1018
EU750863.1.788	SG3	CEPZ01014827	93.59	780	49	1	10	788	1	780	0	1162
EU731131.1.696	SG24	DQ397386	93.605	688	38	6	8	693	1	684	0	1022
HM195149.1.887	SG5a	AB329834	93.609	845	45	8	26	865	1	841	0	1253
AJ783656.1.797	SG21	AJ783657	93.62	815	20	32	1	797	1	801	0	1188
FJ912478.1.720	SG5a	AB119631	93.629	722	43	3	1	720	88	808	0	1075
DQ146748.1.790	SG5b	CEUC01125807	93.631	785	48	2	1	784	74	857	0	1171
JN820180.1.786	SG5a	ASMP01000002	93.639	786	49	1	1	786	86	870	0	1173
EU329782.1.829	Ungp	EU731365	93.64	456	28	1	375	829	650	1105	0	682
EU731462.1.677	SG5a	EF106701	93.648	677	42	1	1	677	291	966	0	1011
AB491811.1.790	SG9	EU731049	93.671	790	46	4	3	790	10	797	0	1179
JN107473.1.651	SG5a	AF424528	93.673	648	38	1	1	648	311	955	0	966
JN107517.1.654	SG5a	DQ841225	93.677	601	34	3	1	599	671	1269	0	898
HQ404322.1.791	SG7	JF262352	93.679	791	45	5	3	790	82	870	0	1179
AM778328.1.792	SG14	JQ595944	93.687	792	50	0	1	792	1	792	0	1186
JN107523.1.666	SG20	AY454695	93.694	555	34	1	9	562	476	1030	0	830
FJ351738.1.842	SG5a	AB329833	93.713	843	51	1	1	841	1	843	0	1262
JF431668.1.765	SG20	JX426866	93.725	749	46	1	18	765	84	832	0	1122
FJ352701.1.845	SG5a	DQ841225	93.728	845	53	0	1	845	379	1223	0	1271
KC476277.1.759	SG24	AY822000	93.741	735	43	3	27	759	20	753	0	1099
JQ792480.1.656	SG9	EU731049	93.75	656	40	1	1	656	143	797	0	983
JF431677.1.759	SG5b	KP327903	93.75	80	5	0	677	756	791	870	1.7e-28	121
FJ351527.1.864	SG20	AY454695	93.75	864	54	0	1	864	162	1025	0	1297
FJ352588.1.844	SG5a	KU351235	93.757	849	48	5	1	844	1	849	0	1269
AM778321.1.789	SG6	KP308715	93.758	785	44	5	3	785	82	863	0	1173
FN679185.1.708	SG23b	EU244292	93.76	609	36	2	1	608	42	649	0	913
KF141727.1.735	SG16	JF835243	93.767	738	40	5	1	735	49	783	0	1103
AY531702.1.751	SG6	JF262363	93.767	754	44	3	1	751	95	848	0	1129
GU257074.1.601	SG12	HQ330665	93.771	594	36	1	7	600	69	661	0	891
AM490771.1.787	SG11	EU731081	93.782	788	45	4	2	787	61	846	0	1181
GU257290.1.806	SG6	GU256988	93.782	788	47	2	21	806	1	788	0	1184
JQ776226.1.616	SG5a	AB243796	93.791	612	36	2	6	616	681	1291	0	918
JF431877.1.761	SG24	LN864967	93.816	663	41	0	99	761	68	730	0	998
D88481.1.644	SG8	FN867022	93.827	648	34	6	1	644	53	698	0	970
HM184923.1.653	SG18	JF262379	93.837	649	31	5	4	650	502	1143	0	968
FJ351739.1.844	SG5a	AB329833	93.839	844	50	2	1	843	1	843	0	1269
DQ310385.1.790	SG21	JN037998	93.846	780	48	0	3	782	1	780	0	1175
DQ424396.1.731	SG5a	AY690245	93.852	732	43	2	1	731	47	777	0	1101
EU750865.1.789	SG5b	DQ082949	93.852	553	32	1	232	782	6	558	0	832
FJ353287.1.843	SG5a	AB243796	93.853	846	46	6	1	843	368	1210	0	1269
KF141787.1.780	SG12	HQ330665	93.862	782	45	2	1	780	5	785	0	1175
KF901393.1.749	SG11	EU731081	93.867	750	44	2	1	749	78	826	0	1129
JN107435.1.675	SG20	DQ910160	93.874	555	34	0	2	556	267	821	0	837
AY531695.1.748	SG6	KP308715	93.875	751	43	3	1	748	97	847	0	1129
EU244269.1.790	SG5a	AB243796	93.896	770	47	0	18	787	1	770	0	1162
JF835208.1.656	SG5b	KT461009	93.902	656	34	6	1	656	138	787	0	985
KF141786.1.787	SG5b	KP327903	93.902	82	3	2	706	787	791	870	4.91e-29	122
KC753303.1.790	SG11	EU731081	93.909	788	47	1	3	790	60	846	0	1188
KJ604002.1.790	SG12	HQ330665	93.909	788	46	2	4	790	2	788	0	1188
EU731120.1.643	SG24	DQ397386	93.916	641	37	2	1	640	45	684	0	966
KJ604008.1.791	SG8	JF262377	93.932	791	48	0	1	791	76	866	0	1195
AB794576.1.634	SG21	JN037998	93.933	478	25	4	159	634	158	633	0	719
FJ912629.1.726	SG5a	AY690245	93.939	726	44	0	1	726	63	788	0	1098
KF800018.1.791	SG8	JN651999	93.943	776	44	3	18	791	1	775	0	1170
KM096516.1.791	SG8	JN651999	93.943	776	44	3	18	791	1	775	0	1170
EU750834.1.789	SG5a	JQ315351	93.967	779	47	0	5	783	1	779	0	1181
KP203200.1.787	Ungp	KM273673	93.972	647	37	1	1	647	1	645	0	977
FJ351224.1.845	SG5a	AF146239	93.972	846	50	1	1	845	16	861	0	1279
AB366595.1.792	SG5b	AB831318	93.987	765	46	0	4	768	72	836	0	1158
KF760828.1.789	Ungp	KM273673	93.991	649	35	2	1	649	1	645	0	979
HM065782.1.600	SG7	JN652025	94	600	23	13	1	600	53	639	0	896
FJ351015.1.850	SG5b	AB425008	94	850	51	0	1	850	1	850	0	1288
JF835216.1.684	SG16	JF835243	94.006	684	40	1	1	684	10	692	0	1035
KJ564029.1.783	SG5b	CEUC01125807	94.013	785	41	6	2	783	74	855	0	1184
HG325809.1.758	SG24	AY822000	94.024	753	45	0	6	758	1	753	0	1142
HG008890.1.758	SG24	AY822000	94.024	753	45	0	6	758	1	753	0	1142
JN820165.1.793	SG24	AY822000	94.026	770	46	0	24	793	1	770	0	1168
KC753292.1.789	SG11	EU731081	94.028	787	47	0	3	789	60	846	0	1194
KC753307.1.790	SG11	EU731081	94.036	788	46	1	3	790	60	846	0	1194
KJ603998.1.790	SG12	HQ330665	94.036	788	45	2	4	790	2	788	0	1194
KJ603968.1.790	SG12	HQ330665	94.036	788	45	2	4	790	2	788	0	1194
KJ604086.1.790	SG12	HQ330665	94.036	788	45	2	4	790	2	788	0	1194
JN617353.1.761	SG24	AB107814	94.041	772	35	11	1	761	29	800	0	1160
FR820746.1.644	SG6	HQ144088	94.044	638	34	4	9	644	124	759	0	966
JN107480.1.651	SG5b	DQ910155	94.052	538	32	0	3	540	434	971	0	817
LN896672.1.791	SG16	JF835243	94.057	774	45	1	3	775	49	822	0	1173
KP668962.1.735	Ungp	DQ676253	94.059	707	36	5	30	735	1	702	0	1068
DQ424483.1.757	SG5b	DQ397387	94.063	758	44	1	1	757	48	805	0	1149
KF901353.1.606	SG11	EF444654	94.069	607	34	2	1	606	104	709	0	920
FJ484119.1.742	SG3	JWKW01000011	94.07	742	44	0	1	742	527	1268	0	1127
KJ563985.1.783	SG5a	DQ841225	94.072	776	45	1	8	782	1	776	0	1182
KJ885410.1.791	SG8	JN651999	94.072	776	43	3	18	791	1	775	0	1175
GU257009.1.738	SG7	JF262352	94.078	743	35	9	1	737	91	830	0	1120
FR820760.1.762	SG8	JF262377	94.087	761	44	1	2	762	76	835	0	1155
EU750868.1.790	SG3	CEPZ01014827	94.103	780	46	0	11	790	1	780	0	1186
FJ351030.1.862	Ungp	EF444623	94.104	865	46	4	1	862	224	1086	0	1310
HM598533.1.787	SG5b	DQ841234	94.11	764	45	0	21	784	1	764	0	1162
EU244258.1.788	SG3	CEPZ01014827	94.11	781	43	3	10	788	1	780	0	1184
FJ355373.1.865	SG25	LC139924	94.111	866	48	3	2	865	19	883	0	1314
JN107447.1.648	SG5a	LCNU01000021	94.118	646	37	1	1	645	750	1395	0	981
FN679192.1.709	SG24	AB107814	94.118	714	35	7	1	707	42	755	0	1079
FJ351528.1.864	SG13	EF444599	94.124	868	44	7	1	864	212	1076	0	1314
AB573144.1.787	SG11	EU731093	94.133	784	42	4	4	785	39	820	0	1190
AJ236515.1.801	SG8	JN651999	94.141	751	38	6	54	801	1	748	0	1138
JQ724847.1.751	SG6	KP308715	94.149	752	42	2	1	751	109	859	0	1144
KJ604003.1.790	SG12	HQ330665	94.162	788	44	2	4	790	2	788	0	1199
EU098087.1.791	SG8	JN651999	94.165	497	25	4	18	512	1	495	0	754
GU257238.1.728	SG6	KP308715	94.167	720	38	4	9	726	82	799	0	1094
GU257294.1.735	SG6	JF262363	94.173	738	40	3	1	735	79	816	0	1122
JN107525.1.645	SG5a	AY133349	94.182	636	34	3	9	642	321	955	0	966
FJ354267.1.863	SG1a	EU731143	94.182	825	48	0	1	825	431	1255	0	1258
AJ236467.1.799	SG8	JN651999	94.213	743	40	3	59	799	1	742	0	1133
GU047829.1.673	SG6	HQ144088	94.214	674	36	3	2	673	120	792	0	1026
EU244266.1.788	SG5a	ASMP01000002	94.246	782	45	0	1	782	86	867	0	1195
AJ236483.1.805	SG8	JN651999	94.251	748	41	2	59	805	1	747	0	1142
KT461001.1.790	SG5a	EU731492	94.26	784	44	1	1	784	6	788	0	1197
FN598120.1.732	SG5a	EU731492	94.262	732	42	0	1	732	50	781	0	1120
EU750891.1.790	SG5b	CEUC01125807	94.268	785	42	3	1	783	74	857	0	1197
GU257269.1.720	SG19	EU731358	94.274	716	40	1	6	720	14	729	0	1094
JQ724842.1.751	SG6	KP308715	94.282	752	41	2	1	751	87	837	0	1149
GU257258.1.737	SG10	JX426896	94.286	735	42	0	3	737	40	774	0	1125
FJ352244.1.859	SG8	AY500126	94.289	858	49	0	2	859	17	874	0	1314
FR820764.1.757	SG6	HQ144088	94.297	754	42	1	5	757	57	810	0	1153
KC955194.1.795	SG24	AY822000	94.308	773	44	0	23	795	1	773	0	1184
KC955209.1.795	SG24	AY822000	94.308	773	44	0	23	795	1	773	0	1184
KC955195.1.795	SG24	AY822000	94.308	773	44	0	23	795	1	773	0	1184
KC955184.1.795	SG24	AY822000	94.308	773	44	0	23	795	1	773	0	1184
EU559828.1.659	SG2	AY454687	94.318	616	32	3	1	615	451	1064	0	941
FM165667.1.796	SG6	HQ144088	94.323	775	34	9	5	777	56	822	0	1179
JF431625.1.765	SG24	AB107814	94.327	758	34	9	16	765	44	800	0	1153
DQ841227.1.1285	SG5b	DQ841226	94.328	1287	70	3	2	1285	1	1287	0	1969
HQ404319.1.791	SG8	JN651999	94.33	776	41	3	18	791	1	775	0	1186
FJ352240.1.845	SG5a	AF146239	94.333	847	45	3	1	845	16	861	0	1295
AB329829.1.1081	SG4	AACY020521239	94.34	318	18	0	764	1081	1159	1476	5.82e-139	488
FR820739.1.697	SG8	JN651999	94.356	691	39	0	7	697	1	691	0	1061
AM992690.1.713	SG12	AY454663	94.363	479	27	0	55	533	2	480	0	736
AM980586.1.713	SG12	AY454663	94.363	479	27	0	55	533	2	480	0	736
KJ645024.1.787	SG6	JF262396	94.381	783	42	2	4	784	81	863	0	1201
FR820765.1.770	SG6	JF262363	94.386	766	41	2	1	764	99	864	0	1175
AJ867612.1.788	SG6	JF262396	94.388	784	42	2	3	784	80	863	0	1203
AB077230.1.673	SG11	GU127429	94.394	553	31	0	118	670	74	626	0	850
FR820736.1.693	SG24	AB107814	94.397	696	33	6	1	690	12	707	0	1064
FN675655.1.607	SG25	AY454651	94.398	357	20	0	2	358	51	407	1.46e-157	549
FN679191.1.709	SG24	AB107814	94.398	714	33	7	1	707	42	755	0	1090
DQ146750.1.791	SG5b	CEUC01125807	94.402	786	41	3	1	785	74	857	0	1205
KT461002.1.792	SG5b	KT461009	94.404	679	38	0	114	792	134	812	0	1044
EU731101.1.1323	SG9	EU731049	94.435	1240	64	5	59	1296	1	1237	0	1903
AY531727.1.753	SG10	JF262378	94.437	755	39	3	1	753	96	849	0	1158
EU782000.1.795	SG24	AY822000	94.437	773	42	1	24	795	1	773	0	1188
KM273679.1.791	SG14	HQ330684	94.444	792	41	3	1	791	1	790	0	1216
LN896535.1.790	SG20	JX426834	94.451	793	36	8	4	790	52	842	0	1216
GU257081.1.740	SG6	JF262363	94.452	739	40	1	3	740	80	818	0	1136
AB107815.1.797	SG24	AY822000	94.459	776	39	4	23	797	1	773	0	1192
AB182794.1.797	SG24	AY822000	94.459	776	39	4	23	797	1	773	0	1192
AJ227954.1.724	SG6	DQ676247	94.46	722	38	2	4	724	5	725	0	1110
KF141757.1.686	SG6	JF262396	94.461	686	35	3	2	685	179	863	0	1053
FR820742.1.707	SG3	KP308731	94.476	706	36	3	3	707	85	788	0	1086
FR820738.1.690	SG6	HQ144088	94.501	691	37	1	1	690	65	755	0	1064
GU257305.1.745	SG8	JF262377	94.504	746	39	2	1	745	76	820	0	1149
JN853690.1.789	SG6	JF262396	94.515	784	40	3	5	785	80	863	0	1206
KJ603957.1.787	SG6	HQ144088	94.517	766	40	2	4	767	57	822	0	1181
KJ604004.1.788	SG6	HQ144088	94.517	766	41	1	4	768	57	822	0	1181
KJ604042.1.788	SG6	HQ144088	94.517	766	41	1	4	768	57	822	0	1181
KJ604036.1.788	SG6	HQ144088	94.517	766	41	1	4	768	57	822	0	1181
AJ236487.1.805	SG8	JN651999	94.519	748	39	2	59	805	2	748	0	1153
KT461072.1.790	Ungp	AACY023847387	94.521	146	8	0	645	790	722	867	3.66e-60	226
HQ214470.1.788	SG7	FJ755707	94.522	785	43	0	4	788	1	785	0	1212
AJ236485.1.806	SG8	JN651999	94.526	749	39	2	59	806	1	748	0	1155
EF014508.1.784	SG5b	AB243808	94.531	768	40	2	18	784	1	767	0	1184
EF014507.1.784	SG5b	AB243808	94.531	768	40	2	18	784	1	767	0	1184
KP203131.1.787	SG20	JX426834	94.543	788	39	4	4	787	52	839	0	1216
JF280168.1.794	SG11	EU731081	94.543	788	39	4	6	791	61	846	0	1214
FJ352078.1.845	SG5a	AF146247	94.55	844	46	0	2	845	17	860	0	1304
FJ351023.1.845	SG5a	FJ851599	94.556	845	46	0	1	845	103	947	0	1306
D88487.1.674	SG10	KJ566468	94.567	681	28	9	1	674	125	803	0	1044
JN107519.1.664	SG16	EF444650	94.569	626	30	4	1	623	665	1289	0	965
FJ351982.1.867	SG24	AY821999	94.585	868	42	5	1	867	363	1226	0	1338
KJ885378.1.791	SG8	JN651999	94.595	777	37	4	18	791	1	775	0	1197
KF431946.1.792	SG8	JN651999	94.602	778	35	7	18	791	1	775	0	1197
FJ484093.1.691	Ungp	KP308735	94.614	687	35	2	6	691	43	728	0	1062
GU257278.1.725	SG6	HQ144088	94.621	725	37	2	3	725	56	780	0	1122
FJ484137.1.692	Ungp	KP308735	94.622	688	35	2	6	692	43	729	0	1064
FJ351980.1.850	SG5b	DQ910155	94.624	837	45	0	1	837	132	968	0	1297
AY531743.1.756	SG24	AB107814	94.626	763	34	7	1	756	18	780	0	1175
KJ564030.1.782	SG5a	LAZR01058673	94.63	689	35	2	94	781	3	690	0	1066
AM495334.1.788	SG6	JF262396	94.636	783	40	2	4	784	81	863	0	1212
AJ867619.1.785	SG3	JX426806	94.643	784	35	7	3	780	42	824	0	1210
JN853741.1.788	SG6	JF262396	94.643	784	39	3	4	784	80	863	0	1212
JN853763.1.790	SG6	JF262396	94.643	784	39	3	3	783	80	863	0	1212
DQ310390.1.788	SG6	HQ144088	94.654	767	40	1	3	768	56	822	0	1188
KT072279.1.660	Ungp	HQ330662	94.659	543	27	2	9	550	422	963	0	841
KF141704.1.787	SG6	HQ144088	94.661	768	39	2	4	770	56	822	0	1190
GU257285.1.733	SG10	JX426896	94.665	731	39	0	3	733	40	770	0	1134
GU257329.1.714	Ungp	HQ330662	94.67	713	36	2	3	714	1	712	0	1105
JN107413.1.638	SG5b	EU181722	94.671	563	26	4	1	560	335	896	0	870
JQ762566.1.790	SG7	JF262402	94.677	789	40	2	3	790	32	819	0	1223
FJ351223.1.844	SG5a	AF146247	94.681	846	42	3	1	844	16	860	0	1310
JN617374.1.761	SG14	JX426804	94.688	753	39	1	10	761	80	832	0	1168
HM195162.1.895	SG5b	KJ566445	94.7	868	42	4	3	869	111	975	0	1345
FR820750.1.700	SG6	HQ144088	94.707	699	34	3	4	700	56	753	0	1083
GU047701.1.735	SG8	JN651999	94.708	737	37	2	1	735	39	775	0	1144
EU782022.1.791	SG8	JN651999	94.71	775	40	1	18	791	1	775	0	1203
KF800015.1.791	SG8	JN651999	94.71	775	40	1	18	791	1	775	0	1203
JQ792529.1.662	SG20	JX426866	94.713	662	35	0	1	662	171	832	0	1029
AB019755.1.1375	SG5a	DQ841225	94.72	1269	66	1	73	1340	1	1269	0	1977
FR820766.1.761	SG6	HQ144088	94.723	758	36	4	5	761	57	811	0	1177
FM165666.1.795	SG5c	HE650688	94.762	420	16	5	372	791	14	427	0	649
AJ783658.1.777	SG21	AJ783657	94.763	802	16	25	1	777	1	801	0	1227
JQ792582.1.638	SG24	KF964419	94.766	535	26	2	104	638	8	540	0	832
JF835212.1.703	SG8	JN651999	94.775	689	36	0	15	703	1	689	0	1074
KJ603971.1.788	SG6	HQ144088	94.778	766	39	1	4	768	57	822	0	1192
KJ604069.1.788	SG6	HQ144088	94.778	766	39	1	4	768	57	822	0	1192
KJ604106.1.788	SG6	HQ144088	94.778	766	39	1	4	768	57	822	0	1192
KJ604041.1.788	SG6	HQ144088	94.778	766	39	1	4	768	57	822	0	1192
KJ604060.1.788	SG6	HQ144088	94.778	766	39	1	4	768	57	822	0	1192
KJ604050.1.788	SG6	HQ144088	94.778	766	39	1	4	768	57	822	0	1192
KJ604081.1.788	SG6	HQ144088	94.778	766	39	1	4	768	57	822	0	1192
AM980581.1.630	SG12	AY454663	94.781	479	25	0	60	538	2	480	0	747
EF014560.1.784	SG5b	AB243808	94.785	767	40	0	18	784	1	767	0	1195
FJ351232.1.864	SG23b	KU351233	94.799	846	39	4	1	841	1	846	0	1314
GU257013.1.741	SG8	JN651999	94.823	734	37	1	8	740	1	734	0	1144
FJ355391.1.850	SG5b	AB425008	94.824	850	44	0	1	850	1	850	0	1327
KC955230.1.796	SG24	AY822000	94.832	774	39	1	23	796	1	773	0	1206
JQ792491.1.689	SG20	JX426834	94.838	678	30	5	16	689	166	842	0	1053
AM503125.1.791	SG8	JN651999	94.839	775	39	1	18	791	1	775	0	1208
DQ310389.1.791	SG8	JN651999	94.839	775	39	1	18	791	1	775	0	1208
FR820757.1.756	SG6	JF262363	94.841	756	34	4	5	756	81	835	0	1175
AB119615.1.623	Ungp	EF444613	94.853	136	6	1	489	623	542	677	8.02e-56	211
FJ351219.1.850	SG5b	DQ910155	94.863	837	43	0	1	837	132	968	0	1308
LN896586.1.787	SG6	JF262363	94.898	784	37	3	3	783	81	864	0	1223
EU782005.1.789	SG5b	GU127468	94.898	490	21	4	302	789	12	499	0	763
JN853685.1.956	Ungp	EU731365	94.898	98	5	0	597	694	561	658	2.13e-38	154
JQ762526.1.789	SG11	EU731081	94.911	786	40	0	4	789	61	846	0	1230
AM503238.1.779	Ungp	GU127416	94.912	511	20	5	271	779	1	507	0	795
AM503250.1.779	Ungp	GU127416	94.912	511	20	5	271	779	1	507	0	795
DQ310422.1.782	SG5b	AB243808	94.935	770	31	8	18	782	1	767	0	1199
FR865321.1.790	SG8	JN651999	94.935	770	36	3	18	785	1	769	0	1203
GU257235.1.734	SG6	HQ144088	94.938	731	35	2	5	734	56	785	0	1144
GU257218.1.733	SG10	JF262378	94.952	733	34	3	3	733	81	812	0	1146
KC955213.1.795	SG24	AY822000	94.955	773	39	0	23	795	1	773	0	1212
AB380038.1.791	SG8	JN651999	94.968	775	38	1	18	791	1	775	0	1214
EU750878.1.791	SG5c	JF500338	94.969	159	8	0	1	159	1	159	2.17e-67	250
KJ604035.1.791	SG8	JN651999	94.974	776	36	3	18	791	1	775	0	1214
KM273513.1.680	SG14	JX426804	94.993	679	34	0	2	680	154	832	0	1066
JQ792585.1.659	SG14	JQ595944	95	660	32	1	1	659	133	792	0	1035
FJ351220.1.850	SG5b	DQ910155	95	840	42	0	1	840	132	971	0	1319
AY133945.1.715	SG6	HQ144088	95.007	701	31	2	17	715	124	822	0	1098
FJ354262.1.843	SG5a	AB243796	95.018	843	42	0	1	843	368	1210	0	1325
DQ310409.1.788	SG6	JF262396	95.026	784	37	2	3	784	80	863	0	1230
EU782010.1.789	SG6	JF262363	95.032	785	36	3	3	784	80	864	0	1230
GU047721.1.725	SG8	JN651999	95.041	726	35	1	1	725	50	775	0	1140
HQ404331.1.788	SG6	HQ144088	95.046	767	37	1	3	768	56	822	0	1205
KF760845.1.787	SG20	JX426834	95.051	788	35	4	4	787	52	839	0	1238
JN107402.1.666	Ungp	JN107423	95.054	647	31	1	1	646	604	1250	0	1016
KT072444.1.662	Ungp	KJ566469	95.062	648	30	2	5	651	127	773	0	1018
FN598082.1.729	SG9	EU731049	95.062	729	33	3	3	729	56	783	0	1144
[truncated: 1,586 more rows]
