# Supplementary material for: Insights into the ecology, evolution, and metabolism of the widespread Woesearchaeotal lineages
Source: Microbiome. 2018 Jun 8;6:102. doi: 10.1186/s40168-018-0488-2 (PMC5994134; doi:10.1186/s40168-018-0488-2)
Supplement: Supplementary file 5 — Dataset S4 Functional genes annotation of 19 genomic bins by BLASTing against the GenBank NCBI-nr Dataset used for inferring the metabolic potentials in the main text Figs. 5 and 6 as well as Additional file 1: Figure S4. (XLSX 1571 kb) [file 40168_2018_488_MOESM5_ESM.xlsx]

## Sheet: Complete_Annotation
Supplementary Dataset 6 Functional genes annotation of 19 genomic bins by blasting against the GenBank NCBI-nr Dataset
Genomic bins	Subject ID	Identity	Alignment Length	Mismatches	Gap Openings	Query Start	Query End	Subject Start	Subject End	E-value	Bit score	Prediction of protein
AQSE01000002.1_1	AJF62835.1	59.375	96	39	0	1	96	86	181	1.19e-22	95.1	Small-conductance mechanosensitive channel [archaeon GW2011_AR20]
AQSE01000002.1_2	CUS33850.1	41.026	156	87	3	3	157	4	155	2.76e-31	119	putative Low molecular weight protein-tyrosine-phosphatase [Candidatus Nitrospira nitrosa]
AQSE01000003.1_3	KKQ84174.1	75	48	12	0	1	48	27	74	2.13e-17	76.3	hypothetical protein UT08_C0022G0011 [Candidatus Woesebacteria bacterium GW2011_GWB1_38_8]
AQSE01000004.1_3	WP_013897789.1	27.551	196	132	4	7	198	8	197	6.99e-13	73.6	membrane protein [Methanosalsum zhilinae]
AQSE01000005.1_1	KYK26146.1	48.608	395	183	8	1	380	162	551	1.4e-122	374	hypothetical protein AYK26_00835 [Euryarchaeota archaeon SM23-78]
AQSE01000006.1_1	KKS50164.1	62.295	61	23	0	1	61	399	459	9.13e-15	75.9	Cysteine-tRNA ligase [Parcubacteria group bacterium GW2011_GWC1_42_21]
AQSE01000006.1_2	WP_063610310.1	38.049	205	113	4	345	543	101	297	3.63e-24	112	RNA polymerase sigma factor [Streptosporangium roseum]
AQSE01000007.1_1	KKW23249.1	45.385	130	68	2	6	133	51	179	3.87e-33	123	hypothetical protein UY66_C0020G0012 [Parcubacteria group bacterium GW2011_GWC1_51_35]
AQSE01000008.1_1	KHO52495.1	24.26	507	241	20	4	430	11	454	8.28e-21	108	hypothetical protein QT08_C0009G0048 [archaeon GW2011_AR17]
AQSE01000009.1_1	KKP52808.1	74.725	182	46	0	10	191	1	182	8.12e-85	263	hypothetical protein UR42_C0004G0011 [Candidatus Roizmanbacteria bacterium GW2011_GWA2_33_33]
AQSE01000009.1_2	KKP86614.1	73.79	248	53	2	1	236	1	248	1.26e-124	362	hypothetical protein UR89_C0018G0009 [Candidatus Roizmanbacteria bacterium GW2011_GWA2_35_8]
AQSE01000009.1_3	KKP52809.1	88.172	186	22	0	1	186	1	186	4.72e-115	333	Signal peptidase I [Candidatus Roizmanbacteria bacterium GW2011_GWA2_33_33]
AQSE01000010.1_1	EKE13692.1	75.676	185	41	2	1	181	83	267	7.4e-98	292	glycosyl transferase family 2 [uncultured bacterium]
AQSE01000010.1_2	KKP52800.1	79.109	359	74	1	1	358	1	359	0	530	hypothetical protein UR42_C0004G0003 [Candidatus Roizmanbacteria bacterium GW2011_GWA2_33_33]
AQSE01000010.1_3	EKE14650.1	86.17	188	26	0	1	188	47	234	1.48e-112	328	SC protease [uncultured bacterium]
AQSE01000011.1_2	KKQ00894.1	73.129	521	137	3	150	668	138	657	0	778	hypothetical protein US07_C0005G0009 [Candidatus Levybacteria bacterium GW2011_GWB1_36_18]
AQSE01000012.1_1	EKE06316.1	91.534	189	16	0	1	189	155	343	6.96e-129	374	hypothetical protein ACD_19C00017G0016 [uncultured bacterium]
AQSE01000012.1_2	KKQ26423.1	70.896	134	38	1	1	133	1	134	5.9e-62	194	hypothetical protein US39_C0001G0177 [Microgenomates group bacterium GW2011_GWC1_37_12b]
AQSE01000012.1_3	KKQ01961.1	62.048	332	126	0	1	332	1	332	3.51e-149	431	putative histidine kinase protein [Candidatus Roizmanbacteria bacterium GW2011_GWA2_36_23]
AQSE01000012.1_4	KKQ01962.1	75.221	226	56	0	1	226	1	226	3.41e-123	357	putative two component response regulator of OmpR/PhoB family [Candidatus Roizmanbacteria bacterium GW2011_GWA2_36_23]
AQSE01000012.1_5	KKQ48985.1	82.456	114	20	0	1	114	198	311	1.39e-65	209	hypothetical protein US68_C0021G0021 [Candidatus Shapirobacteria bacterium GW2011_GWE1_38_10]
AQSE01000013.1_2	KHO53576.1	43.75	80	45	0	1	80	3	82	1.75e-16	77	small subunit ribosomal protein S24e [archaeon GW2011_AR18]
AQSE01000013.1_3	AJF62937.1	58.621	58	23	1	4	60	3	60	3.22e-15	71.2	30S ribosomal protein S27ae [archaeon GW2011_AR20]
AQSE01000013.1_5	KYK26007.1	50.82	244	110	3	2	237	29	270	6.81e-75	237	hypothetical protein AYK26_01000 [Euryarchaeota archaeon SM23-78]
AQSE01000013.1_6	KYC49121.1	31.604	212	128	5	1	197	1	210	1.49e-25	107	hypothetical protein AMQ22_01719 [Arc I group archaeon U1lsi0528_Bin055]
AQSE01000014.1_1	KXB04081.1	28.916	415	256	18	1	392	5	403	1.27e-28	127	hypothetical protein AKJ47_00885 [candidate divison MSBL1 archaeon SCGC-AAA261G05]
AQSE01000014.1_2	AJF62872.1	56.772	347	147	2	2	345	50	396	3.37e-142	417	hypothetical protein QT11_C0001G0733 [archaeon GW2011_AR20]
AQSE01000015.1_1	KHO49820.1	57.353	204	86	1	3	205	12	215	7.59e-82	251	proteasome beta subunit [archaeon GW2011_AR9]
AQSE01000015.1_2	KHO53145.1	63.507	633	228	3	1	633	1	630	0	874	Cleavage and polyadenylation specificity factor subunit like protein [archaeon GW2011_AR11]
AQSE01000015.1_3	KHE91181.1	35.714	154	90	4	60	211	67	213	4.25e-13	76.6	hypothetical protein SCABRO_03032 [Candidatus Scalindua brodae]
AQSE01000016.1_1	KHO46905.1	51.786	56	27	0	1	56	311	366	1.39e-08	58.2	peptide chain release factor subunit 1 [archaeon GW2011_AR4]
AQSE01000016.1_2	KYK24633.1	53.03	66	30	1	3	68	5	69	6.14e-15	70.9	histone [Euryarchaeota archaeon SM23-78]
AQSE01000016.1_3	KHO54565.1	44.379	169	94	0	1	169	1	169	1.95e-46	159	segregation and condensation protein B [archaeon GW2011_AR18]
AQSE01000016.1_4	AJF62431.1	53.247	385	148	7	1	357	1	381	9.98e-122	365	Signal recognition particle GTPase [archaeon GW2011_AR20]
AQSE01000016.1_5	KXB00303.1	29.231	260	160	7	147	391	29	279	6.93e-16	89.7	hypothetical protein AKJ42_01055, partial [candidate divison MSBL1 archaeon SCGC-AAA261C02]
AQSE01000017.1_1	KYK25726.1	39.735	151	91	0	1	151	1	151	4.87e-35	128	hypothetical protein AYK26_01785 [Euryarchaeota archaeon SM23-78]
AQSE01000017.1_2	AJF62947.1	44.681	141	76	1	5	145	7	145	4.27e-26	105	hypothetical protein QT11_C0001G0812 [archaeon GW2011_AR20]
AQSE01000017.1_3	KHO54688.1	50.575	261	128	1	1	261	3	262	2.12e-85	264	septum site-determining protein MinD [archaeon GW2011_AR18]
AQSE01000017.1_4	AJF63015.1	31.579	114	62	5	7	109	8	116	6.99e-07	53.9	hypothetical protein QT11_C0001G0887 [archaeon GW2011_AR20]
AQSE01000017.1_5	KHO54317.1	34.694	196	119	4	6	197	8	198	2.9e-21	96.3	Protein containing Nucleotidyltransferase protein [archaeon GW2011_AR19]
AQSE01000017.1_6	AJF62589.1	42.473	186	85	6	11	193	11	177	1.13e-30	119	hypothetical protein QT11_C0001G0445 [archaeon GW2011_AR20]
AQSE01000018.1_3	KYK25728.1	56.25	112	46	2	1	109	1	112	6.34e-34	122	nascent polypeptide-associated complex protein [Euryarchaeota archaeon SM23-78]
AQSE01000018.1_4	KHO51797.1	35.616	73	43	1	16	88	28	96	2.54e-08	56.6	hypothetical protein QT08_C0020G0011 [archaeon GW2011_AR17]
AQSE01000018.1_7	KKQ82467.1	58.929	56	23	0	117	172	34	89	1.26e-15	77.8	hypothetical protein UT05_C0001G0056 [Parcubacteria group bacterium GW2011_GWF2_38_76]
AQSE01000019.1_1	KKQ84172.1	68.254	63	20	0	18	80	1	63	3.92e-27	103	Cold-shock DNA-binding domain protein [Candidatus Woesebacteria bacterium GW2011_GWB1_38_8]
AQSE01000019.1_3	KHO49811.1	52.809	267	125	1	5	270	4	270	1.35e-95	290	phage integrase family protein [archaeon GW2011_AR9]
AQSE01000019.1_4	KKW14687.1	38.739	111	61	3	258	366	236	341	1.51e-14	84.3	mismatch endonuclease Vsr protein [Candidatus Jorgensenbacteria bacterium GW2011_GWB1_50_10]
AQSE01000019.1_5	KHO52804.1	80	35	7	0	1	35	1	35	1.07e-12	63.9	hypothetical protein QT05_C0015G0017 [archaeon GW2011_AR13]
AQSE01000019.1_6	KYK26030.1	54.43	79	36	0	18	96	1	79	1.8e-18	82	hypothetical protein AYK26_01120 [Euryarchaeota archaeon SM23-78]
AQSE01000019.1_7	WP_006927782.1	32.063	315	172	8	4	316	14	288	5.44e-40	152	ribose-phosphate pyrophosphokinase [Caldithrix abyssi]
AQSE01000020.1_1	AJF62707.1	36.913	298	187	1	5	302	94	390	2.26e-39	152	Polysaccharide biosynthesis protein [archaeon GW2011_AR20]
AQSE01000020.1_3	AKB76148.1	37.978	366	216	6	1	362	2	360	1.09e-76	249	Glycosyltransferase [Methanosarcina lacustris Z-7289]
AQSE01000020.1_5	WP_048188884.1	46.637	223	118	1	1	222	77	299	1.63e-64	210	hypothetical protein [Methanocella conradii]
AQSE01000021.1_1	KHO54217.1	78.571	84	18	0	19	102	13	96	2.11e-42	142	regulatory protein MarR [archaeon GW2011_AR18]
AQSE01000021.1_10	ADX06052.1	42.857	63	36	0	13	75	54	116	4.78e-10	61.6	hypothetical protein 162313603 [Organic Lake phycodnavirus 1]
AQSE01000021.1_2	KHO46549.1	60	425	168	1	1	423	1	425	2.54e-179	515	hypothetical protein QJ16_C0011G0007 [archaeon GW2011_AR1]
AQSE01000021.1_4	AJF61029.1	66.667	201	66	1	1	200	1	201	5.91e-96	286	Metallophosphoesterase [archaeon GW2011_AR15]
AQSE01000022.1_1	WP_054972951.1	64.253	221	79	0	3	223	171	391	2.39e-96	295	hypothetical protein [Paenibacillus sp. A3]
AQSE01000022.1_10	WP_054032526.1	69.697	198	60	0	2	199	3	200	2.12e-98	292	superoxide dismutase [Desulfatitalea tepidiphila]
AQSE01000022.1_12	KHO51080.1	66.667	81	27	0	1	81	108	188	1.23e-31	117	nitroreductase [archaeon GW2011_AR16]
AQSE01000022.1_2	KYK37858.1	27.217	327	226	5	5	327	39	357	4.86e-39	150	hypothetical protein AYK18_01400 [Thermoplasmatales archaeon DG-70]
AQSE01000022.1_3	ENO12424.1	40.678	236	130	3	1	235	1	227	5.57e-52	177	preQ(0) biosynthesis protein QueC [Thermoplasmatales archaeon SCGC AB-539-C06]
AQSE01000022.1_4	KHO47417.1	27.458	295	169	13	60	337	47	313	1.01e-11	75.5	hypothetical protein QT00_C0002G0069 [archaeon GW2011_AR5]
AQSE01000022.1_5	KYK30744.1	55.981	209	89	1	10	215	15	223	2.53e-77	240	endonuclease III [Thermoplasmatales archaeon SG8-52-3]
AQSE01000022.1_6	WP_011279087.1	46.914	81	43	0	15	95	11	91	1.73e-20	87	4a-hydroxytetrahydrobiopterin dehydratase [Sulfolobus acidocaldarius]
AQSE01000022.1_7	KHO46730.1	69.565	184	56	0	2	185	18	201	6.08e-94	280	hypothetical protein QJ16_C0010G0004 [archaeon GW2011_AR1]
AQSE01000022.1_8	AJF60933.1	45.223	157	69	4	1	140	1	157	2.74e-36	130	hypothetical protein QT06_C0001G0081 [archaeon GW2011_AR15]
AQSE01000023.1_1	KHO52814.1	61.832	131	49	1	1	131	263	392	1.29e-43	155	hypothetical protein QT08_C0003G0004 [archaeon GW2011_AR17]
AQSE01000023.1_12	AJF62920.1	58.412	529	216	4	2	527	21	548	0	634	Phenylalanine-tRNA ligase beta subunit [archaeon GW2011_AR20]
AQSE01000023.1_2	WP_010867532.1	42.105	133	70	2	6	133	23	153	2.64e-24	100	hypothetical protein [Pyrococcus abyssi]
AQSE01000023.1_3	KHO52814.1	45.038	393	212	2	6	398	6	394	9.41e-113	343	hypothetical protein QT08_C0003G0004 [archaeon GW2011_AR17]
AQSE01000023.1_5	KHO52133.1	54	150	62	2	3	152	2	144	1.61e-43	150	nuclease SNase-like protein [archaeon GW2011_AR17]
AQSE01000023.1_6	KHO51845.1	61.842	76	29	0	2	77	3	78	1.72e-29	108	diphthamide synthase subunit DPH2 [archaeon GW2011_AR17]
AQSE01000023.1_7	KHO46443.1	25.06	419	286	12	1	404	1	406	8.71e-16	89	hypothetical protein QS98_C0003G0051 [archaeon GW2011_AR3]
AQSE01000023.1_9	KHO46555.1	51.961	102	46	2	1	101	1	100	1.78e-28	107	methylated-DNA-[protein]-cysteine S-methyltransferase [archaeon GW2011_AR3]
AQSE01000024.1_1	KHO49625.1	59.195	174	70	1	1	173	1	174	5.83e-71	222	hypothetical protein QT02_C0004G0008 [archaeon GW2011_AR9]
AQSE01000024.1_10	AJF62631.1	33.636	220	138	3	8	227	4	215	5.25e-36	136	hypothetical protein QT11_C0001G0489 [archaeon GW2011_AR20]
AQSE01000024.1_12	WP_067077962.1	57.051	156	67	0	1	156	1	156	4.11e-56	182	DNA-binding protein [Methanoculleus horonobensis]
AQSE01000024.1_13	KYC45955.1	54.945	182	82	0	1	182	1	182	7.41e-61	195	Nucleotidyltransferase domain protein [Arc I group archaeon B03fssc0709_Meth_Bin005]
AQSE01000024.1_6	WP_016134620.1	38.983	118	67	2	17	134	18	130	2.45e-17	82	DNA mismatch repair protein MutT [Bacillus cereus]
AQSE01000024.1_7	WP_018783645.1	23.759	282	183	8	22	275	24	301	4.95e-10	68.9	MULTISPECIES: hypothetical protein [Bacillus]
AQSE01000024.1_9	WP_008356559.1	33.421	380	223	9	15	375	15	383	1.32e-55	196	biotin synthase [Bacillus xiamenensis]
AQSE01000025.1_1	EKD58524.1	31.606	193	102	9	189	374	210	379	5.79e-08	66.6	hypothetical protein ACD_56C00110G0017 [uncultured bacterium]
AQSE01000025.1_13	KKQ99671.1	28.824	170	115	4	26	191	19	186	5.35e-19	90.5	hypothetical protein UT25_C0001G0065 [Parcubacteria group bacterium GW2011_GWC1_39_12]
AQSE01000025.1_14	AJF62836.1	43.814	194	99	2	1	185	86	278	7.48e-44	155	putative GTPase of the OBG/HflX superfamily [archaeon GW2011_AR20]
AQSE01000025.1_6	AMP47700.1	46.465	99	41	4	148	245	31	118	4.02e-14	81.6	protein metal binding site, partial [uncultured bacterium]
AQSE01000025.1_7	ODS35834.1	38.306	248	114	10	394	604	4222	4467	4.37e-25	122	hypothetical protein BEH94_05620 [Candidatus Altiarchaeales archaeon WOR_SM1_SCG]
AQSE01000025.1_8	KHO54758.1	77.922	77	17	0	51	127	260	336	1.23e-35	134	UBA/THIF-type NAD/FAD binding protein [archaeon GW2011_AR19]
AQSE01000025.1_9	WP_040334207.1	55.497	191	83	2	1	189	11	201	2.13e-70	221	Zn-dependent hydrolase [Candidatus Magnetobacterium casensis]
AQSE01000026.1_1	KHO47418.1	56.782	317	135	2	3	318	29	344	2.05e-119	356	RNA-directed DNA polymerase [archaeon GW2011_AR5]
AQSE01000026.1_2	KHO54259.1	73.864	88	23	0	1	88	12	99	2.21e-36	127	hypothetical protein QT09_C0005G0049 [archaeon GW2011_AR18]
AQSE01000026.1_3	KHO54258.1	72	75	21	0	1	75	1	75	9.36e-30	108	hypothetical protein QT09_C0005G0048 [archaeon GW2011_AR18]
AQSE01000026.1_4	KHO49758.1	49.677	155	68	3	126	275	7	156	4.78e-41	149	hypothetical protein QT01_C0002G0042 [archaeon GW2011_AR6]
AQSE01000026.1_5	KKP55921.1	65.455	55	19	0	514	568	73	127	3.08e-15	82.4	50S ribosomal protein L17, partial [Parcubacteria group bacterium GW2011_GWC1_34_10]
AQSE01000026.1_6	KHO49050.1	71.779	163	46	0	18	180	1	163	5.42e-76	245	phenylalanyl-tRNA synthetase beta chain [archaeon GW2011_AR9]
AQSE01000027.1_2	AJF62980.1	34.021	97	57	1	14	103	6	102	4e-07	53.9	hypothetical protein QT11_C0001G0851 [archaeon GW2011_AR20]
AQSE01000027.1_5	AJF62266.1	54.34	265	121	0	1	265	1	265	5.62e-110	327	hypothetical protein QT11_C0001G0108 [archaeon GW2011_AR20]
AQSE01000027.1_7	KYK24586.1	58.35	509	200	6	2	498	4	512	0	594	hypothetical protein AYK26_03350 [Euryarchaeota archaeon SM23-78]
AQSE01000028.1_10	AJF62375.1	69.231	78	24	0	10	87	5	82	7.2e-28	105	Translation elongation factor-like protein [archaeon GW2011_AR20]
AQSE01000028.1_11	KYK26824.1	60.265	151	60	0	1	151	1	151	3.08e-57	184	30S ribosomal protein S15 [Euryarchaeota archaeon SM23-78]
AQSE01000028.1_12	AJF62373.1	53.159	459	197	9	6	454	3	453	1.06e-151	447	Phosphoesterase, RecJ-like protein [archaeon GW2011_AR20]
AQSE01000028.1_13	AIF00811.1	36.598	194	115	1	11	196	16	209	4.31e-35	132	ribosomal protein S3Ae (RP-S3Ae, RPS3A) [uncultured marine group II/III euryarchaeote KM3_139_C07]
AQSE01000028.1_14	KUO39854.1	44.262	61	30	1	1	61	16	72	2.75e-06	48.9	hypothetical protein APZ16_04760 [Hadesarchaea archaeon YNP_45]
AQSE01000028.1_15	KHO49720.1	33.548	155	96	2	1	152	1	151	1.18e-22	96.7	hypothetical protein QT01_C0002G0004 [archaeon GW2011_AR6]
AQSE01000028.1_16	KHO54432.1	37.097	186	113	3	2	184	4	188	8.05e-24	102	hypothetical protein QT09_C0004G0086 [archaeon GW2011_AR18]
AQSE01000028.1_17	WP_013405504.1	35.294	85	51	1	50	130	148	232	9.52e-10	64.3	transcriptional regulator [Halanaerobium hydrogeniformans]
AQSE01000028.1_2	AJF62433.1	68.864	440	135	2	1	439	2	440	0	624	SRP54-type protein, GTPase protein [archaeon GW2011_AR20]
AQSE01000028.1_20	AJF62589.1	55.618	178	78	1	1	177	1	178	1.77e-59	192	hypothetical protein QT11_C0001G0445 [archaeon GW2011_AR20]
AQSE01000028.1_21	KHO45816.1	56.481	108	45	1	1	108	83	188	4.66e-32	119	Nucleotidyltransferase family protein [archaeon GW2011_AR4]
AQSE01000028.1_3	AJF63167.1	54.622	119	52	1	1	119	1	117	2.3e-37	131	hypothetical protein QT11_C0001G1043 [archaeon GW2011_AR20]
AQSE01000028.1_4	KHO49929.1	46.479	213	92	4	2	195	5	214	1.28e-56	186	Mn2+-dependent serine/threonine protein kinase [archaeon GW2011_AR6]
AQSE01000028.1_5	KKP93369.1	62.346	162	61	0	135	296	10	171	3.51e-64	208	GntR family transcriptional regulator [Parcubacteria group bacterium GW2011_GWA1_36_12]
AQSE01000028.1_6	KKP93368.1	63.025	119	44	0	1	119	1	119	2.02e-36	129	hypothetical protein UR98_C0005G0020 [Parcubacteria group bacterium GW2011_GWA1_36_12]
AQSE01000028.1_8	KHO55588.1	67.039	179	57	1	6	182	8	186	4.45e-74	229	hypothetical protein QT10_C0001G0192 [archaeon GW2011_AR19]
AQSE01000029.1_1	AJF61115.1	55.263	304	123	4	2	294	162	463	6.37e-109	332	Cysteine-tRNA ligase [archaeon GW2011_AR15]
AQSE01000029.1_10	AJF61968.1	43.151	146	82	1	8	153	9	153	1.26e-35	129	hypothetical protein QT06_C0001G1142 [archaeon GW2011_AR15]
AQSE01000029.1_11	KHO46397.1	52.336	107	50	1	2	107	77	183	1.32e-28	110	hypothetical protein QS98_C0003G0005 [archaeon GW2011_AR3]
AQSE01000029.1_2	CDC69679.1	34.524	252	141	8	326	570	174	408	1.92e-20	104	rNA polymerase sigma factor [Staphylococcus sp. CAG:324]
AQSE01000029.1_3	KHO53968.1	43.682	277	150	5	3	276	38	311	7.77e-67	219	hypothetical protein QT09_C0007G0011 [archaeon GW2011_AR18]
AQSE01000029.1_7	KYK25772.1	50	50	25	0	287	336	287	336	1.48e-07	65.1	hypothetical protein AYK26_02035 [Euryarchaeota archaeon SM23-78]
AQSE01000029.1_8	KHO52194.1	55.914	93	39	2	2	93	9	100	1.68e-27	105	ribonuclease P protein subunit RPR2 [archaeon GW2011_AR17]
AQSE01000029.1_9	KHO46371.1	52.846	246	105	5	32	266	48	293	2.63e-70	228	MucD [archaeon GW2011_AR4]
AQSE01000030.1_1	KKR84671.1	66.216	74	25	0	5	78	1	74	9.77e-28	103	hypothetical protein UU31_C0003G0005 [Candidatus Uhrbacteria bacterium GW2011_GWA2_41_10]
AQSE01000030.1_2	WP_048121935.1	34.043	141	84	2	2	139	15	149	2.24e-16	80.5	heat-shock protein [Methanosarcina vacuolata]
AQSE01000030.1_3	WP_007504194.1	53.889	180	78	3	3	178	5	183	1.89e-58	190	propanediol utilization phosphotransacylase [Caldalkalibacillus thermarum]
AQSE01000030.1_4	KHO51491.1	63.158	190	68	1	2	189	3	192	8.88e-78	248	Cysteine-tRNA ligase [archaeon GW2011_AR13]
AQSE01000031.1_1	KKR47287.1	61.538	104	39	1	1	104	104	206	9.84e-40	139	Metal dependent hydrolase [Parcubacteria group bacterium GW2011_GWB1_40_14]
AQSE01000031.1_2	KXK08939.1	63.158	76	28	0	1	76	1	76	1.17e-26	101	hypothetical protein UZ20_WS6002000651 [candidate division WS6 bacterium OLB21]
AQSE01000031.1_4	KKW42526.1	46.707	167	83	2	2	167	6	167	9.78e-45	154	hypothetical protein UY92_C0006G0087 [Candidatus Magasanikbacteria bacterium GW2011_GWA2_56_11]
AQSE01000031.1_5	WP_048121935.1	34.043	141	84	2	5	142	15	149	2.94e-17	82.4	heat-shock protein [Methanosarcina vacuolata]
AQSE01000031.1_6	WP_069650086.1	54.237	177	77	2	2	174	4	180	1.64e-60	195	propanediol utilization protein [Caloranaerobacter ferrireducens]
AQSE01000032.1_1	WP_015492332.1	45.238	210	107	4	35	240	149	354	2.6e-48	173	restriction endonuclease S subunit [Thermoplasmatales archaeon BRNA1]
AQSE01000032.1_12	ERJ05768.1	38.869	283	168	4	1	280	1	281	2.96e-61	207	hypothetical protein HLRTI_002156 [Halorhabdus tiamatea SARL4B]
AQSE01000032.1_13	KHO50619.1	34.135	208	116	5	22	209	88	294	8.65e-25	110	phage integrase site specific recombinase [archaeon GW2011_AR11]
AQSE01000032.1_3	KKP30760.1	84.058	483	76	1	1	483	1	482	0	850	N-6 DNA methylase [Parcubacteria group bacterium GW2011_GWA2_31_28]
AQSE01000032.1_7	EMA30337.1	39.726	73	41	2	70	140	20	91	1.46e-08	59.7	HNH nuclease [Haloarcula japonica DSM 6131]
AQSE01000032.1_8	KKS24219.1	65.306	49	17	0	4	52	134	182	3.51e-12	66.2	hypothetical protein UU81_C0010G0002 [Microgenomates group bacterium GW2011_GWC1_41_8]
AQSE01000032.1_9	ODS42230.1	39.065	663	382	5	239	897	49	693	3.48e-155	483	hypothetical protein MSIBF_02525 [Candidatus Altiarchaeales archaeon IMC4]
AQSE01000033.1_1	WP_048090698.1	51.079	417	202	1	15	429	29	445	6.47e-146	431	hypothetical protein [Candidatus Methanoperedens nitroreducens]
AQSE01000033.1_11	KYK29995.1	45.783	83	43	1	4	84	2	84	1.89e-12	66.6	hypothetical protein AYK20_04685 [Thermoplasmatales archaeon SG8-52-1]
AQSE01000033.1_12	AJF59821.1	57	100	43	0	5	104	3	102	4.76e-33	119	hypothetical protein QT03_C0001G0320 [archaeon GW2011_AR10]
AQSE01000033.1_13	KHO49100.1	55.97	134	57	1	1	132	28	161	7.1e-44	151	hypothetical protein QT01_C0008G0030 [archaeon GW2011_AR6]
AQSE01000033.1_14	KHO49099.1	61.14	193	73	1	1	193	1	191	2.05e-82	251	hypothetical protein QT01_C0008G0029 [archaeon GW2011_AR6]
AQSE01000033.1_15	KYK30539.1	76	75	18	0	1	75	1	75	1.4e-35	123	hypothetical protein AYK22_03450 [Thermoplasmatales archaeon SG8-52-3]
AQSE01000033.1_16	KHO45097.1	79.412	102	21	0	1	102	1	102	4.98e-49	159	hypothetical protein QS98_C0013G0033 [archaeon GW2011_AR3]
AQSE01000033.1_2	KKU29838.1	31.043	422	272	8	3	414	11	423	7.28e-50	184	hypothetical protein UX41_C0011G0010 [Candidatus Collierbacteria bacterium GW2011_GWE1_46_18]
AQSE01000033.1_3	KKU35659.1	43.36	369	200	4	3	367	1	364	5.51e-102	314	hypothetical protein UX50_C0002G0086 [Candidatus Beckwithbacteria bacterium GW2011_GWA1_46_30]
AQSE01000033.1_4	WP_069897069.1	52.985	402	178	3	103	504	1	391	4.81e-146	432	hypothetical protein [Candidatus Marispirochaeta associata]
AQSE01000033.1_5	AKB24327.1	31.542	577	334	17	138	673	56	612	8.7e-56	211	hypothetical protein MSMTP_0858 [Methanosarcina sp. MTP4]
AQSE01000033.1_6	WP_015054430.1	34.266	143	88	3	216	357	343	480	6.34e-13	80.9	carbohydrate-binding protein [Methanolobus psychrophilus]
AQSE01000033.1_8	WP_015054419.1	36.364	418	216	6	17	389	3	415	1.61e-69	236	hypothetical protein [Methanolobus psychrophilus]
AQSE01000034.1_1	KYK27166.1	75	72	18	0	1	72	1	72	1.55e-32	115	small nuclear ribonucleoprotein [Euryarchaeota archaeon SM23-78]
AQSE01000034.1_11	AJF62335.1	61.579	190	61	1	1	178	1	190	2.57e-79	242	tRNA-intron endonuclease [archaeon GW2011_AR20]
AQSE01000034.1_12	AJF62334.1	35.256	312	175	6	11	306	12	312	9.18e-62	207	hypothetical protein QT11_C0001G0181 [archaeon GW2011_AR20]
AQSE01000034.1_14	WP_014127793.1	51.429	70	29	1	1	65	1	70	1.44e-17	77.8	30S ribosomal protein S17e [Thermoproteus tenax]
AQSE01000034.1_15	AJF62077.1	72.603	73	18	1	1	73	9	79	7.96e-27	101	Nucleoid protein Alba [archaeon GW2011_AR15]
AQSE01000034.1_16	KKR50361.1	51.977	177	85	0	4	180	2	178	1.54e-49	177	Sodium/hydrogen exchanger [Candidatus Levybacteria bacterium GW2011_GWA2_40_16]
AQSE01000034.1_18	WP_058296672.1	32.524	206	121	7	649	849	576	768	2.4e-15	91.7	cell wall hydrolase [Clostridium neonatale]
AQSE01000034.1_2	KHO45267.1	56	125	54	1	1	124	1	125	3.94e-37	131	small subunit ribosomal protein S8e [archaeon GW2011_AR4]
AQSE01000034.1_3	KHO50814.1	62	200	74	1	2	201	3	200	5.62e-77	238	dipeptidase E [archaeon GW2011_AR13]
AQSE01000034.1_4	WP_048202088.1	47.167	812	385	14	8	813	38	811	0	711	endonuclease [Methanocaldococcus bathoardescens]
AQSE01000034.1_6	AJF62336.1	57.439	289	118	4	1	289	11	294	4.53e-108	323	RNAse Z [archaeon GW2011_AR20]
AQSE01000034.1_7	EQB70165.1	63.804	163	59	0	1	163	1	163	3.03e-71	220	hypothetical protein AMDU4_FER2C00261G0002 [Ferroplasma sp. Type II]
AQSE01000034.1_8	EQB65010.1	56.693	381	165	0	10	390	2	382	5.92e-157	455	protein of unknown function DUF955 [Thermoplasmatales archaeon E-plasma]
AQSE01000034.1_9	KYK26312.1	40	240	137	1	10	242	3	242	3.62e-56	188	hypothetical protein AYK26_05380 [Euryarchaeota archaeon SM23-78]
AQSE01000035.1_10	WP_011278203.1	28.646	192	116	5	24	213	26	198	2e-11	71.2	DNA lyase [Sulfolobus acidocaldarius]
AQSE01000035.1_11	AIF18645.1	52.747	91	42	1	1	90	1	91	2.8e-26	101	hypothetical protein [uncultured marine group II/III euryarchaeote KM3_83_G03]
AQSE01000035.1_12	KFN38173.1	55.851	564	221	9	6	547	5	562	0	661	hypothetical protein KN63_05600 [Smithella sp. F21]
AQSE01000035.1_14	KPK83269.1	35.057	174	98	4	12	171	24	196	2.19e-25	105	hypothetical protein AMS25_00355 [Gemmatimonas sp. SM23_52]
AQSE01000035.1_16	AEB67961.1	66.667	168	51	2	1	163	1	168	2.41e-75	231	peptidyl-prolyl cis-trans isomerase [Methanosaeta concilii GP6]
AQSE01000035.1_20	AJF62832.1	45.721	409	202	6	1	394	1	404	2.34e-106	328	tRNA nucleotidyltransferase CCA-adding enzyme [archaeon GW2011_AR20]
AQSE01000035.1_3	AJF62828.1	43.902	123	66	2	1	120	1	123	6.95e-32	118	hypothetical protein QT11_C0001G0687 [archaeon GW2011_AR20]
AQSE01000035.1_4	KYC50477.1	67.847	367	116	1	4	368	3	369	0	526	putative ATP-dependent RNA helicase [Arc I group archaeon U1lsi0528_Bin089]
AQSE01000035.1_5	AJF62738.1	40.187	107	57	4	8	109	3	107	9.52e-15	73.6	hypothetical protein QT11_C0001G0596 [archaeon GW2011_AR20]
AQSE01000035.1_7	KUO39539.1	45.755	424	215	6	5	424	2	414	2.5e-108	336	hypothetical protein APZ16_02325 [Hadesarchaea archaeon YNP_45]
AQSE01000035.1_8	AJF63032.1	25.49	408	241	14	133	505	104	483	7.41e-24	114	hypothetical protein QT11_C0001G0904 [archaeon GW2011_AR20]
AQSE01000035.1_9	WP_013282334.1	37.333	150	84	6	448	596	55	195	2.72e-09	69.3	chromosome partitioning protein ParB [Butyrivibrio proteoclasticus]
AQSE01000036.1_10	KKQ45969.1	61.157	121	47	0	156	276	7	127	7.28e-43	152	hypothetical protein US63_C0008G0007 [Candidatus Moranbacteria bacterium GW2011_GWC2_37_8]
AQSE01000036.1_11	WP_002658158.1	30.939	181	107	7	1	165	25	203	1.12e-16	82.8	hypothetical protein [Saprospira grandis]
AQSE01000036.1_12	WP_054688832.1	51.867	241	116	0	1	241	26	266	5.4e-88	270	metallophosphatase family protein [Desulfosarcina cetonica]
AQSE01000036.1_13	KKU18214.1	28.293	205	131	7	1	195	142	340	8.09e-12	72.8	Aminoglycoside phosphotransferase [Candidatus Pacebacteria bacterium GW2011_GWA1_46_10]
AQSE01000036.1_2	AJF60055.1	28.902	173	103	3	544	707	296	457	1.74e-09	72.4	Peptidase S8 and S53, subtilisin, kexin, sedolisin [archaeon GW2011_AR10]
AQSE01000036.1_4	WP_028582095.1	30.201	149	79	5	3	127	699	846	1.05e-07	58.9	hypothetical protein [Desulfobulbus japonicus]
AQSE01000036.1_5	KKQ44485.1	43.617	94	53	0	15	108	8	101	3.57e-22	93.2	Phosphohydrolase (MutT/nudix family protein) [Candidatus Moranbacteria bacterium GW2011_GWC2_37_8]
AQSE01000036.1_6	WP_061783691.1	33.908	174	114	1	7	180	21	193	1.4e-34	130	SAM-dependent methyltransferase [Thermobifida fusca]
AQSE01000036.1_7	KKQ07995.1	32.967	182	101	7	1	172	1	171	8.86e-13	72.4	phosphoglycerate mutase [Parcubacteria group bacterium GW2011_GWB1_36_5]
AQSE01000036.1_8	KKP89091.1	53.374	163	72	2	1	160	1	162	1.55e-50	168	hypothetical protein UR94_C0043G0002 [Parcubacteria group bacterium GW2011_GWA2_36_10]
AQSE01000036.1_9	EKD62036.1	35.028	177	92	4	1	154	6	182	2.05e-20	91.7	hypothetical protein ACD_52C00322G0003 [uncultured bacterium]
AQSE01000037.1_1	KHO54758.1	60.714	280	110	0	1	280	1	280	4.81e-122	360	UBA/THIF-type NAD/FAD binding protein [archaeon GW2011_AR19]
AQSE01000037.1_10	AKB32389.1	35.613	1477	817	46	24	1412	63	1493	0	727	hypothetical protein MSSIH_1699 [Methanosarcina siciliae HI350]
AQSE01000037.1_11	WP_032123220.1	51.724	58	27	1	11	68	6	62	8.44e-11	62	NUDIX domain-containing protein [Clostridium sp. LF2]
AQSE01000037.1_2	KHO54178.1	34.031	191	117	5	29	215	20	205	2.22e-16	84	hypothetical protein QT09_C0006G0098 [archaeon GW2011_AR18]
AQSE01000037.1_4	KPJ58767.1	50.794	63	31	0	86	148	519	581	1.15e-07	64.7	hypothetical protein AMJ46_13645, partial [Latescibacteria bacterium DG_63]
AQSE01000037.1_5	AJF62189.1	46.417	321	159	9	23	334	31	347	8.39e-76	251	hypothetical protein QT11_C0001G0028 [archaeon GW2011_AR20]
AQSE01000037.1_8	WP_044746313.1	29.67	91	62	1	10	100	2	90	2.43e-09	58.9	MULTISPECIES: hypothetical protein [Anoxybacillus]
AQSE01000038.1_1	KHO54567.1	35.043	234	146	4	42	270	238	470	6.02e-39	150	hypothetical protein QT09_C0002G0021 [archaeon GW2011_AR18]
AQSE01000038.1_10	KHO54589.1	59.459	148	53	3	3	147	5	148	3.66e-46	156	hypothetical protein QT09_C0002G0043 [archaeon GW2011_AR18]
AQSE01000038.1_11	KHO52517.1	57.895	247	104	0	1	247	1	247	2.89e-95	288	hypothetical protein QT08_C0009G0070 [archaeon GW2011_AR17]
AQSE01000038.1_12	KHO46767.1	51.628	215	104	0	21	235	20	234	4.7e-76	238	hypothetical protein QS98_C0001G0026 [archaeon GW2011_AR3]
AQSE01000038.1_14	AJF62726.1	42.188	192	109	2	1	191	7	197	9.57e-40	142	hypothetical protein QT11_C0001G0584 [archaeon GW2011_AR20]
AQSE01000038.1_15	AJF62727.1	45.455	132	70	1	1	130	1	132	4.84e-31	116	hypothetical protein QT11_C0001G0585 [archaeon GW2011_AR20]
AQSE01000038.1_17	KHO50801.1	55.862	290	127	1	10	298	18	307	4.37e-115	347	glycosyl transferase family 2 [archaeon GW2011_AR16]
AQSE01000038.1_18	KHO54567.1	33.557	447	265	10	49	476	37	470	2.67e-60	214	hypothetical protein QT09_C0002G0021 [archaeon GW2011_AR18]
AQSE01000038.1_19	KHO48943.1	34.686	493	309	9	5	492	4	488	4.35e-82	271	hypothetical protein QT02_C0011G0028 [archaeon GW2011_AR9]
AQSE01000038.1_2	KHO50801.1	49.5	400	199	2	10	406	18	417	8.34e-136	404	glycosyl transferase family 2 [archaeon GW2011_AR16]
AQSE01000038.1_21	AJF61194.1	37.195	328	176	5	2	301	1	326	7.46e-64	213	putative tRNA pseudouridine synthase D [archaeon GW2011_AR15]
AQSE01000038.1_22	KHO52716.1	39.623	212	120	4	1	209	10	216	1.53e-37	138	Phospholipid/glycerol acyltransferase [archaeon GW2011_AR11]
AQSE01000038.1_23	AJF62430.1	46.154	195	97	4	1	188	1	194	7.51e-42	148	hypothetical protein QT11_C0001G0281 [archaeon GW2011_AR20]
AQSE01000038.1_24	KYK27158.1	52.885	104	46	2	1	101	1	104	7.09e-19	83.6	hypothetical protein AYK26_00495 [Euryarchaeota archaeon SM23-78]
AQSE01000038.1_25	AJF62428.1	64.912	57	20	0	6	62	5	61	1.29e-21	87.4	30S ribosomal protein S27e [archaeon GW2011_AR20]
AQSE01000038.1_26	AJF62427.1	50.763	262	122	3	1	262	1	255	5.44e-82	255	Translation initiation factor 2 subunit alpha [archaeon GW2011_AR20]
AQSE01000038.1_27	AJF62425.1	58.367	245	94	4	1	245	1	237	8.69e-94	285	hypothetical protein QT11_C0001G0276 [archaeon GW2011_AR20]
AQSE01000038.1_28	KHO51789.1	59.292	339	138	0	3	341	2	340	4.86e-134	399	RNA-directed DNA polymerase [archaeon GW2011_AR17]
AQSE01000038.1_29	KHO49352.1	53.604	222	97	4	4	221	3	222	1.56e-70	226	hypothetical protein QT01_C0005G0011 [archaeon GW2011_AR6]
AQSE01000038.1_3	KHO50802.1	41.429	210	119	2	4	212	11	217	2.92e-57	189	hypothetical protein QT07_C0007G0055 [archaeon GW2011_AR16]
AQSE01000038.1_30	KYK26140.1	59.553	403	159	3	1	399	3	405	6.58e-178	511	hypothetical protein AYK26_00805 [Euryarchaeota archaeon SM23-78]
AQSE01000038.1_31	AJF62423.1	34.796	319	172	12	1	298	1	304	5.91e-32	129	hypothetical protein QT11_C0001G0274 [archaeon GW2011_AR20]
AQSE01000038.1_33	KHO49055.1	30.877	285	196	1	4	287	110	394	1.15e-35	140	hypothetical protein QT02_C0010G0024 [archaeon GW2011_AR9]
AQSE01000038.1_4	AJF61567.1	42.361	144	83	0	1	144	1	144	7.97e-34	124	hypothetical protein QT06_C0001G0729 [archaeon GW2011_AR15]
AQSE01000038.1_5	AJF61105.1	38.514	148	90	1	1	148	55	201	7.92e-35	129	RNA methylase [archaeon GW2011_AR15]
AQSE01000038.1_6	AJF61245.1	43.333	90	51	0	1	90	1	90	1.92e-17	79	DNA-directed RNA polymerase subunit L [archaeon GW2011_AR15]
AQSE01000038.1_7	KYK26160.1	52.747	182	73	6	4	174	5	184	4.39e-51	170	hypothetical protein AYK26_00905 [Euryarchaeota archaeon SM23-78]
AQSE01000038.1_8	KHO51034.1	41.41	227	91	2	3	222	5	196	1.08e-52	177	hypothetical protein QT04_C0047G0029 [archaeon GW2011_AR11]
AQSE01000038.1_9	KUJ98659.1	45.872	109	54	2	1	105	1	108	7.49e-29	108	DNA-directed RNA polymerase subunit [Thermococcales archaeon 44_46]
AQSE01000039.1_1	AJS11666.1	52.941	85	40	0	2	86	83	167	1.44e-26	103	50S ribosomal protein L5P [uncultured archaeon]
AQSE01000039.1_10	AJS12155.1	51.02	147	69	2	1	146	1	145	1.15e-38	137	ribosomal protein L15 [uncultured archaeon]
AQSE01000039.1_11	KHO52347.1	64.226	478	155	2	2	479	4	465	0	617	preprotein translocase subunit SecY [archaeon GW2011_AR17]
AQSE01000039.1_12	KHO54261.1	50.568	176	87	0	1	176	15	190	8.11e-58	187	hypothetical protein QT09_C0005G0051 [archaeon GW2011_AR18]
AQSE01000039.1_13	WP_004030369.1	47.727	88	46	0	1	88	1	88	7.18e-21	87.8	50S ribosomal protein L34e [Methanobacterium formicicum]
AQSE01000039.1_14	AJF61506.1	45.045	111	59	2	1	110	1	110	2.05e-21	91.7	50S ribosomal protein L14e [archaeon GW2011_AR15]
AQSE01000039.1_15	AJF61917.1	41.818	220	127	1	1	219	1	220	8.67e-58	191	Translation initiation factor 6 [archaeon GW2011_AR15]
AQSE01000039.1_16	KHO45404.1	37.984	129	80	0	6	134	2	130	2.82e-23	96.7	prefoldin alpha subunit [archaeon GW2011_AR3]
AQSE01000039.1_18	KHO47418.1	54.441	349	141	4	7	338	3	350	2.72e-120	359	RNA-directed DNA polymerase [archaeon GW2011_AR5]
AQSE01000039.1_19	AJF61411.1	44.65	486	188	9	6	478	8	425	3.92e-127	386	hypothetical protein QT06_C0001G0571 [archaeon GW2011_AR15]
AQSE01000039.1_2	KHO47201.1	67.105	76	25	0	1	76	1	76	1.64e-29	108	hypothetical protein QS99_C0002G0037 [archaeon GW2011_AR4]
AQSE01000039.1_21	KHO51245.1	38.491	265	157	2	4	262	5	269	4e-63	209	hypothetical protein QT04_C0045G0035 [archaeon GW2011_AR11]
AQSE01000039.1_24	AJF62567.1	46.237	186	93	4	9	190	1	183	1.56e-43	152	hypothetical protein QT11_C0001G0423 [archaeon GW2011_AR20]
AQSE01000039.1_25	KKS53562.1	57.258	372	155	2	3	374	4	371	5.71e-140	413	Cyclic nucleotide-binding protein [Parcubacteria group bacterium GW2011_GWA2_42_28]
AQSE01000039.1_26	AJF62568.1	26.384	614	350	26	4	546	8	590	2.5e-26	123	Cysteine-rich repeat protein [archaeon GW2011_AR20]
AQSE01000039.1_28	AJF62570.1	45.038	131	69	2	2	132	3	130	8.3e-32	118	hypothetical protein QT11_C0001G0426 [archaeon GW2011_AR20]
AQSE01000039.1_29	AJF62571.1	34.331	568	328	16	30	574	1	546	2.88e-79	270	hypothetical protein QT11_C0001G0427 [archaeon GW2011_AR20]
AQSE01000039.1_3	AJS11606.1	60.769	130	51	0	1	130	1	130	2.11e-51	167	30S ribosomal protein S8 [uncultured archaeon]
AQSE01000039.1_30	KYK25763.1	55.422	332	145	2	1	329	1	332	1.24e-134	394	hypothetical protein AYK26_01990 [Euryarchaeota archaeon SM23-78]
AQSE01000039.1_32	WP_006747852.1	38.947	95	45	3	8	95	11	99	1.1e-08	57.4	hypothetical protein [Thioalkalivibrio paradoxus]
AQSE01000039.1_33	WP_011012241.1	28.916	249	155	6	4	234	91	335	2.23e-16	86.7	serralysin [Pyrococcus furiosus]
AQSE01000039.1_4	WP_013904921.1	56.742	178	77	0	9	186	6	183	3.96e-67	211	50S ribosomal protein L6 [Pyrococcus yayanosii]
AQSE01000039.1_5	KHO46816.1	53.153	111	51	1	9	118	15	125	6.48e-28	113	large subunit ribosomal protein L32e [archaeon GW2011_AR3]
AQSE01000039.1_6	AJF62551.1	50.34	147	73	0	1	147	1	147	2.14e-41	144	50S ribosomal protein L19e [archaeon GW2011_AR20]
AQSE01000039.1_7	AJS11604.1	56.296	135	59	0	4	138	7	141	5.18e-53	174	50S ribosomal protein L18P [uncultured archaeon]
AQSE01000039.1_8	KHO52350.1	64.082	245	86	2	3	247	9	251	1.84e-107	319	small subunit ribosomal protein S5 [archaeon GW2011_AR17]
AQSE01000039.1_9	AJF62554.1	62.987	154	57	0	5	158	3	156	3.82e-67	209	50S ribosomal protein L30P [archaeon GW2011_AR20]
AQSE01000040.1_1	AAU83113.1	46.028	428	218	8	1	417	1	426	6.84e-120	364	transposase [uncultured archaeon GZfos26F9]
AQSE01000040.1_10	KHO52597.1	61.507	491	189	0	4	494	5	495	0	666	DNA-directed RNA polymerase subunit B [archaeon GW2011_AR17]
AQSE01000040.1_11	KHO54686.1	57.746	71	30	0	11	81	10	80	3.38e-21	87.8	DNA-directed RNA polymerase subunit H [archaeon GW2011_AR18]
AQSE01000040.1_14	KKT80855.1	35.417	96	61	1	4	99	1	95	7.11e-12	65.5	MazG nucleotide pyrophosphohydrolase [Candidatus Yanofskybacteria bacterium GW2011_GWA2_44_9]
AQSE01000040.1_15	AJF62743.1	34.416	154	95	3	1	152	1	150	2.37e-12	70.5	hypothetical protein QT11_C0001G0601 [archaeon GW2011_AR20]
AQSE01000040.1_16	AKG54189.1	69.231	39	12	0	1	39	1	39	8.15e-11	58.5	hypothetical protein DGWBC_1557 [Dehalogenimonas sp. WBC-2]
AQSE01000040.1_17	AIF00797.1	48.519	270	130	5	1	266	1	265	1.37e-80	252	D-aminoacyl-tRNA deacylase [uncultured marine group II/III euryarchaeote KM3_139_C07]
AQSE01000040.1_2	AJF63045.1	64.103	195	70	0	1	195	3	197	1.94e-91	274	30S ribosomal protein S7 [archaeon GW2011_AR20]
AQSE01000040.1_21	KYK25623.1	45.455	253	128	2	1	243	1	253	5.98e-66	214	hypothetical protein AYK26_05790 [Euryarchaeota archaeon SM23-78]
AQSE01000040.1_23	WP_048179453.1	49.565	115	53	3	5	114	2	116	3.31e-26	102	hypothetical protein [Methanosarcina siciliae]
AQSE01000040.1_24	WP_011020566.1	49.367	79	40	0	23	101	14	92	3.96e-18	81.3	MULTISPECIES: hypothetical protein [Methanosarcina]
AQSE01000040.1_25	KHO54690.1	65.347	101	35	0	1	101	1	101	3.39e-43	145	hypothetical protein QT09_C0001G0059 [archaeon GW2011_AR18]
AQSE01000040.1_28	WP_013798476.1	28.495	186	123	5	8	184	5	189	3.55e-08	62	transposase [Methanotorris igneus]
AQSE01000040.1_3	KPV63184.1	40.03	657	380	10	6	651	7	660	2.68e-147	451	tRNA-splicing ligase RtcB [Candidatus Bathyarchaeota archaeon BA2]
AQSE01000040.1_4	KHO46957.1	41.6	125	73	0	5	129	6	130	8.87e-32	118	N utilization substance protein A [archaeon GW2011_AR4]
AQSE01000040.1_5	KKU03984.1	27.027	185	113	7	135	306	178	353	1.46e-09	68.6	hypothetical protein UX03_C0006G0014 [Candidatus Woesebacteria bacterium GW2011_GWE1_45_18]
AQSE01000040.1_6	KHO53421.1	48.75	80	41	0	1	80	7	86	1.93e-18	80.9	hypothetical protein QT04_C0005G0010 [archaeon GW2011_AR11]
AQSE01000040.1_7	AJF63054.1	59.507	852	336	8	12	856	6	855	0	969	DNA-directed RNA polymerase subunit A'' [archaeon GW2011_AR20]
AQSE01000040.1_8	KHO46960.1	61.583	859	327	3	1	857	1	858	0	1134	DNA-directed RNA polymerase subunit A' [archaeon GW2011_AR4]
AQSE01000040.1_9	AJF63056.1	64.333	600	214	0	1	600	1	600	0	869	DNA-directed RNA polymerase [archaeon GW2011_AR20]
AQSE01000041.1_1	KHO46559.1	70.787	89	26	0	3	91	4	92	2.8e-38	133	hypothetical protein QS98_C0002G0007 [archaeon GW2011_AR3]
AQSE01000041.1_2	KHO45099.1	64	100	34	1	1	100	1	98	5.43e-37	129	hypothetical protein QS98_C0013G0035 [archaeon GW2011_AR3]
AQSE01000041.1_3	EKD58524.1	37.302	126	65	5	13	128	198	319	8.36e-11	75.5	hypothetical protein ACD_56C00110G0017 [uncultured bacterium]
AQSE01000042.1_2	WP_004076190.1	26.623	308	188	7	40	321	106	401	2.41e-18	94.7	hypothetical protein [Methanoplanus limicola]
AQSE01000042.1_4	AJF62962.1	70.455	44	13	0	8	51	6	49	3.95e-16	73.9	hypothetical protein QT11_C0001G0832 [archaeon GW2011_AR20]
AQSE01000043.1_11	KKP90141.1	53.42	307	138	3	3	306	8	312	2.79e-114	341	glycosyl transferase family 2 [Parcubacteria group bacterium GW2011_GWC1_36_108]
AQSE01000043.1_14	ODS35025.1	53.117	369	151	8	1	350	5	370	2.53e-120	360	hypothetical protein BEH94_03725 [Candidatus Altiarchaeales archaeon WOR_SM1_SCG]
AQSE01000043.1_15	WP_048090698.1	51.079	417	202	1	11	425	29	445	7.19e-146	431	hypothetical protein [Candidatus Methanoperedens nitroreducens]
AQSE01000043.1_16	KKU29838.1	31.043	422	272	8	3	414	11	423	7.28e-50	184	hypothetical protein UX41_C0011G0010 [Candidatus Collierbacteria bacterium GW2011_GWE1_46_18]
AQSE01000043.1_17	KKU35659.1	43.36	369	200	4	3	367	1	364	5.51e-102	314	hypothetical protein UX50_C0002G0086 [Candidatus Beckwithbacteria bacterium GW2011_GWA1_46_30]
AQSE01000043.1_18	WP_069897069.1	52.985	402	178	3	103	504	1	391	4.81e-146	432	hypothetical protein [Candidatus Marispirochaeta associata]
AQSE01000043.1_2	KHO51842.1	44.828	174	95	1	3	176	5	177	9.37e-44	152	hypothetical protein QT08_C0019G0007 [archaeon GW2011_AR17]
AQSE01000043.1_20	AJF62962.1	79.07	86	18	0	8	93	6	91	2.42e-44	147	hypothetical protein QT11_C0001G0832 [archaeon GW2011_AR20]
AQSE01000043.1_21	AJF62963.1	82.407	108	19	0	1	108	1	108	1.55e-59	186	hypothetical protein QT11_C0001G0833 [archaeon GW2011_AR20]
AQSE01000043.1_22	KHO53894.1	84.314	51	8	0	1	51	125	175	5.64e-20	85.9	hypothetical protein QT09_C0009G0045 [archaeon GW2011_AR18]
AQSE01000043.1_23	KHO53894.1	77.778	117	26	0	1	117	1	117	1.65e-48	161	hypothetical protein QT09_C0009G0045 [archaeon GW2011_AR18]
AQSE01000043.1_24	KHO53895.1	68.617	188	59	0	1	188	1	188	4.35e-89	267	Nucleotidyltransferase family protein [archaeon GW2011_AR18]
AQSE01000043.1_25	KHO45097.1	79.412	102	21	0	1	102	1	102	4.98e-49	159	hypothetical protein QS98_C0013G0033 [archaeon GW2011_AR3]
AQSE01000043.1_26	KYK30539.1	76	75	18	0	1	75	1	75	1.4e-35	123	hypothetical protein AYK22_03450 [Thermoplasmatales archaeon SG8-52-3]
AQSE01000043.1_27	KHO53173.1	65.318	173	60	0	7	179	4	176	1.65e-68	214	hypothetical protein QT09_C0016G0013 [archaeon GW2011_AR18]
AQSE01000043.1_28	KHO53174.1	48.5	200	100	3	1	198	1	199	8.01e-55	181	hypothetical protein QT09_C0016G0014 [archaeon GW2011_AR18]
AQSE01000043.1_3	KYK24973.1	78.333	60	13	0	3	62	2	61	2.77e-25	96.7	hypothetical protein AYK26_07895 [Euryarchaeota archaeon SM23-78]
AQSE01000043.1_31	WP_013657029.1	32.353	136	90	1	64	197	9	144	3.76e-13	79	VWA domain-containing protein [Cellulosilyticum lentocellum]
AQSE01000043.1_34	KXB09076.1	33.607	244	145	6	21	253	25	262	6.5e-32	128	hypothetical protein AKJ46_00965 [candidate divison MSBL1 archaeon SCGC-AAA833K04]
AQSE01000043.1_4	KYK24974.1	76.471	68	16	0	6	73	1	68	1.34e-30	110	hypothetical protein AYK26_07900 [Euryarchaeota archaeon SM23-78]
AQSE01000043.1_5	KYK24975.1	69.124	217	62	3	1	215	1	214	1.42e-101	301	hypothetical protein AYK26_07905 [Euryarchaeota archaeon SM23-78]
AQSE01000043.1_9	ODS35904.1	33.871	62	41	0	6	67	11	72	1.63e-06	50.4	hypothetical protein BEH94_00135 [Candidatus Altiarchaeales archaeon WOR_SM1_SCG]
AQSE01000044.1_1	AJF62586.1	26.016	123	90	1	25	146	7	129	1.86e-07	67.8	PE-PGRS family protein [archaeon GW2011_AR20]
AQSE01000044.1_10	KHO49856.1	63.143	350	122	3	1	343	15	364	1.03e-159	459	Orn/DAP/Arg decarboxylase 2 [archaeon GW2011_AR9]
AQSE01000044.1_11	KHO47224.1	67.041	267	87	1	1	267	1	266	2.23e-134	389	hypothetical protein QS99_C0002G0060 [archaeon GW2011_AR4]
AQSE01000044.1_12	KHO46559.1	44.444	90	50	0	1	90	7	96	4.13e-20	87	hypothetical protein QS98_C0002G0007 [archaeon GW2011_AR3]
AQSE01000044.1_13	KHO48246.1	48.954	239	120	2	6	242	4	242	1.68e-71	227	transcriptional regulator TrmB [archaeon GW2011_AR5]
AQSE01000044.1_17	AJF62265.1	55.914	558	240	5	1	553	1	557	0	604	ATP-dependent DNA ligase [archaeon GW2011_AR20]
AQSE01000044.1_18	AJF62264.1	44.221	199	107	1	1	199	1	195	4.49e-56	186	Nitroreductase [archaeon GW2011_AR20]
AQSE01000044.1_19	WP_028739370.1	28.188	149	100	3	4	148	5	150	2.22e-13	72.4	N-acetyltransferase [Rhizobium mongolense]
AQSE01000044.1_2	KYK25208.1	44.275	131	68	3	43	170	42	170	2.86e-24	101	hypothetical protein AYK26_06335 [Euryarchaeota archaeon SM23-78]
AQSE01000044.1_20	KHO53182.1	70.556	360	102	1	1	356	1	360	2.2e-170	487	cell division protein FtsZ [archaeon GW2011_AR18]
AQSE01000044.1_21	WP_048114608.1	72.059	68	19	0	1	68	1	68	2.11e-28	105	HicB family protein [Methanoculleus sp. MH98A]
AQSE01000044.1_22	WP_048091206.1	58.904	73	26	1	2	70	3	75	4.24e-20	84.3	hypothetical protein [Candidatus Methanoperedens nitroreducens]
AQSE01000044.1_25	AJF61631.1	58.427	356	141	6	4	352	79	434	2.15e-145	426	Glutamyl-tRNA(Gln) amidotransferase subunit D [archaeon GW2011_AR15]
AQSE01000044.1_26	KHO53507.1	52.754	472	210	4	1	460	1	471	3.53e-159	467	glutamyl-tRNA(Gln) amidotransferase subunit E [archaeon GW2011_AR18]
AQSE01000044.1_27	AJF63156.1	38.554	249	141	6	27	268	19	262	1.07e-50	177	hypothetical protein QT11_C0001G1032 [archaeon GW2011_AR20]
AQSE01000044.1_29	KKQ17618.1	44.033	486	256	7	30	511	34	507	4.78e-132	404	ABC-1 domain protein [Berkelbacteria bacterium GW2011_GWA1_36_9]
AQSE01000044.1_3	AJF63170.1	48.193	83	42	1	2	84	6	87	2.03e-18	80.9	hypothetical protein QT11_C0001G1046 [archaeon GW2011_AR20]
AQSE01000044.1_4	AJF63169.1	56.667	90	39	0	1	90	1	90	5.55e-20	85.5	hypothetical protein QT11_C0001G1045 [archaeon GW2011_AR20]
AQSE01000044.1_5	WP_011687601.1	47.817	504	249	7	17	510	17	516	1.16e-168	496	radical SAM protein [Candidatus Solibacter usitatus]
AQSE01000044.1_6	KKU81353.1	31.677	322	191	8	2	317	12	310	6.84e-33	133	Peptidoglycan-binding domain 1 protein [Parcubacteria group bacterium GW2011_GWA1_47_8]
AQSE01000044.1_7	KYK25924.1	55.232	583	239	7	1	563	1	581	0	641	ATPase [Euryarchaeota archaeon SM23-78]
AQSE01000044.1_8	KXB02615.1	51.701	147	71	0	4	150	2	148	1.02e-52	173	hypothetical protein AKJ43_01195 [candidate divison MSBL1 archaeon SCGC-AAA261D19]
AQSE01000044.1_9	KHO49854.1	79.743	311	63	0	1	311	1	311	0	520	deoxyhypusine synthase [archaeon GW2011_AR9]
AQSE01000045.1_1	KHO53043.1	53.776	331	153	0	1	331	109	439	2.06e-129	385	putative hydrolase [archaeon GW2011_AR11]
AQSE01000045.1_11	KHO45830.1	60.526	76	30	0	1	76	12	87	3.36e-26	100	hypothetical protein QS99_C0012G0063 [archaeon GW2011_AR4]
AQSE01000045.1_13	AJF62989.1	39.834	241	137	4	1	233	1	241	5.36e-55	184	hypothetical protein QT11_C0001G0861 [archaeon GW2011_AR20]
AQSE01000045.1_14	KHO53531.1	51.402	214	103	1	1	213	1	214	1.8e-66	212	hypothetical protein QT09_C0012G0028 [archaeon GW2011_AR18]
AQSE01000045.1_15	AJF61897.1	27.293	458	315	10	18	464	19	469	1.67e-40	160	hypothetical protein QT06_C0001G1070 [archaeon GW2011_AR15]
AQSE01000045.1_19	KHO54687.1	40.152	264	146	4	4	262	5	261	2.17e-51	177	hypothetical protein QT09_C0001G0056 [archaeon GW2011_AR18]
AQSE01000045.1_21	AJF63148.1	70.629	143	42	0	23	165	1	143	5.87e-75	229	Transposase [archaeon GW2011_AR20]
AQSE01000045.1_23	AJF61672.1	54.62	487	195	8	3	466	4	487	7.06e-176	510	Oxidative cyclase [archaeon GW2011_AR15]
AQSE01000045.1_24	KKQ86347.1	70.455	88	26	0	1	88	1	88	2.63e-37	129	hypothetical protein UT09_C0037G0008 [Parcubacteria group bacterium GW2011_GWF2_38_8]
AQSE01000045.1_25	AJF60858.1	56.25	80	35	0	8	87	3	82	2.72e-26	100	hypothetical protein QT06_C0001G0004 [archaeon GW2011_AR15]
AQSE01000045.1_26	KPQ44521.1	33.918	171	105	3	2	165	8	177	7.74e-25	103	hypothetical protein MPEBLZ_00888 [Candidatus Methanoperedens sp. BLZ1]
AQSE01000045.1_28	KYK26633.1	67.421	221	71	1	4	223	7	227	4.58e-102	304	ABC transporter ATP-binding protein [Euryarchaeota archaeon SM23-78]
AQSE01000045.1_29	WP_042687171.1	30.222	225	145	4	35	248	29	252	1.23e-22	103	hypothetical protein [Methermicoccus shengliensis]
AQSE01000045.1_3	ERM03635.1	28.571	196	101	7	4	197	13	171	6.28e-14	77.4	hypothetical protein Q644_00500 [Ochrobactrum intermedium 229E]
AQSE01000045.1_30	WP_048089661.1	59.722	72	29	0	1	72	1	72	7.4e-19	88.6	hypothetical protein [Candidatus Methanoperedens nitroreducens]
AQSE01000045.1_31	WP_042687174.1	43.636	330	185	1	10	339	86	414	6.23e-100	309	hypothetical protein [Methermicoccus shengliensis]
AQSE01000045.1_35	KKQ17635.1	45	100	55	0	1	100	1	100	1.63e-28	107	Thioredoxin [Berkelbacteria bacterium GW2011_GWA1_36_9]
AQSE01000045.1_37	KHO49702.1	50.201	249	107	4	2	233	3	251	1.83e-83	258	diphthine synthase [archaeon GW2011_AR11]
AQSE01000045.1_39	KKW36448.1	46.667	60	32	0	8	67	24	83	2.18e-06	49.7	hypothetical protein UY85_C0086G0005 [Candidatus Peribacteria bacterium GW2011_GWB1_54_5]
AQSE01000045.1_40	KYK38412.1	43.704	135	72	3	18	148	99	233	1.38e-28	114	hypothetical protein AYK18_17235 [Thermoplasmatales archaeon DG-70]
AQSE01000045.1_42	KYK27069.1	69.082	207	61	1	5	208	4	210	1.12e-101	301	GTP-binding protein [Euryarchaeota archaeon SM23-78]
AQSE01000045.1_43	KHO52912.1	47.244	127	61	2	1	121	1	127	4.99e-34	123	hypothetical protein QT08_C0001G0003 [archaeon GW2011_AR17]
AQSE01000045.1_44	KHO54476.1	49.587	121	61	0	3	123	2	122	1.91e-42	144	hypothetical protein QT09_C0003G0005 [archaeon GW2011_AR18]
AQSE01000045.1_49	KHO45097.1	79.412	102	21	0	1	102	1	102	4.98e-49	159	hypothetical protein QS98_C0013G0033 [archaeon GW2011_AR3]
AQSE01000045.1_50	KYK30539.1	76	75	18	0	1	75	1	75	1.4e-35	123	hypothetical protein AYK22_03450 [Thermoplasmatales archaeon SG8-52-3]
AQSE01000045.1_6	AJF62885.1	54.75	400	171	5	1	398	1	392	4.9e-142	418	Metallophosphoesterase [archaeon GW2011_AR20]
AQSE01000045.1_7	AJF62886.1	48.041	689	349	4	1	685	1	684	0	561	SMC protein [archaeon GW2011_AR20]
AQSE01000045.1_9	KYK24796.1	75.758	66	16	0	1	66	1	66	6.22e-29	106	hypothetical protein AYK26_02865 [Euryarchaeota archaeon SM23-78]
AQSE01000046.1_1	AJF62394.1	47.959	98	51	0	1	98	23	120	1.44e-27	105	hypothetical protein QT11_C0001G0245 [archaeon GW2011_AR20]
AQSE01000046.1_10	KYK24554.1	51.2	750	344	6	4	734	2	748	0	788	hypothetical protein AYK26_03160 [Euryarchaeota archaeon SM23-78]
AQSE01000046.1_12	KHO54225.1	41.477	176	98	4	3	173	1	176	1.95e-34	128	2'-5' RNA ligase [archaeon GW2011_AR18]
AQSE01000046.1_14	AJF62381.1	47.984	248	120	3	1	245	1	242	2.79e-75	237	Arginase [archaeon GW2011_AR20]
AQSE01000046.1_15	KKP88412.1	51.117	358	174	1	1	358	1	357	3.51e-125	372	Aminopeptidase protein [Berkelbacteria bacterium GW2011_GWA2_35_9]
AQSE01000046.1_16	KHO54160.1	44.254	583	314	6	3	575	6	587	1.16e-158	474	oligoendopeptidase F [archaeon GW2011_AR18]
AQSE01000046.1_17	KKP68340.1	50.98	153	73	1	2	152	3	155	8.23e-46	155	Flavodoxin related protein [Candidatus Moranbacteria bacterium GW2011_GWE1_35_17]
AQSE01000046.1_18	WP_049992986.1	52.059	340	159	1	25	364	8	343	4.27e-130	385	tyrosine--tRNA ligase [Halapricum salinum]
AQSE01000046.1_2	AJF62393.1	39.64	222	93	7	9	212	13	211	1.04e-36	136	hypothetical protein QT11_C0001G0244 [archaeon GW2011_AR20]
AQSE01000046.1_22	KKQ79272.1	44.348	115	64	0	1	115	1	115	9.02e-18	81.6	hypothetical protein UT01_C0044G0003 [Candidatus Daviesbacteria bacterium GW2011_GWA1_38_7]
AQSE01000046.1_23	AJF62377.1	59.75	400	160	1	1	400	1	399	2.44e-153	447	hypothetical protein QT11_C0001G0228 [archaeon GW2011_AR20]
AQSE01000046.1_24	AJF62437.1	67.2	250	82	0	1407	1656	921	1170	8.4e-102	365	DNA polymerase II large subunit [archaeon GW2011_AR20]
AQSE01000046.1_25	AJF62438.1	50.45	555	256	9	1	550	1	541	0	555	hypothetical protein QT11_C0001G0289 [archaeon GW2011_AR20]
AQSE01000046.1_26	KHO54283.1	61.069	393	147	5	7	396	9	398	2.29e-173	505	lysyl-tRNA synthetase, class I [archaeon GW2011_AR18]
AQSE01000046.1_27	KKP54314.1	50	178	83	4	1	174	1	176	3.38e-44	152	hypothetical protein UR46_C0025G0004 [Parcubacteria group bacterium GW2011_GWA1_33_6]
AQSE01000046.1_29	KHO54163.1	32.178	202	131	4	1	200	1	198	7.01e-22	97.4	hypothetical protein QT09_C0006G0083 [archaeon GW2011_AR18]
AQSE01000046.1_3	AJF62392.1	35	180	107	4	1	173	1	177	4.19e-27	109	hypothetical protein QT11_C0001G0243 [archaeon GW2011_AR20]
AQSE01000046.1_30	KHO49502.1	50.943	106	48	2	18	120	5	109	9.01e-25	99.4	hypothetical protein QT01_C0004G0032 [archaeon GW2011_AR6]
AQSE01000046.1_31	WP_013718376.1	39.45	327	185	6	2	316	3	328	7.7e-78	249	radical SAM protein [Methanosaeta concilii]
AQSE01000046.1_33	AJF62576.1	62.733	322	118	2	4	324	5	325	6.22e-151	436	putative tRNA pseudouridine synthase B [archaeon GW2011_AR20]
AQSE01000046.1_34	KHO45172.1	55.952	84	35	2	2	83	42	125	3.6e-22	96.3	50S ribosomal protein L31, large subunit ribosomal protein L31e [archaeon GW2011_AR3]
AQSE01000046.1_35	AJF62578.1	75.439	57	14	0	1	57	1	57	7.62e-21	85.1	hypothetical protein QT11_C0001G0434 [archaeon GW2011_AR20]
AQSE01000046.1_36	KHO45170.1	52.482	141	67	0	1	141	1	141	2.16e-50	167	small subunit ribosomal protein S19e [archaeon GW2011_AR3]
AQSE01000046.1_37	KHO52087.1	42.336	137	50	3	18	126	5	140	2.93e-19	86.7	hypothetical protein QT05_C0026G0011 [archaeon GW2011_AR13]
AQSE01000046.1_39	KHO46934.1	30.89	191	125	2	2	185	62	252	2.48e-32	125	RNA-binding protein snRNP-like protein [archaeon GW2011_AR4]
AQSE01000046.1_4	KHO53744.1	34.884	172	96	5	7	170	8	171	4.79e-21	94.4	hypothetical protein QT09_C0010G0007 [archaeon GW2011_AR18]
AQSE01000046.1_5	AJF62390.1	46.774	186	88	3	4	179	3	187	2.49e-45	156	hypothetical protein QT11_C0001G0241 [archaeon GW2011_AR20]
AQSE01000046.1_6	KYK24640.1	69.318	88	27	0	1	88	1	88	5.99e-40	135	hypothetical protein AYK26_03635 [Euryarchaeota archaeon SM23-78]
AQSE01000046.1_7	AJF62388.1	51.802	222	95	4	1	212	1	220	2.92e-61	199	TraB family protein [archaeon GW2011_AR20]
AQSE01000046.1_8	KHO52143.1	29.231	260	162	4	2	242	1	257	2.65e-22	101	hypothetical protein QT08_C0014G0036 [archaeon GW2011_AR17]
AQSE01000046.1_9	KHO53884.1	40.964	83	44	3	2	80	10	91	5.76e-07	52	hypothetical protein QT09_C0009G0035 [archaeon GW2011_AR18]
AQSE01000047.1_1	KKW05925.1	39.474	76	41	1	8	78	49	124	8.65e-09	60.8	hypothetical protein UY40_C0006G0019 [candidate division CPR1 bacterium GW2011_GWC1_49_13]
AQSE01000047.1_10	KHO54169.1	47.059	238	119	3	1	238	1	231	3.33e-74	233	hypothetical protein QT09_C0006G0089 [archaeon GW2011_AR18]
AQSE01000047.1_12	AJF62983.1	68.923	325	101	0	1	325	1	325	1.99e-166	474	putative bifunctional tRNA threonylcarbamoyladenosine biosynthesis protein [archaeon GW2011_AR20]
AQSE01000047.1_14	AJF62744.1	40.625	64	31	1	17	73	23	86	2.31e-10	60.1	hypothetical protein QT11_C0001G0602 [archaeon GW2011_AR20]
AQSE01000047.1_16	AJF62980.1	34.021	97	57	1	14	103	6	102	4.7e-07	53.9	hypothetical protein QT11_C0001G0851 [archaeon GW2011_AR20]
AQSE01000047.1_18	AJF62266.1	54.34	265	121	0	1	265	1	265	7.22e-110	327	hypothetical protein QT11_C0001G0108 [archaeon GW2011_AR20]
AQSE01000047.1_2	KHO54632.1	56.061	264	112	4	1	262	1	262	2.29e-85	268	hypothetical protein QT09_C0001G0001 [archaeon GW2011_AR18]
AQSE01000047.1_21	AJF62152.1	47.037	270	133	5	5	264	6	275	2.98e-67	225	Phenylalanine-tRNA ligase alpha subunit [archaeon GW2011_AR15]
AQSE01000047.1_3	KHO54632.1	56.19	105	45	1	1	105	280	383	1.51e-31	122	hypothetical protein QT09_C0001G0001 [archaeon GW2011_AR18]
AQSE01000047.1_4	AJF62872.1	60	330	129	2	5	331	69	398	1.08e-142	417	hypothetical protein QT11_C0001G0733 [archaeon GW2011_AR20]
AQSE01000047.1_9	WP_048080501.1	43.077	260	129	8	2	242	14	273	1.79e-58	197	MULTISPECIES: hypothetical protein [Methanobacterium]
AQSE01000048.1_10	KUK03486.1	56.923	130	56	0	11	140	3	132	1.62e-45	154	Homing endonuclease, LAGLIDADG/HNH [Thermotoga sp. 50_64]
AQSE01000048.1_12	KYK25543.1	64	50	18	0	16	65	7	56	7.64e-09	55.5	hypothetical protein AYK26_05920 [Euryarchaeota archaeon SM23-78]
AQSE01000048.1_13	KKQ84176.1	66.935	124	41	0	1	124	1	124	9.53e-54	173	hypothetical protein UT08_C0022G0013 [Candidatus Woesebacteria bacterium GW2011_GWB1_38_8]
AQSE01000048.1_15	XP_008614604.1	31.897	116	74	2	103	213	453	568	7.1e-06	57.4	hypothetical protein SDRG_10394 [Saprolegnia diclina VS20]
AQSE01000048.1_17	KHO51789.1	57.79	353	145	1	48	396	3	355	8.61e-138	406	RNA-directed DNA polymerase [archaeon GW2011_AR17]
AQSE01000048.1_20	WP_013414045.1	31.944	504	269	14	61	502	239	730	3.61e-59	218	ATPase AAA [Methanothermus fervidus]
AQSE01000048.1_21	KQC12571.1	23.664	262	185	6	1	250	1	259	2.79e-20	97.4	radical SAM protein [Methanosaeta sp. SDB]
AQSE01000048.1_24	KHO46002.1	58.647	133	55	0	1	133	1	133	1.02e-52	171	hypothetical protein QS99_C0010G0009 [archaeon GW2011_AR4]
AQSE01000048.1_25	KHO53471.1	84.706	85	13	0	1	85	1	85	2.26e-45	149	Transcriptional regulator, AbrB family [archaeon GW2011_AR11]
AQSE01000048.1_26	KYK34781.1	45.477	398	207	3	1	398	1	388	1.07e-127	382	hypothetical protein AYK22_04725 [Thermoplasmatales archaeon SG8-52-3]
AQSE01000048.1_4	AJF62836.1	46.595	279	139	2	1	270	1	278	2.28e-68	221	putative GTPase of the OBG/HflX superfamily [archaeon GW2011_AR20]
AQSE01000048.1_5	AJF62835.1	58.282	163	67	1	18	179	19	181	3.47e-51	171	Small-conductance mechanosensitive channel [archaeon GW2011_AR20]
AQSE01000048.1_6	WP_038082248.1	24.026	154	112	2	1	150	1	153	1.29e-06	54.7	N-acetyltransferase [Tolypothrix bouteillei]
AQSE01000048.1_9	KHO55537.1	51.634	153	64	3	2	153	6	149	3.07e-48	161	Phosphoglycolate phosphatase [archaeon GW2011_AR19]
AQSE01000049.1_1	AAU83113.1	46.028	428	218	8	1	417	1	426	6.84e-120	364	transposase [uncultured archaeon GZfos26F9]
AQSE01000049.1_10	KHO53110.1	68.182	132	42	0	1	132	3	134	5.08e-63	197	30S ribosomal protein S11P, small subunit ribosomal protein S11 [archaeon GW2011_AR18]
AQSE01000049.1_15	KKT92456.1	47.881	236	121	2	1	235	1	235	2.24e-71	226	Transcriptional regulator, TrmB [Candidatus Jorgensenbacteria bacterium GW2011_GWA2_45_13]
AQSE01000049.1_16	KHO52628.1	49.259	270	130	4	1	266	1	267	5.77e-87	268	hypothetical protein QT08_C0008G0051 [archaeon GW2011_AR17]
AQSE01000049.1_17	KYK25292.1	48.98	245	120	5	15	255	19	262	2.53e-78	246	hypothetical protein AYK26_02320 [Euryarchaeota archaeon SM23-78]
AQSE01000049.1_19	AJF62959.1	62.185	119	45	0	2	120	1	119	4.72e-45	150	50S ribosomal protein L18e [archaeon GW2011_AR20]
AQSE01000049.1_2	WP_029917607.1	49.438	89	42	2	352	438	480	567	1.27e-11	78.6	hypothetical protein [Pelobacter seleniigenes]
AQSE01000049.1_20	AJF62958.1	50.725	138	67	1	1	138	1	137	1.25e-43	149	50S ribosomal protein L13P [archaeon GW2011_AR20]
AQSE01000049.1_22	AJF62956.1	57.037	135	57	1	13	146	3	137	3.11e-46	155	30S ribosomal protein S9 [archaeon GW2011_AR20]
AQSE01000049.1_23	KYK25296.1	65.625	64	22	0	1	64	1	64	2.88e-26	99.4	DNA-directed RNA polymerase subunit N [Euryarchaeota archaeon SM23-78]
AQSE01000049.1_24	KHO54046.1	57.252	131	55	1	1	130	1	131	1.1e-48	162	hypothetical protein QT09_C0007G0089 [archaeon GW2011_AR18]
AQSE01000049.1_27	AJF62637.1	54.237	59	27	0	1	59	1	59	6.67e-14	67.8	hypothetical protein QT11_C0001G0495 [archaeon GW2011_AR20]
AQSE01000049.1_28	KKU14408.1	43.103	58	33	0	12	69	16	73	6.07e-08	53.5	hypothetical protein UX21_C0020G0013 [Microgenomates group bacterium GW2011_GWC2_45_8]
AQSE01000049.1_30	KKS90588.1	65.556	270	90	1	1	270	1	267	8.12e-127	370	Radical SAM domain protein [Parcubacteria group bacterium GW2011_GWF2_43_11]
AQSE01000049.1_31	KHO49769.1	60.215	186	74	0	1	186	1	186	4.61e-79	243	hypothetical protein QT01_C0002G0053 [archaeon GW2011_AR6]
AQSE01000049.1_34	AAU83113.1	46.028	428	218	8	1	417	1	426	6.84e-120	364	transposase [uncultured archaeon GZfos26F9]
AQSE01000049.1_35	AJF62358.1	49.515	103	44	1	1	103	1	95	4.88e-23	98.6	DNA replication and repair protein RadC [archaeon GW2011_AR20]
AQSE01000049.1_36	KHO49901.1	62.573	171	63	1	1	170	1	171	2.16e-68	214	hypothetical protein QT01_C0001G0015 [archaeon GW2011_AR6]
AQSE01000049.1_37	KHO49900.1	55.779	199	85	2	1	197	11	208	4.07e-64	205	Protein containing Nucleotidyltransferase protein [archaeon GW2011_AR6]
AQSE01000049.1_38	AJF62358.1	53.744	227	98	4	1	221	1	226	1.14e-74	234	DNA replication and repair protein RadC [archaeon GW2011_AR20]
AQSE01000049.1_39	KJJ85520.1	62.488	1029	379	5	1	1025	1	1026	0	1357	restriction endonuclease subunit R [Candidatus Omnitrophus magneticus]
AQSE01000049.1_4	AJF62023.1	43.878	98	50	2	3	96	1	97	1.09e-15	75.1	hypothetical protein QT06_C0001G1198 [archaeon GW2011_AR15]
AQSE01000049.1_40	WP_044790494.1	25.926	297	209	7	23	315	22	311	8.08e-22	102	DUF4868 domain-containing protein [Bacillus thuringiensis]
AQSE01000049.1_41	AIP32246.1	33.654	104	69	0	7	110	76	179	1.84e-16	79.7	hypothetical protein DR64_1106 [Paraburkholderia xenovorans LB400]
AQSE01000049.1_43	WP_052806947.1	47.541	427	197	11	9	423	2	413	4.36e-114	349	hypothetical protein [Bacillus subterraneus]
AQSE01000049.1_44	WP_005930631.1	29.439	214	128	10	5	205	2	205	1.24e-10	72	hypothetical protein [Faecalibacterium prausnitzii]
AQSE01000049.1_45	KJJ85523.1	78.063	506	109	1	3	508	6	509	0	854	Type I restriction-modification system,DNA-methyltransferase subunit M [Candidatus Omnitrophus magneticus]
AQSE01000049.1_47	KHO49903.1	69.725	218	65	1	2	218	17	234	3.09e-107	317	hypothetical protein QT01_C0001G0017 [archaeon GW2011_AR6]
AQSE01000049.1_48	KHO49580.1	59.091	110	45	0	1	110	1	110	2.11e-41	140	hypothetical protein QT01_C0003G0003 [archaeon GW2011_AR6]
AQSE01000049.1_49	KHO49581.1	58.333	84	32	2	2	82	3	86	1.57e-27	103	AbrB family transcriptional regulator [archaeon GW2011_AR6]
AQSE01000049.1_5	KHO53105.1	64.894	94	33	0	3	96	2	95	9.61e-37	128	large subunit ribosomal protein L21e [archaeon GW2011_AR18]
AQSE01000049.1_50	KHO52992.1	44.348	115	64	0	6	120	41	155	1.05e-23	98.6	HEPN protein [archaeon GW2011_AR13]
AQSE01000049.1_52	KHO55198.1	58.421	190	72	2	1	183	1	190	4.15e-73	227	hypothetical protein QT10_C0005G0035 [archaeon GW2011_AR19]
AQSE01000049.1_53	ODS39003.1	62.857	70	26	0	1	70	1	70	7.32e-25	96.7	hypothetical protein A7316_06430 [Candidatus Altiarchaeales archaeon WOR_SM1_86-2]
AQSE01000049.1_55	EKE08713.1	38	150	83	4	53	202	2	141	4.67e-20	91.3	hypothetical protein ACD_17C00032G0002 [uncultured bacterium]
AQSE01000049.1_56	KUO42548.1	65.333	75	26	0	1	75	1	75	2.6e-25	97.8	hypothetical protein APU95_02875 [Hadesarchaea archaeon YNP_N21]
AQSE01000049.1_57	KUO42549.1	63.889	72	26	0	3	74	2	73	4.4e-28	104	hypothetical protein APU95_02880 [Hadesarchaea archaeon YNP_N21]
AQSE01000049.1_6	KYK25609.1	49.123	114	58	0	1	114	1	114	6.7e-29	109	hypothetical protein AYK26_05715 [Euryarchaeota archaeon SM23-78]
AQSE01000049.1_7	AJF62970.1	64.641	181	64	0	6	186	6	186	3.22e-82	250	DNA-binding protein [archaeon GW2011_AR20]
AQSE01000049.1_8	AJF62968.1	51.064	141	67	1	6	146	7	145	6.73e-47	158	30S ribosomal protein S13 [archaeon GW2011_AR20]
AQSE01000049.1_9	AJF62967.1	52.941	170	79	1	1	170	1	169	8.91e-55	182	30S ribosomal protein S4 [archaeon GW2011_AR20]
AQSE01000050.1_1	KHO52428.1	43.686	293	162	2	3	293	15	306	6.17e-71	230	Protease IV [archaeon GW2011_AR11]
AQSE01000050.1_2	KHO54715.1	32.143	140	85	3	3	141	12	142	2.15e-09	61.6	hypothetical protein QT09_C0001G0084 [archaeon GW2011_AR18]
AQSE01000050.1_3	KYK26146.1	51.55	516	219	10	2	502	52	551	2.21e-177	518	hypothetical protein AYK26_00835 [Euryarchaeota archaeon SM23-78]
AQSE01000051.1_1	AJF63039.1	63.608	316	115	0	1	316	404	719	9.91e-148	441	Elongation factor 2 [archaeon GW2011_AR20]
AQSE01000051.1_10	KHO47303.1	39.31	290	163	6	1	281	4	289	2.21e-51	179	hypothetical protein QS99_C0002G0139 [archaeon GW2011_AR4]
AQSE01000051.1_11	KHO47304.1	50.476	105	50	2	1	103	1	105	2.64e-28	107	hypothetical protein QS99_C0002G0140 [archaeon GW2011_AR4]
AQSE01000051.1_12	AJF60860.1	68.116	138	44	0	1	138	1	138	8.58e-64	199	hypothetical protein QT06_C0001G0006 [archaeon GW2011_AR15]
AQSE01000051.1_13	AJF60861.1	68.605	86	27	0	1	86	1	86	1.15e-32	117	hypothetical protein QT06_C0001G0007 [archaeon GW2011_AR15]
AQSE01000051.1_14	CBH38703.1	68.526	502	155	2	1	502	1	499	0	751	conserved hypothetical protein, radical SAM family [uncultured archaeon]
AQSE01000051.1_16	KYK26846.1	62.857	70	25	1	2	70	38	107	2.76e-20	85.9	hypothetical protein AYK26_04650 [Euryarchaeota archaeon SM23-78]
AQSE01000051.1_17	WP_047394872.1	45.93	172	91	1	8	177	2	173	2.6e-45	156	D-glycero-beta-D-manno-heptose 1,7-bisphosphate 7-phosphatase [Cetobacterium sp. ZOR0034]
AQSE01000051.1_18	CUS86817.1	48.148	135	70	0	1	135	36	170	7.63e-39	137	D-glycero-D-manno-heptose 1,7-bisphosphate phosphatase [Candidatus Kryptonium thompsoni]
AQSE01000051.1_19	KHO55784.1	47.588	933	438	8	17	907	19	942	0	866	elongation factor EF-2, elongation factor 2 [archaeon GW2011_AR21]
AQSE01000051.1_20	KKQ17639.1	32.812	320	207	3	1	314	4	321	2.55e-41	155	Transcriptional regulator, AsnC family [Berkelbacteria bacterium GW2011_GWA1_36_9]
AQSE01000051.1_23	KHO54706.1	46.599	294	110	3	1	273	1	268	5.25e-83	259	hypothetical protein QT09_C0001G0075 [archaeon GW2011_AR18]
AQSE01000051.1_24	WP_011449331.1	50.432	347	171	1	2	347	3	349	6.34e-116	348	hypothetical protein [Methanospirillum hungatei]
AQSE01000051.1_25	EEZ92511.1	54.762	42	19	0	4	45	8	49	8.1e-11	59.3	transposon-encoded protein [Candidatus Parvarchaeum acidiphilum ARMAN-4]
AQSE01000051.1_26	KHO51316.1	58.621	116	48	0	4	119	12	127	2.23e-33	122	hypothetical protein QT04_C0044G0025 [archaeon GW2011_AR11]
AQSE01000051.1_28	KHO55583.1	39.013	223	129	3	4	222	18	237	2.79e-31	132	hypothetical protein QT10_C0001G0187 [archaeon GW2011_AR19]
AQSE01000051.1_29	KKR03933.1	32.514	366	245	2	2	366	3	367	4.85e-51	184	Nitrate/nitrite transporter [Candidatus Uhrbacteria bacterium GW2011_GWF2_39_13]
AQSE01000051.1_3	AJF62986.1	73.239	426	114	0	1	426	1	426	0	670	Elongation factor 1-alpha [archaeon GW2011_AR20]
AQSE01000051.1_30	AJF62818.1	55.839	274	121	0	1	274	6	279	9.86e-102	306	hypothetical protein QT11_C0001G0677 [archaeon GW2011_AR20]
AQSE01000051.1_31	KHO51914.1	48.684	304	155	1	5	307	7	310	7.51e-96	294	antibiotic transport system ATP-binding protein [archaeon GW2011_AR17]
AQSE01000051.1_32	AJF62927.1	40.769	520	291	6	2	509	3	517	3.87e-111	348	ABC-2 type transporter [archaeon GW2011_AR20]
AQSE01000051.1_33	KKQ35965.1	41.538	195	96	4	1	192	1	180	2.24e-42	149	hypothetical protein US50_C0002G0025 [Candidatus Nomurabacteria bacterium GW2011_GWB1_37_5]
AQSE01000051.1_34	ODS42891.1	51.19	168	82	0	7	174	37	204	7.79e-53	176	hypothetical protein MSIBF_06400 [Candidatus Altiarchaeales archaeon IMC4]
AQSE01000051.1_35	KKR14678.1	36.275	102	63	2	7	107	51	151	4.01e-10	64.7	hypothetical protein UT42_C0021G0002 [Candidatus Falkowbacteria bacterium GW2011_GWA2_39_24]
AQSE01000051.1_36	KHO51553.1	68.033	366	115	2	6	370	4	368	0	526	tryptophanyl-tRNA synthetase [archaeon GW2011_AR17]
AQSE01000051.1_37	AAM07624.1	50.588	85	42	0	1	85	8	92	3.37e-24	95.9	conserved hypothetical protein [Methanosarcina acetivorans C2A]
AQSE01000051.1_38	CBH37057.1	63.83	94	34	0	1	94	1	94	1.16e-36	128	conserved hypothetical protein [uncultured archaeon]
AQSE01000051.1_39	CBH40071.1	60.784	51	20	0	1	51	31	81	7.22e-16	72.8	hypothetical protein BSM_35500 [uncultured archaeon]
AQSE01000051.1_4	EKD53380.1	33.163	196	116	6	33	221	8	195	9.02e-17	88.2	hypothetical protein ACD_61C00054G0007, partial [uncultured bacterium]
AQSE01000051.1_42	AJF62978.1	69.501	541	161	3	1	539	2	540	0	766	Thermosome, chaperonin Cpn60/TCP-1 [archaeon GW2011_AR20]
AQSE01000051.1_44	KHO53098.1	44.242	165	90	2	7	169	59	223	3.51e-43	151	fibrillarin-like protein pre-rRNA processing protein [archaeon GW2011_AR18]
AQSE01000051.1_45	EOD42688.1	34.112	214	135	2	8	215	90	303	1.54e-30	123	rRNA biogenesis protein Nop56/Nop58 [Candidatus Nanopusillus sp. Nst1]
AQSE01000051.1_47	KHO49359.1	33.6	125	79	1	13	133	10	134	2.67e-15	78.2	hypothetical protein QT01_C0005G0018 [archaeon GW2011_AR6]
AQSE01000051.1_48	KHO53103.1	37.5	168	101	3	1	167	1	165	2.16e-25	104	hypothetical protein QT09_C0017G0008 [archaeon GW2011_AR18]
AQSE01000051.1_49	ODS38417.1	57.534	73	31	0	1	73	1	73	1.71e-27	102	hypothetical protein A7315_12340 [Candidatus Altiarchaeales archaeon WOR_SM1_79]
AQSE01000051.1_5	KHO51361.1	69.307	101	31	0	1	101	1	101	1.24e-47	155	small subunit ribosomal protein S10 [archaeon GW2011_AR16]
AQSE01000051.1_50	WP_048073266.1	51.163	86	42	0	5	90	1	86	8.48e-25	97.4	toxin RelE [Methanobacterium formicicum]
AQSE01000051.1_51	AJF62325.1	65.271	406	135	4	1	404	1	402	0	521	hypothetical protein QT11_C0001G0171 [archaeon GW2011_AR20]
AQSE01000051.1_53	KHO54707.1	29.861	144	98	3	7	147	1	144	8.89e-20	89	hypothetical protein QT09_C0001G0076 [archaeon GW2011_AR18]
AQSE01000051.1_55	WP_052721498.1	50.126	397	194	3	25	420	26	419	2.13e-126	380	hypothetical protein [Methanosarcina siciliae]
AQSE01000051.1_56	KKP89665.1	47.321	112	48	2	7	108	10	120	4.77e-26	102	Plastocyanin [Parcubacteria group bacterium GW2011_GWC1_36_108]
AQSE01000051.1_6	KKQ79271.1	27.855	359	207	15	1	321	6	350	2.19e-18	95.9	hypothetical protein UT01_C0044G0002 [Candidatus Daviesbacteria bacterium GW2011_GWA1_38_7]
AQSE01000051.1_8	KHO53612.1	76.543	81	19	0	1	81	1	81	2.26e-37	128	RelE protein [archaeon GW2011_AR13]
AQSE01000051.1_9	KHO53613.1	89.744	78	8	0	1	78	1	78	2.13e-41	138	hypothetical protein QT05_C0003G0025 [archaeon GW2011_AR13]
AQSE01000052.1_1	KXB09076.1	33.607	244	145	6	21	253	25	262	6.5e-32	128	hypothetical protein AKJ46_00965 [candidate divison MSBL1 archaeon SCGC-AAA833K04]
AQSE01000052.1_10	EMR75291.1	52.778	216	102	0	1	216	1	216	3.74e-77	239	hypothetical protein MBGDF03_00827 [Thermoplasmatales archaeon SCGC AB-540-F20]
AQSE01000052.1_11	KHO52895.1	58.537	164	68	0	1	164	1	164	1.25e-55	182	hypothetical protein QT05_C0013G0012 [archaeon GW2011_AR13]
AQSE01000052.1_12	KHO52894.1	48.855	131	67	0	1	131	1	131	7.43e-34	124	hypothetical protein QT05_C0013G0011 [archaeon GW2011_AR13]
AQSE01000052.1_14	AJF61006.1	38.528	231	142	0	14	244	4	234	2.19e-57	192	hypothetical protein QT06_C0001G0158 [archaeon GW2011_AR15]
AQSE01000052.1_15	ODS42299.1	43.243	333	164	5	1	323	1	318	3.57e-80	255	hypothetical protein MSIBF_02915 [Candidatus Altiarchaeales archaeon IMC4]
AQSE01000052.1_19	KKP55016.1	46.26	361	192	2	5	363	6	366	4.83e-102	315	Radical SAM domain protein [candidate division WS6 bacterium GW2011_GWB1_33_6]
AQSE01000052.1_20	WP_010767234.1	46.479	71	37	1	124	193	53	123	5.3e-09	63.2	GNAT family acetyltransferase [Enterococcus phoeniculicola]
AQSE01000052.1_23	KYK26757.1	53.138	239	110	2	3	240	4	241	5.76e-84	259	hypothetical protein AYK26_04760 [Euryarchaeota archaeon SM23-78]
AQSE01000052.1_24	KKK43992.1	51.145	131	63	1	1	130	1	131	1.07e-38	136	putative nucleotide-binding protein, containing PIN domain [Lokiarchaeum sp. GC14_75]
AQSE01000052.1_25	ODS37602.1	62.857	70	26	0	1	70	1	70	4.27e-25	97.4	hypothetical protein BEH94_10280 [Candidatus Altiarchaeales archaeon WOR_SM1_SCG]
AQSE01000052.1_26	KHO52218.1	47.02	604	305	7	24	613	4	606	0	578	DNA excision repair protein ERCC-2 [archaeon GW2011_AR17]
AQSE01000052.1_27	KHO54434.1	36.735	196	107	4	1	186	1	189	6.18e-30	117	hypothetical protein QT09_C0004G0088 [archaeon GW2011_AR18]
AQSE01000052.1_28	AJF61196.1	41.631	233	129	4	1	230	2	230	1.21e-56	188	hypothetical protein QT06_C0001G0355 [archaeon GW2011_AR15]
AQSE01000052.1_29	ODS41975.1	47.917	96	46	2	1	92	13	108	1.39e-23	97.4	protoporphyrinogen oxidase [Candidatus Altiarchaeales archaeon IMC4]
AQSE01000052.1_3	WP_015757502.1	39.464	261	126	11	85	336	1266	1503	1.33e-29	132	Ig domain-containing protein [Desulfotomaculum acetoxidans]
AQSE01000052.1_31	ACM23042.1	32.727	165	61	6	4	159	2	125	1.89e-08	64.3	Cobyrinic acid a,c-diamide synthase [Thermotoga neapolitana DSM 4359]
AQSE01000052.1_34	KHO46493.1	31.873	411	233	15	15	398	3	393	4.14e-38	160	hypothetical protein QS99_C0007G0001, partial [archaeon GW2011_AR4]
AQSE01000052.1_35	KHO53569.1	35.23	457	251	9	3	419	5	456	1.65e-67	230	hypothetical protein QT09_C0012G0066 [archaeon GW2011_AR18]
AQSE01000052.1_36	WP_048122360.1	51.471	340	162	2	3	340	303	641	8.73e-117	362	D-alanine--D-alanine ligase [Methanosarcina vacuolata]
AQSE01000052.1_37	KHO46891.1	44.473	1158	606	11	9	1130	1	1157	0	942	chromosome segregation protein [archaeon GW2011_AR4]
AQSE01000052.1_43	KHO54441.1	35.659	258	143	5	1	244	1	249	6.71e-40	147	transcriptional regulator TrmB [archaeon GW2011_AR18]
AQSE01000052.1_44	KKR37126.1	61.86	215	82	0	14	228	12	226	4e-96	288	Conserved hypothetical integral membrane protein [Candidatus Yanofskybacteria bacterium GW2011_GWE1_40_10]
AQSE01000052.1_45	EKD23631.1	32.727	220	143	3	1	219	1	216	2.4e-31	123	hypothetical protein ACD_81C00210G0003 [uncultured bacterium]
AQSE01000052.1_46	KKP93355.1	35.521	259	142	6	1	244	1	249	4.06e-38	142	Transcriptional regulator, TrmB [Parcubacteria group bacterium GW2011_GWA1_36_12]
AQSE01000052.1_47	AJF62753.1	58.796	216	87	2	3	218	4	217	3.79e-72	227	Ribonuclease [archaeon GW2011_AR20]
AQSE01000052.1_48	KHO45332.1	64.368	87	31	0	2	88	3	89	8.4e-31	112	hypothetical protein QS98_C0011G0027 [archaeon GW2011_AR3]
AQSE01000052.1_49	KHO52222.1	65.714	105	36	0	1	105	1	105	7.31e-45	149	hypothetical protein QT04_C0025G0001 [archaeon GW2011_AR11]
AQSE01000052.1_50	KIE16927.1	36.538	312	184	5	9	314	19	322	6.11e-60	203	hypothetical protein DS62_07870 [Smithella sp. SC_K08D17]
AQSE01000052.1_52	EKD66091.1	64.912	57	20	0	15	71	4	60	4.64e-17	77	hypothetical protein ACD_49C00066G0015 [uncultured bacterium (gcode 4)]
AQSE01000052.1_53	AJF62857.1	66.474	865	283	4	1	865	1	858	0	1211	DEAD/H associated protein [archaeon GW2011_AR20]
AQSE01000052.1_54	KKT92456.1	36.441	236	147	2	2	235	1	235	1.02e-45	160	Transcriptional regulator, TrmB [Candidatus Jorgensenbacteria bacterium GW2011_GWA2_45_13]
AQSE01000052.1_55	WP_061797975.1	23.629	237	118	6	15	251	2	175	4.11e-09	65.1	isochorismatase [Bacillus circulans]
AQSE01000052.1_57	KYK26049.1	56.54	237	97	2	1	231	1	237	7.83e-89	270	hypothetical protein AYK26_01215 [Euryarchaeota archaeon SM23-78]
AQSE01000052.1_59	AJF62223.1	71.341	164	46	1	1	164	31	193	1.06e-82	251	30S ribosomal protein S2 [archaeon GW2011_AR20]
AQSE01000052.1_6	AJF62637.1	71.186	59	17	0	1	59	1	59	8.09e-23	90.1	hypothetical protein QT11_C0001G0495 [archaeon GW2011_AR20]
AQSE01000052.1_61	KKQ34224.1	63.704	135	49	0	116	250	1	135	4.16e-58	189	hypothetical protein US51_C0047G0002 [Microgenomates group bacterium GW2011_GWA2_37_6]
AQSE01000052.1_62	AJF62222.1	43.925	214	120	0	6	219	9	222	4.88e-57	189	Conserved TM helix repeat-containing protein [archaeon GW2011_AR20]
AQSE01000052.1_63	EOD42299.1	43.89	401	206	6	1	394	1	389	8.86e-99	308	Enolase [Candidatus Nanopusillus sp. Nst1]
AQSE01000052.1_64	KHO54405.1	74.242	66	17	0	1	66	1	66	9.02e-29	105	DNA-directed RNA polymerase subunit K [archaeon GW2011_AR18]
AQSE01000052.1_65	KHO52038.1	56.957	230	97	2	1	228	27	256	9.55e-86	263	exosome complex component RRP42 [archaeon GW2011_AR17]
AQSE01000052.1_7	AJF62638.1	55.224	67	30	0	1	67	1	67	1.56e-19	82.4	hypothetical protein QT11_C0001G0496 [archaeon GW2011_AR20]
AQSE01000052.1_8	AJF62639.1	52.358	212	100	1	4	215	3	213	5.82e-73	229	hypothetical protein QT11_C0001G0497 [archaeon GW2011_AR20]
AQSE01000052.1_9	KYK23824.1	45.517	290	151	5	1	284	1	289	7.08e-78	246	hypothetical protein AYK24_00910 [Thermoplasmatales archaeon SG8-52-4]
ASMP01000001.1_1	KHO51668.1	57.282	309	132	0	1	309	1	309	6.15e-133	389	Replication factor A [archaeon GW2011_AR13]
ASMP01000001.1_101	KHO55352.1	72.892	166	45	0	4	169	20	185	3.68e-87	262	large subunit ribosomal protein L15e [archaeon GW2011_AR19]
ASMP01000001.1_102	KHO53078.1	48.908	229	108	5	1	227	1	222	8.45e-56	186	hypothetical protein QT05_C0009G0027 [archaeon GW2011_AR13]
ASMP01000001.1_104	KHO55356.1	58.248	491	188	6	1	484	1	481	0	559	methionyl-tRNA synthetase [archaeon GW2011_AR19]
ASMP01000001.1_105	KHO55357.1	54.63	108	49	0	5	112	6	113	6e-37	129	methionyl-tRNA synthetase [archaeon GW2011_AR19]
ASMP01000001.1_106	KHO48668.1	67.339	248	81	0	1	248	1	248	5.17e-120	351	hypothetical protein QJ16_C0005G0149 [archaeon GW2011_AR1]
ASMP01000001.1_107	KHO53067.1	68.493	146	46	0	4	149	1	146	1.05e-68	213	hypothetical protein QT05_C0009G0016 [archaeon GW2011_AR13]
ASMP01000001.1_108	KHO51479.1	47.973	148	77	0	1	148	1	148	3.34e-39	138	hypothetical protein QT05_C0041G0013 [archaeon GW2011_AR13]
ASMP01000001.1_109	KHO48671.1	58.824	51	20	1	1	50	1	51	3.86e-13	65.1	hypothetical protein QJ16_C0005G0152 [archaeon GW2011_AR1]
ASMP01000001.1_11	KHO48564.1	58.945	436	177	2	12	445	10	445	0	535	hypothetical protein QJ16_C0005G0045 [archaeon GW2011_AR1]
ASMP01000001.1_110	KHO48672.1	61.209	794	285	6	1	792	1	773	0	984	hypothetical protein QJ16_C0005G0153 [archaeon GW2011_AR1]
ASMP01000001.1_111	AJF60264.1	44.34	106	50	3	59	163	306	403	6.49e-15	80.5	hypothetical protein QT03_C0001G0774 [archaeon GW2011_AR10]
ASMP01000001.1_112	AJF62595.1	46.263	281	150	1	5	284	6	286	9.94e-76	272	Peptide chain release factor subunit 1 [archaeon GW2011_AR20]
ASMP01000001.1_113	KPK65259.1	35.294	255	142	9	3	247	6	247	5.85e-27	114	hypothetical protein AMK73_03510 [Planctomycetes bacterium SM23_32]
ASMP01000001.1_114	WP_005770836.1	35.2	125	79	2	38	162	33	155	2.32e-06	56.2	hypothetical protein [Coxiella burnetii]
ASMP01000001.1_115	KHO52092.1	60.112	178	71	0	6	183	2	179	1.28e-76	235	Segregation and condensation protein B [archaeon GW2011_AR13]
ASMP01000001.1_116	KHO49777.1	42.752	407	227	4	6	410	9	411	1.74e-105	326	glycosyl transferase [archaeon GW2011_AR6]
ASMP01000001.1_117	KHO54568.1	28.934	197	137	1	3	199	2	195	7.16e-22	98.2	hypothetical protein QT09_C0002G0022 [archaeon GW2011_AR18]
ASMP01000001.1_118	KHO52095.1	35.019	257	119	9	5	249	3	223	1.34e-31	127	hypothetical protein QT05_C0026G0019 [archaeon GW2011_AR13]
ASMP01000001.1_119	KHO52096.1	65.517	87	30	0	6	92	1	87	3.45e-27	103	hypothetical protein QT05_C0026G0020 [archaeon GW2011_AR13]
ASMP01000001.1_12	KHO55366.1	54.455	101	45	1	13	112	22	122	2.19e-25	100	hypothetical protein QT10_C0002G0026 [archaeon GW2011_AR19]
ASMP01000001.1_120	KHO52847.1	59.431	281	109	2	1	278	1	279	9.9e-112	332	hypothetical protein QT05_C0014G0006 [archaeon GW2011_AR13]
ASMP01000001.1_122	KHO48684.1	63.333	240	84	3	9	248	7	242	9.08e-102	304	hypothetical protein QJ16_C0005G0165 [archaeon GW2011_AR1]
ASMP01000001.1_123	KHO52672.1	63.659	399	144	1	8	406	4	401	0	536	hypothetical protein QT05_C0018G0003 [archaeon GW2011_AR13]
ASMP01000001.1_125	KHO52848.1	64.506	617	212	2	22	631	57	673	0	796	DNA topoisomerase 1 [archaeon GW2011_AR13]
ASMP01000001.1_126	KHO48696.1	84.091	88	14	0	1	88	1	88	2.77e-48	156	hypothetical protein QJ16_C0005G0177 [archaeon GW2011_AR1]
ASMP01000001.1_127	AJF60024.1	56.79	81	35	0	15	95	2	82	8.98e-24	94.7	hypothetical protein QT03_C0001G0528 [archaeon GW2011_AR10]
ASMP01000001.1_128	AJF60025.1	63.736	91	33	0	2	92	3	93	2.82e-31	114	hypothetical protein QT03_C0001G0529 [archaeon GW2011_AR10]
ASMP01000001.1_129	KKR62794.1	42.073	164	94	1	13	175	9	172	9.16e-43	149	hypothetical protein UU01_C0002G0017 [Parcubacteria group bacterium GW2011_GWA2_40_37]
ASMP01000001.1_13	KHO55364.1	57.414	263	112	0	16	278	1	263	1.67e-106	318	septum site-determining protein MinD [archaeon GW2011_AR19]
ASMP01000001.1_130	KHO49784.1	58.252	103	41	1	1	103	9	109	1.13e-35	126	transcription elongation factor [archaeon GW2011_AR6]
ASMP01000001.1_131	KHO50857.1	60	210	82	2	1	210	1	208	1.39e-71	224	signal peptidase, endoplasmic reticulum-type [archaeon GW2011_AR13]
ASMP01000001.1_132	KHO54743.1	54.706	170	71	3	1	168	1	166	5.86e-58	187	hypothetical protein QT10_C0013G0016 [archaeon GW2011_AR19]
ASMP01000001.1_134	KHO54742.1	71.551	819	190	4	1	778	1	817	0	1177	transitional endoplasmic reticulum ATPase [archaeon GW2011_AR19]
ASMP01000001.1_135	KHO54739.1	62.458	301	106	2	4	304	96	389	1.1e-129	383	methionyl aminopeptidase [archaeon GW2011_AR19]
ASMP01000001.1_137	KHO50683.1	51.626	246	109	5	6	242	6	250	9.91e-79	246	hypothetical protein QT05_C0049G0025 [archaeon GW2011_AR13]
ASMP01000001.1_138	KHO50684.1	37.563	197	106	3	2	181	3	199	2.86e-38	139	ArsR family transcriptional regulator [archaeon GW2011_AR13]
ASMP01000001.1_139	KHO50845.1	57.616	151	62	1	5	155	15	163	2.13e-51	170	hypothetical protein QT05_C0048G0041 [archaeon GW2011_AR13]
ASMP01000001.1_140	KHO54735.1	58.735	332	115	2	12	321	7	338	2.86e-138	404	RNA methylase [archaeon GW2011_AR19]
ASMP01000001.1_142	KHO54731.1	65.022	689	231	4	1	681	140	826	0	927	DNA polymerase I [archaeon GW2011_AR19]
ASMP01000001.1_143	KHO54731.1	70.803	137	40	0	1	137	1	137	1.02e-61	211	DNA polymerase I [archaeon GW2011_AR19]
ASMP01000001.1_145	KHO55170.1	70.725	345	100	1	1	344	1	345	2.72e-177	503	flap endonuclease-1 [archaeon GW2011_AR19]
ASMP01000001.1_146	KHO51671.1	38.372	172	88	5	37	207	25	179	2.8e-18	87.8	hypothetical protein QT05_C0034G0013 [archaeon GW2011_AR13]
ASMP01000001.1_148	KHO48722.1	57.197	264	105	2	7	270	6	261	1.81e-95	290	hypothetical protein QJ16_C0005G0203 [archaeon GW2011_AR1]
ASMP01000001.1_149	AJF61275.1	55.708	438	187	4	3	436	2	436	7.67e-174	502	hypothetical protein QT06_C0001G0435 [archaeon GW2011_AR15]
ASMP01000001.1_15	EQB64729.1	29.379	177	104	9	6	171	1	167	7.2e-06	54.3	hypothetical protein AMDU3_IPLC00004G0307 [Thermoplasmatales archaeon I-plasma]
ASMP01000001.1_151	KHO55193.1	54.359	390	173	3	5	391	3	390	5.29e-148	433	replication factor C large subunit [archaeon GW2011_AR19]
ASMP01000001.1_152	KHO55195.1	79.495	317	65	0	3	319	9	325	0	541	replication factor C small subunit [archaeon GW2011_AR19]
ASMP01000001.1_154	KHO54931.1	66.981	212	57	4	1	202	1	209	6.59e-84	256	N-glycosylase/DNA lyase [archaeon GW2011_AR19]
ASMP01000001.1_155	AJF62851.1	66.497	197	65	1	1	197	5	200	6.3e-91	273	Base excision DNA repair protein, HhH-GPD family [archaeon GW2011_AR20]
ASMP01000001.1_156	ODS40895.1	45.872	109	56	1	1	106	1	109	3.99e-27	104	hypothetical protein BEH94_02370 [Candidatus Altiarchaeales archaeon WOR_SM1_SCG]
ASMP01000001.1_157	KHO54959.1	69.792	96	29	0	7	102	4	99	2.63e-43	145	hypothetical protein QT10_C0008G0011 [archaeon GW2011_AR19]
ASMP01000001.1_158	KKT98116.1	31.902	163	107	2	4	164	1	161	8.8e-21	92.8	hypothetical protein UW99_C0026G0010 [Candidatus Collierbacteria bacterium GW2011_GWC2_45_15]
ASMP01000001.1_16	KHO48571.1	52.683	205	90	4	1	201	1	202	1.09e-56	186	hypothetical protein QJ16_C0005G0052 [archaeon GW2011_AR1]
ASMP01000001.1_160	AJF62375.1	66.25	80	27	0	1	80	1	80	3.06e-27	103	Translation elongation factor-like protein [archaeon GW2011_AR20]
ASMP01000001.1_161	KKS57726.1	51.923	52	25	0	1	52	1	52	2.05e-10	58.5	hypothetical protein UV24_C0040G0002 [Candidatus Nomurabacteria bacterium GW2011_GWA2_42_41]
ASMP01000001.1_162	KHO51666.1	48.951	143	72	1	1	142	1	143	2.02e-39	139	hypothetical protein QT05_C0034G0008 [archaeon GW2011_AR13]
ASMP01000001.1_164	KHO55237.1	53.548	155	71	1	10	164	7	160	9.55e-47	158	hypothetical protein QT10_C0004G0024 [archaeon GW2011_AR19]
ASMP01000001.1_165	AKH32640.1	40.541	148	85	2	3	147	5	152	4.13e-34	125	hypothetical protein XF24_00283 [candidate division SR1 bacterium Aalborg_AAW-1]
ASMP01000001.1_166	WP_054772965.1	38.489	278	168	2	5	281	28	303	1.27e-64	213	methyltransferase type 11 [Methylogaea oryzae]
ASMP01000001.1_167	KHO55238.1	61.905	567	192	6	1	550	1	560	0	708	phenylalanyl-tRNA synthetase beta chain [archaeon GW2011_AR19]
ASMP01000001.1_168	KKR32667.1	60.465	129	51	0	3	131	22	150	1.18e-53	174	Histidine triad (HIT) protein [Candidatus Falkowbacteria bacterium GW2011_GWF2_39_8]
ASMP01000001.1_169	KQC05489.1	44.751	181	100	0	1	181	8	188	3.73e-56	184	hypothetical protein APR54_08245 [Candidatus Cloacimonas sp. SDB]
ASMP01000001.1_17	KHO48572.1	36.923	130	82	0	1	130	1	130	2.69e-23	96.7	hypothetical protein QJ16_C0005G0053 [archaeon GW2011_AR1]
ASMP01000001.1_170	KHO55243.1	68.775	506	155	3	2	506	11	514	0	741	phenylalanyl-tRNA synthetase alpha chain [archaeon GW2011_AR19]
ASMP01000001.1_171	KHO50421.1	56.291	151	64	1	1	151	1	149	2.8e-51	169	ribonuclease P/MRP protein subunit RPP1 [archaeon GW2011_AR13]
ASMP01000001.1_172	KHO55246.1	63.158	228	83	1	1	228	1	227	6.89e-94	283	uridylate kinase [archaeon GW2011_AR19]
ASMP01000001.1_174	KHO55248.1	68.478	92	29	0	2	93	109	200	4.71e-37	132	hypothetical protein QT10_C0004G0035 [archaeon GW2011_AR19]
ASMP01000001.1_175	KHO53025.1	32.53	83	42	2	18	86	14	96	4.31e-06	50.1	hypothetical protein QT05_C0010G0004 [archaeon GW2011_AR13]
ASMP01000001.1_177	KHO50581.1	35.776	232	138	3	6	234	6	229	3.4e-34	131	hypothetical protein QT05_C0050G0048 [archaeon GW2011_AR13]
ASMP01000001.1_178	KHO50582.1	43.966	116	60	2	17	127	2	117	1.04e-17	85.9	hypothetical protein QT05_C0050G0049 [archaeon GW2011_AR13]
ASMP01000001.1_179	KHO55261.1	65.355	788	261	6	14	800	12	788	0	1060	pyruvate, water dikinase [archaeon GW2011_AR19]
ASMP01000001.1_18	KHO48573.1	63.931	463	160	2	1	463	1	456	0	615	hypothetical protein QJ16_C0005G0054 [archaeon GW2011_AR1]
ASMP01000001.1_180	KHO48786.1	29.469	207	128	4	1	205	1	191	1.59e-21	100	hypothetical protein QJ16_C0003G0020 [archaeon GW2011_AR1]
ASMP01000001.1_181	KHD05467.1	36.441	118	62	5	7	113	61	176	2.51e-07	60.1	hypothetical protein OT06_47750 [Candidatus Thiomargarita nelsonii]
ASMP01000001.1_182	KKQ95108.1	57.303	534	212	4	6	533	5	528	0	593	hypothetical protein UT21_C0008G0001, partial [Candidatus Woesebacteria bacterium GW2011_GWA1_39_11b]
ASMP01000001.1_184	KHO54206.1	69.061	362	109	3	11	372	7	365	4.99e-179	510	tryptophanyl-tRNA synthetase [archaeon GW2011_AR19]
ASMP01000001.1_185	KHO54207.1	68.078	567	174	6	1	564	1	563	0	790	hypothetical protein QT10_C0018G0003 [archaeon GW2011_AR19]
ASMP01000001.1_186	KHO55299.1	30.952	168	107	2	1	166	1	161	3e-17	85.1	hypothetical protein QT10_C0003G0016 [archaeon GW2011_AR19]
ASMP01000001.1_187	KKS46614.1	48.598	107	51	2	1	103	1	107	4.12e-24	97.1	hypothetical protein UV10_C0001G0071 [Candidatus Azambacteria bacterium GW2011_GWA1_42_19]
ASMP01000001.1_188	OCQ92468.1	47.273	110	58	0	1	110	1	110	5.93e-26	101	growth inhibitor PemK [Oscillatoriales cyanobacterium USR001]
ASMP01000001.1_189	KKP29510.1	46.479	71	32	2	3	72	4	69	3.25e-10	59.7	hypothetical protein UR15_C0013G0007 [Parcubacteria group bacterium GW2011_GWA2_31_28]
ASMP01000001.1_19	KHO48575.1	64.865	296	98	2	40	335	77	366	3.12e-126	374	hypothetical protein QJ16_C0005G0056 [archaeon GW2011_AR1]
ASMP01000001.1_192	KHO48767.1	36.624	314	118	15	63	319	1	290	3.03e-25	117	hypothetical protein QJ16_C0003G0001, partial [archaeon GW2011_AR1]
ASMP01000001.1_193	KHO54981.1	35.542	166	103	1	118	279	407	572	1.56e-20	102	parallel beta-helix repeat-containing protein [archaeon GW2011_AR19]
ASMP01000001.1_194	KHO45985.1	69.114	395	121	1	1	395	1	394	0	563	hypothetical protein QJ16_C0015G0009 [archaeon GW2011_AR1]
ASMP01000001.1_195	KHO54962.1	44.681	188	62	3	22	170	7	191	5.35e-41	145	DNA polymerase family X [archaeon GW2011_AR19]
ASMP01000001.1_196	KHO54966.1	55.882	68	29	1	1	67	1	68	2.89e-15	72	hypothetical protein QT10_C0008G0018 [archaeon GW2011_AR19]
ASMP01000001.1_197	KHO52806.1	62.121	132	50	0	1	132	1	132	1.2e-55	180	Metallopeptidase-like protein [archaeon GW2011_AR13]
ASMP01000001.1_198	AIF01508.1	41.818	110	63	1	1	110	1	109	1.19e-21	91.3	hypothetical protein [uncultured marine group II/III euryarchaeote KM3_149_F06]
ASMP01000001.1_199	KHO52804.1	82.857	35	6	0	1	35	1	35	3.47e-12	62.8	hypothetical protein QT05_C0015G0017 [archaeon GW2011_AR13]
ASMP01000001.1_20	KHO50365.1	64.155	438	132	3	1	436	1	415	0	566	2,3-bisphosphoglycerate-independent phosphoglycerate mutase [archaeon GW2011_AR13]
ASMP01000001.1_201	KHO54970.1	69.388	343	88	3	1	327	1	342	1.13e-173	493	tRNA threonylcarbamoyladenosine biosynthesis protein [archaeon GW2011_AR19]
ASMP01000001.1_202	KKS77136.1	44.291	508	260	7	4	509	1	487	2.22e-142	431	Radical SAM domain protein [Parcubacteria group bacterium GW2011_GWD1_42_9]
ASMP01000001.1_204	KHO54974.1	82.178	101	18	0	1	101	1	101	1.12e-53	171	50S ribosomal protein L7, large subunit ribosomal protein L7Ae [archaeon GW2011_AR19]
ASMP01000001.1_205	KHO54975.1	78.571	84	18	0	18	101	19	102	4.53e-41	139	30S ribosomal protein S28e, small subunit ribosomal protein S28e [archaeon GW2011_AR19]
ASMP01000001.1_207	KHO48697.1	36.538	104	60	3	1	99	3	105	1.7e-08	57	hypothetical protein QJ16_C0005G0178 [archaeon GW2011_AR1]
ASMP01000001.1_208	KHO50846.1	43.617	94	52	1	1	93	1	94	1.07e-14	72	hypothetical protein QT05_C0048G0042 [archaeon GW2011_AR13]
ASMP01000001.1_209	KHO46998.1	73.175	630	164	3	3	631	8	633	0	926	hypothetical protein QJ16_C0008G0007 [archaeon GW2011_AR1]
ASMP01000001.1_21	KHO50362.1	64.481	183	65	0	1	183	1	183	1.47e-76	235	hypothetical protein QT05_C0052G0041 [archaeon GW2011_AR13]
ASMP01000001.1_210	KKR79162.1	62.136	103	38	1	11	113	8	109	3.74e-40	139	hypothetical protein UU24_C0015G0002 [Candidatus Nomurabacteria bacterium GW2011_GWA2_40_9]
ASMP01000001.1_212	KHO54989.1	66.667	90	26	2	2	88	5	93	2.01e-22	91.3	hypothetical protein QT10_C0008G0041 [archaeon GW2011_AR19]
ASMP01000001.1_213	KHO53707.1	72.861	818	217	1	1	813	1	818	0	1230	DNA gyrase subunit A [archaeon GW2011_AR13]
ASMP01000001.1_214	KKP97353.1	49.317	805	385	12	14	801	19	817	0	804	hypothetical protein US05_C0020G0004 [Candidatus Nomurabacteria bacterium GW2011_GWA1_36_15]
ASMP01000001.1_215	KKP32866.1	66.058	274	85	3	2	269	9	280	7.35e-129	375	hypothetical protein UR23_C0053G0004 [Candidatus Roizmanbacteria bacterium GW2011_GWA2_32_13]
ASMP01000001.1_217	KHO48375.1	53.488	43	20	0	3	45	10	52	7.42e-08	51.6	hypothetical protein QT00_C0001G0393 [archaeon GW2011_AR5]
ASMP01000001.1_218	KHO53516.1	49.425	87	44	0	5	91	16	102	2.23e-21	95.9	Integrase catalytic region [archaeon GW2011_AR18]
ASMP01000001.1_219	KHO53516.1	36.032	247	136	8	1	233	167	405	4.4e-42	156	Integrase catalytic region [archaeon GW2011_AR18]
ASMP01000001.1_22	KQC13284.1	52.941	51	24	0	1	51	26	76	6.54e-13	65.1	glutaredoxin [Desulfuromonas sp. SDB]
ASMP01000001.1_223	KKU36056.1	62.903	124	46	0	270	393	31	154	2.91e-44	159	hypothetical protein UX50_C0001G0233 [Candidatus Beckwithbacteria bacterium GW2011_GWA1_46_30]
ASMP01000001.1_224	KHO53603.1	71.178	399	111	1	7	405	1	395	0	593	Translation initiation factor eIF-2, subunit gamma [archaeon GW2011_AR13]
ASMP01000001.1_225	AJF60260.1	50.338	296	120	8	29	299	1	294	2.63e-89	276	hypothetical protein QT03_C0001G0769 [archaeon GW2011_AR10]
ASMP01000001.1_227	KHO55001.1	61.379	145	51	1	1	140	1	145	5.01e-52	171	small subunit ribosomal protein S6e [archaeon GW2011_AR19]
ASMP01000001.1_228	WP_020395555.1	39.252	107	62	2	1	104	8	114	2.37e-16	81.6	SAM-dependent methyltransferase [Thiothrix disciformis]
ASMP01000001.1_229	AJF63094.1	55.556	72	32	0	1	72	1	72	1.39e-19	83.2	hypothetical protein QT11_C0001G0969 [archaeon GW2011_AR20]
ASMP01000001.1_23	CDE49785.1	64.474	76	27	0	235	310	290	365	1.15e-21	103	rNA polymerase sigma factor [Faecalibacterium sp. CAG:74]
ASMP01000001.1_230	KHO55003.1	64.395	587	199	4	5	581	1	587	0	776	translation initiation factor 5B [archaeon GW2011_AR19]
ASMP01000001.1_231	KHO50456.1	72.603	73	20	0	1	73	1	73	1.42e-31	115	hypothetical protein QT05_C0051G0043 [archaeon GW2011_AR13]
ASMP01000001.1_232	KHO54192.1	75.238	105	26	0	1	105	1	105	1.22e-53	171	hypothetical protein QT10_C0019G0006 [archaeon GW2011_AR19]
ASMP01000001.1_236	KHO54193.1	83.333	102	17	0	1	102	1	102	1e-58	184	30S ribosomal protein S10P, small subunit ribosomal protein S10 [archaeon GW2011_AR19]
ASMP01000001.1_237	KHO53713.1	54.116	571	253	3	4	567	4	572	0	560	Transporter, CPA2 family [archaeon GW2011_AR13]
ASMP01000001.1_238	KYK26294.1	59.102	423	172	1	1	423	1	422	2.03e-179	515	serine--tRNA ligase [Euryarchaeota archaeon SM23-78]
ASMP01000001.1_24	WP_015180132.1	55.714	350	150	1	8	357	3	347	2.97e-141	413	3-deoxy-D-arabinoheptulosonate-7-phosphate synthase [Microcoleus sp. PCC 7113]
ASMP01000001.1_240	KHO52283.1	53.608	291	115	4	1	275	1	287	2.91e-96	293	GTP-binding protein HSR1-related protein [archaeon GW2011_AR13]
ASMP01000001.1_242	KHO46046.1	50	302	146	4	1	300	1	299	3.09e-98	300	hypothetical protein QJ16_C0014G0004 [archaeon GW2011_AR1]
ASMP01000001.1_246	KHO45363.1	39.604	101	61	0	1	101	14	114	2.19e-20	87.8	hypothetical protein QS98_C0011G0058 [archaeon GW2011_AR3]
ASMP01000001.1_247	EQB73490.1	43.662	71	33	1	2	65	9	79	3.14e-08	54.7	hypothetical protein AMDU4_FER2C00061G0002 [Ferroplasma sp. Type II]
ASMP01000001.1_25	KHO50336.1	62.147	177	67	0	1	177	1	177	1.01e-68	216	Ribosomal protein S3AE [archaeon GW2011_AR13]
ASMP01000001.1_250	WP_054697433.1	47.188	320	149	6	2	316	6	310	5.18e-87	272	aspartate carbamoyltransferase [Desulfosarcina cetonica]
ASMP01000001.1_251	KHO51460.1	51.836	463	218	3	1	462	1	459	4.6e-172	499	hypothetical protein QT05_C0042G0015 [archaeon GW2011_AR13]
ASMP01000001.1_252	KHO52438.1	60.479	167	66	0	1	167	1	167	1.1e-68	214	hypothetical protein QT05_C0021G0005 [archaeon GW2011_AR13]
ASMP01000001.1_254	KHO54073.1	55.28	161	66	4	26	185	1	156	2.39e-53	176	hypothetical protein QT10_C0020G0008, partial [archaeon GW2011_AR19]
ASMP01000001.1_256	KHO52440.1	74.088	521	135	0	1	521	1	521	0	806	Archaeal thermosome [archaeon GW2011_AR13]
ASMP01000001.1_258	KHO52447.1	60.377	212	83	1	1	211	70	281	1.32e-82	255	Integral membrane protein, DUF6 [archaeon GW2011_AR13]
ASMP01000001.1_259	KHO52447.1	53.03	66	31	0	4	69	3	68	2.99e-18	84.7	Integral membrane protein, DUF6 [archaeon GW2011_AR13]
ASMP01000001.1_26	KHO48585.1	71.429	105	28	1	1	105	1	103	5.03e-35	124	hypothetical protein QJ16_C0005G0066 [archaeon GW2011_AR1]
ASMP01000001.1_260	KHO52208.1	51.003	349	166	2	1	349	1	344	2.21e-116	349	hypothetical protein QT08_C0013G0030 [archaeon GW2011_AR17]
ASMP01000001.1_261	KHO55543.1	40	80	48	0	1	80	1	80	5.95e-15	74.7	hypothetical protein QT10_C0001G0147 [archaeon GW2011_AR19]
ASMP01000001.1_263	WP_052718301.1	56.338	142	62	0	44	185	26	167	1.64e-53	176	hypothetical protein [Methanosarcina sp. MTP4]
ASMP01000001.1_264	WP_048205298.1	59.729	221	87	2	4	223	8	227	5e-76	238	hypothetical protein [Methanococcoides methylutens]
ASMP01000001.1_265	KKQ52358.1	42.038	157	85	2	9	159	10	166	1.03e-23	100	hypothetical protein US72_C0008G0023 [Microgenomates group bacterium GW2011_GWC1_38_12]
ASMP01000001.1_266	KXB97149.1	45.299	468	252	2	3	468	2	467	2.92e-142	424	hypothetical protein AA908_08315 [Chlorobi bacterium NICIL-2]
ASMP01000001.1_267	KHO50445.1	44.444	90	50	0	10	99	1	90	2.52e-20	87.4	Transcriptional regulator, ArsR family [archaeon GW2011_AR13]
ASMP01000001.1_269	WP_052718302.1	62.952	332	110	5	15	345	13	332	2.37e-143	417	hypothetical protein [Methanosarcina sp. MTP4]
ASMP01000001.1_270	KPK98854.1	57.692	78	33	0	1	78	1	78	2.58e-29	107	glutaredoxin [Omnitrophica WOR_2 bacterium SM23_72]
ASMP01000001.1_271	KHO54607.1	59.574	329	122	3	4	330	5	324	1.85e-128	383	betaine-aldehyde dehydrogenase [archaeon GW2011_AR19]
ASMP01000001.1_272	WP_012627288.1	35.859	396	234	9	2	380	4	396	8.37e-74	243	saccharopine dehydrogenase [Cyanothece sp. PCC 7425]
ASMP01000001.1_273	KHO55078.1	75.131	382	95	0	1	382	1	382	0	614	saccharopine dehydrogenase [archaeon GW2011_AR19]
ASMP01000001.1_274	KHO55077.1	69.841	315	95	0	8	322	1	315	6.88e-148	427	thioredoxin reductase NADPH [archaeon GW2011_AR19]
ASMP01000001.1_276	KHO49367.1	39	100	58	3	1	97	60	159	8.85e-13	69.3	hypothetical protein QT01_C0005G0026 [archaeon GW2011_AR6]
ASMP01000001.1_277	KHO53232.1	51.064	329	160	1	1	328	1	329	5.28e-123	364	diphthamide synthase subunit DPH2 [archaeon GW2011_AR18]
ASMP01000001.1_278	AJF62792.1	40.891	247	130	5	2	242	3	239	1.35e-52	179	DSBA oxidoreductase [archaeon GW2011_AR20]
ASMP01000001.1_279	KKQ20398.1	31.757	148	97	2	11	154	2	149	2.79e-14	75.1	hypothetical protein US35_C0040G0012 [Parcubacteria group bacterium GW2011_GWA2_37_10]
ASMP01000001.1_28	KHO50333.1	51.852	54	22	2	17	70	11	60	1.63e-08	55.1	hypothetical protein QT05_C0052G0012 [archaeon GW2011_AR13]
ASMP01000001.1_280	KKP54316.1	44	200	104	3	4	199	3	198	1.08e-55	184	hypothetical protein UR46_C0025G0006 [Parcubacteria group bacterium GW2011_GWA1_33_6]
ASMP01000001.1_281	KHO55321.1	52.147	163	71	4	1	159	1	160	2.37e-42	147	Conserved hypothetical membrane protein [archaeon GW2011_AR19]
ASMP01000001.1_282	KHO46228.1	59.016	183	67	3	48	226	60	238	3.06e-71	226	hypothetical protein QS98_C0004G0004 [archaeon GW2011_AR3]
ASMP01000001.1_283	KHO55316.1	67.073	82	26	1	23	104	24	104	3.04e-32	121	hypothetical protein QT10_C0003G0033 [archaeon GW2011_AR19]
ASMP01000001.1_284	KHO55319.1	59.74	77	28	2	16	90	18	93	2.37e-18	81.3	hypothetical protein QT10_C0003G0036 [archaeon GW2011_AR19]
ASMP01000001.1_286	KHO55315.1	65.957	141	47	1	55	194	20	160	6.49e-66	208	hypothetical protein QT10_C0003G0032 [archaeon GW2011_AR19]
ASMP01000001.1_287	KHO55313.1	68.403	288	85	3	1	283	3	289	3.78e-119	351	rhodanese [archaeon GW2011_AR19]
ASMP01000001.1_288	KHO55312.1	60.484	124	45	1	22	141	22	145	2.73e-41	143	hypothetical protein QT10_C0003G0029 [archaeon GW2011_AR19]
ASMP01000001.1_289	KHO55311.1	75.362	138	34	0	4	141	5	142	7.45e-72	220	hypothetical protein QT10_C0003G0028 [archaeon GW2011_AR19]
ASMP01000001.1_29	KHO50332.1	53.746	614	274	4	18	621	8	621	0	709	hypothetical protein QT05_C0052G0011 [archaeon GW2011_AR13]
ASMP01000001.1_290	KHO55310.1	69.565	69	21	0	1	69	1	69	2e-21	87.4	hypothetical protein QT10_C0003G0027 [archaeon GW2011_AR19]
ASMP01000001.1_291	KHO49659.1	49.495	99	49	1	10	108	2	99	5.53e-26	101	hypothetical protein QT02_C0004G0042 [archaeon GW2011_AR9]
ASMP01000001.1_292	KKR15043.1	47.59	166	68	2	3	152	2	164	9.35e-40	140	Conserved hypothetical membrane protein [Candidatus Levybacteria bacterium GW2011_GWA1_39_32]
ASMP01000001.1_293	KKR15044.1	73.307	251	60	4	1	244	1	251	3.02e-122	356	DSBA oxidoreductase [Candidatus Levybacteria bacterium GW2011_GWA1_39_32]
ASMP01000001.1_294	AJF61737.1	53.804	184	79	2	15	196	17	196	1.08e-65	209	hypothetical protein QT06_C0001G0903 [archaeon GW2011_AR15]
ASMP01000001.1_295	KHO55309.1	64.162	173	61	1	6	177	8	180	1.6e-65	207	hypothetical protein QT10_C0003G0026 [archaeon GW2011_AR19]
ASMP01000001.1_296	KKR15045.1	48.588	177	90	1	1	176	1	177	4.25e-45	155	hypothetical protein UT44_C0043G0005 [Candidatus Levybacteria bacterium GW2011_GWA1_39_32]
ASMP01000001.1_297	KHO47831.1	63.755	229	81	1	1	229	1	227	1.96e-101	302	hypothetical protein QJ16_C0006G0005 [archaeon GW2011_AR1]
ASMP01000001.1_298	KKR15046.1	57.609	92	35	2	38	127	41	130	2.87e-23	96.3	hypothetical protein UT44_C0043G0006 [Candidatus Levybacteria bacterium GW2011_GWA1_39_32]
ASMP01000001.1_299	KKQ20398.1	58.389	149	62	0	1	149	1	149	1.32e-56	182	hypothetical protein US35_C0040G0012 [Parcubacteria group bacterium GW2011_GWA2_37_10]
ASMP01000001.1_30	KHO48590.1	35.747	1768	1029	49	43	1744	8	1734	0	955	hypothetical protein QJ16_C0005G0071 [archaeon GW2011_AR1]
ASMP01000001.1_300	KHO55307.1	66.667	120	38	1	1	120	1	118	2.16e-46	154	ArsR family transcriptional regulator [archaeon GW2011_AR19]
ASMP01000001.1_301	KHO51931.1	70.635	126	37	0	1	126	46	171	9.43e-59	187	hypothetical protein QT08_C0017G0002 [archaeon GW2011_AR17]
ASMP01000001.1_302	KHO55304.1	70.833	72	21	0	1	72	1	72	8.27e-28	103	Cu2+-exporting ATPase [archaeon GW2011_AR19]
ASMP01000001.1_303	KHO55303.1	82.234	197	35	0	1	197	1	197	3.46e-117	339	SAM-dependent methyltransferase [archaeon GW2011_AR19]
ASMP01000001.1_304	KHO55302.1	73.773	652	166	2	26	672	3	654	0	967	Cu2+-exporting ATPase [archaeon GW2011_AR19]
ASMP01000001.1_305	KKU16856.1	72.727	66	18	0	2	67	1	66	5.99e-27	101	hypothetical protein UX26_C0014G0005 [Parcubacteria group bacterium GW2011_GWC1_45_9]
ASMP01000001.1_307	KHO51832.1	48.78	82	31	4	1	76	1	77	6.22e-06	48.9	hypothetical protein QT05_C0031G0005 [archaeon GW2011_AR13]
ASMP01000001.1_308	KHO55548.1	63.485	241	88	0	1	241	1	241	1.98e-100	300	Fe-S cluster assembly ATP-binding protein [archaeon GW2011_AR19]
ASMP01000001.1_309	KHO55547.1	53.03	66	31	0	1	66	55	120	1.03e-16	77	nitrogen fixation protein NifU [archaeon GW2011_AR19]
ASMP01000001.1_31	KKT56104.1	49.254	134	48	3	22	135	27	160	2.46e-31	118	hypothetical protein UW49_C0018G0011 [Candidatus Giovannonibacteria bacterium GW2011_GWB1_44_23]
ASMP01000001.1_310	KHO55545.1	57.576	396	165	3	10	404	3	396	9.4e-155	451	cysteine desulfurase / selenocysteine lyase [archaeon GW2011_AR19]
ASMP01000001.1_311	CUU35618.1	45.988	324	171	3	6	328	555	875	2.45e-87	289	FeS assembly protein SufB [Armatimonadetes bacterium DC]
ASMP01000001.1_312	KHO55544.1	64.841	347	100	3	6	335	31	372	1.57e-155	461	Fe-S cluster assembly protein SufB [archaeon GW2011_AR19]
ASMP01000001.1_313	KHO54904.1	70.677	133	39	0	1	133	1	133	1.29e-55	178	DoxX [archaeon GW2011_AR19]
ASMP01000001.1_314	KKS21512.1	50	70	35	0	2	71	22	91	7.64e-15	71.6	hypothetical protein UU77_C0001G0007 [candidate division WWE3 bacterium GW2011_GWC1_41_7]
ASMP01000001.1_315	WP_054032526.1	67.172	198	64	1	3	200	4	200	5.4e-97	288	superoxide dismutase [Desulfatitalea tepidiphila]
ASMP01000001.1_317	KHO49480.1	58.716	109	45	0	2	110	9	117	3.15e-41	140	hypothetical protein QT01_C0004G0010 [archaeon GW2011_AR6]
ASMP01000001.1_318	KHO51353.1	63.158	76	28	0	1	76	1	76	4.67e-28	104	hypothetical protein QT07_C0002G0024 [archaeon GW2011_AR16]
ASMP01000001.1_32	KHO54935.1	88.852	305	34	0	4	308	5	309	0	563	transcription initiation factor TFIIB [archaeon GW2011_AR19]
ASMP01000001.1_320	KKS11111.1	68.571	70	22	0	1	70	1	70	3.73e-28	104	hypothetical protein UU67_C0084G0008 [Candidatus Daviesbacteria bacterium GW2011_GWB1_41_5]
ASMP01000001.1_321	KHO50556.1	69.912	113	34	0	1	113	1	113	4.23e-47	155	hypothetical protein QT05_C0050G0023 [archaeon GW2011_AR13]
ASMP01000001.1_323	KHO53815.1	68.614	599	180	3	22	619	6	597	0	803	hypothetical protein QT05_C0001G0037 [archaeon GW2011_AR13]
ASMP01000001.1_324	KKS22144.1	78.261	69	15	0	132	200	7	75	4.66e-29	115	hypothetical protein UU80_C0013G0038 [candidate division WWE3 bacterium GW2011_GWA1_41_8]
ASMP01000001.1_325	WP_014607831.1	40.511	274	159	2	3	273	125	397	3.59e-65	217	glycosyl transferase [Streptococcus thermophilus]
ASMP01000001.1_327	KHO50964.1	72.289	83	23	0	1	83	1	83	1.68e-39	134	large subunit ribosomal protein L35Ae [archaeon GW2011_AR13]
ASMP01000001.1_328	KHO55068.1	60.345	174	66	1	3	176	4	174	3.03e-75	232	large subunit ribosomal protein L10e [archaeon GW2011_AR19]
ASMP01000001.1_33	KHO48592.1	66.387	119	40	0	1	119	1	119	2.23e-47	156	hypothetical protein QJ16_C0005G0073 [archaeon GW2011_AR1]
ASMP01000001.1_331	WP_006972122.1	35.484	186	103	4	486	655	61	245	2.87e-28	124	hypothetical protein [Plesiocystis pacifica]
ASMP01000001.1_332	KHO52855.1	69.373	271	78	1	10	275	19	289	8.8e-129	375	Nucleotidyltransferase protein [archaeon GW2011_AR13]
ASMP01000001.1_334	KHO52856.1	72.263	137	38	0	1	137	113	249	6.06e-71	223	hypothetical protein QT05_C0014G0015 [archaeon GW2011_AR13]
ASMP01000001.1_34	KHO48593.1	88.889	81	9	0	16	96	1	81	1.97e-44	147	hypothetical protein QJ16_C0005G0074 [archaeon GW2011_AR1]
ASMP01000001.1_35	KHO54932.1	57.616	302	126	1	1	300	1	302	2.76e-124	365	ribonuclease Z [archaeon GW2011_AR19]
ASMP01000001.1_36	KHO52650.1	42.512	207	117	2	81	286	1468	1673	1.14e-36	150	hypothetical protein QT05_C0019G0005 [archaeon GW2011_AR13]
ASMP01000001.1_37	KHO50264.1	38.732	142	82	2	16	153	1	141	1.87e-25	106	hypothetical protein QT02_C0001G0112 [archaeon GW2011_AR9]
ASMP01000001.1_38	KHO50265.1	38.82	322	181	6	1	310	5	322	3.97e-52	182	hypothetical protein QT02_C0001G0113 [archaeon GW2011_AR9]
ASMP01000001.1_39	AIF01511.1	48.76	363	159	3	134	481	399	749	2.5e-86	325	periplasmic copper-binding protein [uncultured marine group II/III euryarchaeote KM3_149_F06]
ASMP01000001.1_4	KHO51665.1	79.43	316	65	0	21	336	30	345	0	537	DNA repair and recombination protein RadA [archaeon GW2011_AR13]
ASMP01000001.1_41	AJF61228.1	50.302	497	213	9	84	553	3	492	6.73e-164	484	Glycyl-tRNA synthetase [archaeon GW2011_AR15]
ASMP01000001.1_42	KYK26974.1	51.351	111	54	0	2	112	5	115	1.4e-34	124	HIT family hydrolase [Euryarchaeota archaeon SM23-78]
ASMP01000001.1_43	KHO55347.1	78.431	51	11	0	1	51	1	51	3.39e-20	84	hypothetical protein QT10_C0002G0007 [archaeon GW2011_AR19]
ASMP01000001.1_44	KHO55346.1	46.622	296	140	4	3	288	4	291	8.03e-82	257	hypothetical protein QT10_C0002G0006 [archaeon GW2011_AR19]
ASMP01000001.1_45	KHO55345.1	65.698	172	59	0	1	172	1	172	2.3e-76	234	tRNA-intron endonuclease, archaea type [archaeon GW2011_AR19]
ASMP01000001.1_46	KHO54821.1	61.42	845	297	7	7	827	5	844	0	1086	leucyl-tRNA synthetase [archaeon GW2011_AR19]
ASMP01000001.1_47	KHO50873.1	47.273	330	168	2	29	352	6	335	9.43e-97	299	hypothetical protein QT05_C0048G0069 [archaeon GW2011_AR13]
ASMP01000001.1_48	KPK65259.1	36.4	250	137	10	7	247	11	247	5.48e-29	120	hypothetical protein AMK73_03510 [Planctomycetes bacterium SM23_32]
ASMP01000001.1_49	KHO54826.1	67.782	568	175	3	2	568	1	561	0	797	alanyl-tRNA synthetase [archaeon GW2011_AR19]
ASMP01000001.1_50	KHO50870.1	38.333	120	71	2	4	121	14	132	2.47e-16	78.6	hypothetical protein QT05_C0048G0066 [archaeon GW2011_AR13]
ASMP01000001.1_51	KHO50869.1	40.092	217	94	5	1	187	1	211	1.03e-37	137	hypothetical protein QT05_C0048G0065 [archaeon GW2011_AR13]
ASMP01000001.1_52	KHO54829.1	61.497	187	72	0	1	187	1	187	3.59e-70	223	transcription initiation factor TFIIE subunit alpha [archaeon GW2011_AR19]
ASMP01000001.1_53	KHO54830.1	61.395	215	79	1	11	221	11	225	8.46e-91	275	hypothetical protein QT10_C0011G0011 [archaeon GW2011_AR19]
ASMP01000001.1_54	KHO54833.1	55.738	183	81	0	14	196	17	199	3.84e-55	182	hypothetical protein QT10_C0011G0014 [archaeon GW2011_AR19]
ASMP01000001.1_56	KHO50862.1	62.462	333	124	1	1	333	1	332	1.5e-162	465	deoxyhypusine synthase, deoxyhypusine synthase [archaeon GW2011_AR13]
ASMP01000001.1_57	KHO48615.1	55.747	348	152	1	43	388	18	365	3.11e-116	351	hypothetical protein QJ16_C0005G0096 [archaeon GW2011_AR1]
ASMP01000001.1_58	KHO50858.1	59.259	324	130	1	41	362	15	338	3e-133	392	hypothetical protein QT05_C0048G0054 [archaeon GW2011_AR13]
ASMP01000001.1_6	KUK03925.1	27.551	490	248	18	52	487	75	511	4.71e-22	110	hypothetical protein XD46_1352, partial [Euryarchaeota archaeon 55_53]
ASMP01000001.1_60	KHO53280.1	51.23	488	228	5	14	499	3	482	1.51e-175	511	Proline-tRNA ligase [archaeon GW2011_AR13]
ASMP01000001.1_61	KHO53279.1	50.172	291	133	2	16	299	1	286	8.38e-93	285	HtrA [archaeon GW2011_AR13]
ASMP01000001.1_62	KHO53614.1	48.707	232	116	1	2	233	1	229	2.47e-62	203	hypothetical protein QT05_C0003G0026 [archaeon GW2011_AR13]
ASMP01000001.1_64	KYK27129.1	50.211	237	113	4	23	257	16	249	8.31e-65	211	hypothetical protein AYK26_00345 [Euryarchaeota archaeon SM23-78]
ASMP01000001.1_65	KHO54852.1	63.761	436	139	3	6	428	2	431	0	580	glutamyl-tRNA(Gln) amidotransferase subunit D [archaeon GW2011_AR19]
ASMP01000001.1_67	KHO54463.1	48.592	142	67	2	7	148	29	164	4.42e-39	138	hypothetical protein QT10_C0016G0007 [archaeon GW2011_AR19]
ASMP01000001.1_69	YP_009206609.1	27.848	158	106	4	36	190	28	180	1.35e-09	67.8	RNA ligase [Bacillus phage AvesoBmore]
ASMP01000001.1_7	KHO49516.1	67.322	407	128	3	1	406	16	418	0	583	DNA and RNA helicase [archaeon GW2011_AR6]
ASMP01000001.1_70	KHO54799.1	58.506	482	188	6	2	472	3	483	0	540	glutamyl-tRNA(Gln) amidotransferase subunit E [archaeon GW2011_AR19]
ASMP01000001.1_71	KHO54800.1	75.281	178	44	0	1	178	1	178	3.44e-96	285	arginine decarboxylase [archaeon GW2011_AR19]
ASMP01000001.1_72	AJF63140.1	62.85	428	150	3	1	426	3	423	0	570	Aspartate-tRNA ligase [archaeon GW2011_AR20]
ASMP01000001.1_73	KHO54542.1	70.046	434	126	2	3	435	23	453	0	626	asparaginyl-tRNA synthetase [archaeon GW2011_AR19]
ASMP01000001.1_74	KHO54543.1	69.091	220	68	0	1	220	1	220	5.27e-112	328	hypothetical protein QT10_C0015G0009 [archaeon GW2011_AR19]
ASMP01000001.1_75	KHO45540.1	59.494	237	93	1	1	234	1	237	2.94e-92	280	transcriptional regulator TrmB [archaeon GW2011_AR3]
ASMP01000001.1_77	KHO48647.1	84.358	358	55	1	1	357	1	358	0	594	hypothetical protein QJ16_C0005G0128 [archaeon GW2011_AR1]
ASMP01000001.1_79	KKS76727.1	85.443	158	23	0	1	158	1	158	5.08e-98	289	NADH dehydrogenase/NAD(P)H nitroreductase, partial [Candidatus Woesebacteria bacterium GW2011_GWC1_42_9]
ASMP01000001.1_8	AJF62780.1	53.237	139	65	0	1	139	1	139	1.82e-48	161	hypothetical protein QT11_C0001G0639 [archaeon GW2011_AR20]
ASMP01000001.1_80	KHO48652.1	61.186	371	137	3	3	369	2	369	5.71e-159	459	hypothetical protein QJ16_C0005G0133 [archaeon GW2011_AR1]
ASMP01000001.1_81	KKS76731.1	81.098	164	31	0	1	164	1	164	3.59e-95	281	KH, type 1, domain protein [Candidatus Woesebacteria bacterium GW2011_GWC1_42_9]
ASMP01000001.1_82	KKS76732.1	91	100	9	0	8	107	6	105	1.81e-60	188	Translation initiation factor 1A [Candidatus Woesebacteria bacterium GW2011_GWC1_42_9]
ASMP01000001.1_83	KKS76733.1	84.694	98	15	0	1	98	1	98	1.6e-54	173	hypothetical protein UV51_C0017G0007 [Candidatus Woesebacteria bacterium GW2011_GWC1_42_9]
ASMP01000001.1_84	KKS76734.1	90.476	63	6	0	1	63	1	63	2.52e-34	119	hypothetical protein UV51_C0017G0008 [Candidatus Woesebacteria bacterium GW2011_GWC1_42_9]
ASMP01000001.1_85	KHO52102.1	68.841	138	41	1	1	138	1	136	3.31e-64	200	Translation initiation factor 2 subunit beta [archaeon GW2011_AR13]
ASMP01000001.1_86	KHO52101.1	44.706	170	58	2	3	169	14	150	2.5e-39	139	hypothetical protein QT05_C0026G0025 [archaeon GW2011_AR13]
ASMP01000001.1_87	KHO54797.1	56.886	167	72	0	1	167	45	211	1.8e-62	200	hypothetical protein QT10_C0012G0045 [archaeon GW2011_AR19]
ASMP01000001.1_88	KHO54796.1	71.321	666	191	0	8	673	13	678	0	996	DNA replication initiator protein, replicative DNA helicase Mcm [archaeon GW2011_AR19]
ASMP01000001.1_89	KHO48661.1	86.188	181	25	0	3	183	13	193	6.75e-109	317	hypothetical protein QJ16_C0005G0142 [archaeon GW2011_AR1]
ASMP01000001.1_9	KHO51735.1	54.741	232	103	2	1	231	1	231	1.05e-72	229	Translation initiation factor 2, alpha subunit [archaeon GW2011_AR13]
ASMP01000001.1_91	KPK73277.1	62.434	189	71	0	1	189	1	189	7.67e-89	267	DNA-3-methyladenine glycosylase [candidate division WOR_3 bacterium SM23_60]
ASMP01000001.1_92	KKR01800.1	66.234	77	25	1	1	77	1	76	1.94e-26	100	hypothetical protein UT26_C0032G0009 [Microgenomates group bacterium GW2011_GWC1_39_12]
ASMP01000001.1_93	KHO49232.1	74.444	90	23	0	1	90	1	90	6.09e-40	135	hypothetical protein QT01_C0006G0004 [archaeon GW2011_AR6]
ASMP01000001.1_94	KPK65259.1	35.798	257	142	10	2	247	3	247	8.63e-28	117	hypothetical protein AMK73_03510 [Planctomycetes bacterium SM23_32]
ASMP01000001.1_95	KHO47418.1	60	245	95	2	6	249	2	244	1.48e-92	285	RNA-directed DNA polymerase [archaeon GW2011_AR5]
ASMP01000001.1_96	KKP91937.1	51.02	49	24	0	1	49	104	152	2.78e-08	57	RNA-directed DNA polymerase [Parcubacteria group bacterium GW2011_GWA1_36_12]
ASMP01000001.1_97	KHO53703.1	69.42	569	170	3	1	569	1	565	0	799	DNA ligase [archaeon GW2011_AR13]
ASMP01000001.1_99	KKS48553.1	51.957	281	134	1	6	285	7	287	3.48e-89	275	hypothetical protein UV11_C0007G0009 [Candidatus Giovannonibacteria bacterium GW2011_GWF2_42_19]
ASMP01000002.1_1	CDC99355.1	50.685	73	36	0	1	73	33	105	2.37e-21	88.6	thioredoxin [Clostridium sp. CAG:91]
ASMP01000002.1_100	KHO51763.1	46.212	264	137	2	1	259	1	264	1.11e-76	242	hypothetical protein QT08_C0021G0022 [archaeon GW2011_AR17]
ASMP01000002.1_101	KHO50717.1	64.527	296	88	5	14	295	1	293	4.11e-97	296	hypothetical protein QT05_C0049G0059 [archaeon GW2011_AR13]
ASMP01000002.1_102	KHO50715.1	76.752	628	146	0	1	628	1	628	0	1060	hypothetical protein QT05_C0049G0057 [archaeon GW2011_AR13]
ASMP01000002.1_103	KHO49017.1	53.991	213	86	4	11	222	6	207	1.14e-69	221	hypothetical protein QJ16_C0001G0027 [archaeon GW2011_AR1]
ASMP01000002.1_104	KHO53390.1	59.145	678	277	0	1	678	1	678	0	803	SMC protein [archaeon GW2011_AR13]
ASMP01000002.1_105	KHO49014.1	58.031	386	162	0	1	386	1	386	2.45e-172	494	hypothetical protein QJ16_C0001G0024 [archaeon GW2011_AR1]
ASMP01000002.1_106	KHO55564.1	31.78	236	130	13	13	233	5	224	5.54e-15	80.5	hypothetical protein QT10_C0001G0168 [archaeon GW2011_AR19]
ASMP01000002.1_107	KHO55234.1	45	80	38	2	1	80	1	74	3.5e-11	65.1	hypothetical protein QT10_C0004G0021 [archaeon GW2011_AR19]
ASMP01000002.1_108	KHO55233.1	66.295	448	149	2	1	447	1	447	0	647	hypothetical protein QT10_C0004G0020 [archaeon GW2011_AR19]
ASMP01000002.1_109	KHO55230.1	56.667	90	39	0	1	90	1	90	4.36e-28	105	hypothetical protein QT10_C0004G0017 [archaeon GW2011_AR19]
ASMP01000002.1_111	KHO55226.1	73.529	238	63	0	1	238	1	238	1.51e-133	384	proteasome alpha subunit [archaeon GW2011_AR19]
ASMP01000002.1_112	KHO46917.1	59.292	226	87	2	1	224	1	223	9.67e-93	280	hypothetical protein QJ16_C0009G0005 [archaeon GW2011_AR1]
ASMP01000002.1_114	KHO55223.1	68.807	218	68	0	2	219	3	220	8.82e-100	297	exosome complex component RRP4 [archaeon GW2011_AR19]
ASMP01000002.1_116	KHO55222.1	67.686	229	74	0	6	234	4	232	2.9e-121	352	exosome complex component RRP41 [archaeon GW2011_AR19]
ASMP01000002.1_117	KHO52902.1	57.895	266	111	1	1	266	1	265	7.05e-110	326	putative exosome complex exonuclease 2 [archaeon GW2011_AR13]
ASMP01000002.1_118	KHO55220.1	62.727	110	41	0	5	114	4	113	3.05e-31	116	DNA-directed RNA polymerase subunit K [archaeon GW2011_AR19]
ASMP01000002.1_12	KHO55045.1	81.481	135	25	0	1	135	1	135	5.31e-75	228	small subunit ribosomal protein S12 [archaeon GW2011_AR19]
ASMP01000002.1_120	KHO55219.1	69.845	388	115	1	2	389	1	386	0	521	enolase [archaeon GW2011_AR19]
ASMP01000002.1_121	KYK26580.1	42.063	252	134	6	1	245	1	247	2.74e-50	177	hypothetical protein AYK26_07405 [Euryarchaeota archaeon SM23-78]
ASMP01000002.1_123	KHO52887.1	70.566	265	72	3	1	265	22	280	1.13e-123	363	30S ribosomal protein S2 [archaeon GW2011_AR13]
ASMP01000002.1_126	KHO50853.1	60	85	33	1	7	90	2	86	4.85e-24	96.7	PIN protein [archaeon GW2011_AR13]
ASMP01000002.1_127	KHO50854.1	52.941	68	31	1	1	67	1	68	2.19e-17	78.2	hypothetical protein QT05_C0048G0050 [archaeon GW2011_AR13]
ASMP01000002.1_128	WP_012034405.1	54.268	164	56	2	3	151	7	166	9.47e-53	174	hypothetical protein [Methanocella arvoryzae]
ASMP01000002.1_129	KKS23087.1	54.694	245	102	3	7	242	6	250	6.54e-89	275	hypothetical protein UU78_C0004G0002 [Candidatus Roizmanbacteria bacterium GW2011_GWC2_41_7]
ASMP01000002.1_13	KHO45418.1	68.528	197	62	0	4	200	27	223	5.74e-95	284	hypothetical protein QJ16_C0020G0009 [archaeon GW2011_AR1]
ASMP01000002.1_130	ANM31648.1	38.689	305	172	4	14	308	10	309	9.56e-68	223	hypothetical protein ABI59_21930 [Acidobacteria bacterium Mor1]
ASMP01000002.1_134	WP_044664903.1	53.333	75	34	1	3	76	10	84	1.97e-13	68.6	hypothetical protein [Syntrophaceticus schinkii]
ASMP01000002.1_135	ODS40895.1	59.633	109	41	1	1	106	1	109	5.75e-43	144	hypothetical protein BEH94_02370 [Candidatus Altiarchaeales archaeon WOR_SM1_SCG]
ASMP01000002.1_136	KHO48136.1	69.512	82	25	0	14	95	11	92	3.24e-35	124	hypothetical protein QT00_C0001G0149 [archaeon GW2011_AR5]
ASMP01000002.1_137	WP_021615721.1	34.043	94	58	2	36	127	3	94	7.26e-06	50.8	toxin RelE [Aggregatibacter sp. oral taxon 458]
ASMP01000002.1_141	KKR53890.1	44.589	231	124	4	1	229	1	229	1.1e-50	174	hypothetical protein UT90_C0004G0075 [Parcubacteria group bacterium GW2011_GWA1_40_21]
ASMP01000002.1_144	KHO53446.1	81.356	59	11	0	2	60	46	104	1.43e-26	109	putative tRNA pseudouridine synthase B [archaeon GW2011_AR13]
ASMP01000002.1_15	KHO55039.1	72.565	729	200	0	1	729	1	729	0	1131	elongation factor 2 [archaeon GW2011_AR19]
ASMP01000002.1_16	KKS11480.1	33.793	145	90	4	2	144	26	166	1.08e-12	71.6	hypothetical protein UU66_C0016G0010, partial [Parcubacteria group bacterium GW2011_GWB1_41_5]
ASMP01000002.1_17	KHO55033.1	79.391	427	88	0	1	427	1	427	0	733	elongation factor 1-alpha [archaeon GW2011_AR19]
ASMP01000002.1_19	KHO55031.1	42.135	178	100	3	10	184	8	185	1.2e-31	122	hypothetical protein QT10_C0007G0017 [archaeon GW2011_AR19]
ASMP01000002.1_2	KHO49718.1	65.094	106	37	0	1	106	1	106	1.15e-43	147	hypothetical protein QT01_C0002G0002 [archaeon GW2011_AR6]
ASMP01000002.1_21	KKR78656.1	41.88	234	128	2	6	239	7	232	3.93e-53	180	Transcriptional regulator, TrmB [Candidatus Nomurabacteria bacterium GW2011_GWA2_40_9]
ASMP01000002.1_22	KHO55023.1	61.381	391	143	1	1	383	1	391	4.19e-162	468	TOPRIM protein [archaeon GW2011_AR19]
ASMP01000002.1_23	KHO51290.1	43.294	425	207	13	7	410	4	415	2.14e-99	311	hypothetical protein QT05_C0044G0005 [archaeon GW2011_AR13]
ASMP01000002.1_24	KYK26233.1	42.771	166	87	4	8	170	4	164	5.3e-33	124	hypothetical protein AYK26_05490 [Euryarchaeota archaeon SM23-78]
ASMP01000002.1_25	KKT19699.1	53.695	203	91	3	1	203	1	200	7.53e-66	210	Protein-L-isoaspartate O-methyltransferase [Candidatus Nomurabacteria bacterium GW2011_GWB1_43_7]
ASMP01000002.1_27	KHO51288.1	58.403	952	357	2	2	953	3	915	0	1023	Chromosome partition protein Smc [archaeon GW2011_AR13]
ASMP01000002.1_28	KYK26308.1	36.792	318	200	1	6	322	4	321	2.19e-60	204	hypothetical protein AYK26_05360 [Euryarchaeota archaeon SM23-78]
ASMP01000002.1_3	KHO49717.1	59.302	86	33	1	2	87	4	87	8.3e-27	102	hypothetical protein QT01_C0002G0001 [archaeon GW2011_AR6]
ASMP01000002.1_31	KHO50811.1	61.778	225	81	2	4	227	2	222	2.17e-89	271	ribonuclease HII [archaeon GW2011_AR13]
ASMP01000002.1_35	KHO54616.1	59.928	277	96	2	4	265	2	278	9.28e-119	349	hypothetical protein QT10_C0014G0014 [archaeon GW2011_AR19]
ASMP01000002.1_36	KHO54613.1	60.759	79	31	0	1	79	1	79	1.92e-19	83.2	hypothetical protein QT10_C0014G0011 [archaeon GW2011_AR19]
ASMP01000002.1_37	KHO52025.1	49.378	241	114	3	1	233	1	241	1.39e-76	239	Diphthine synthase [archaeon GW2011_AR13]
ASMP01000002.1_38	KHO53928.1	49.947	935	431	14	6	918	8	927	0	875	isoleucyl-tRNA synthetase [archaeon GW2011_AR18]
ASMP01000002.1_39	KHO52028.1	82.463	268	47	0	1	268	1	268	1.96e-168	474	hypothetical protein QT05_C0027G0013 [archaeon GW2011_AR13]
ASMP01000002.1_40	KHO55288.1	72.321	112	30	1	1	111	1	112	3.35e-45	150	hypothetical protein QT10_C0003G0005 [archaeon GW2011_AR19]
ASMP01000002.1_41	AJF62869.1	48.448	580	254	14	1	564	4	554	9.95e-163	483	Arginyl-tRNA synthetase [archaeon GW2011_AR20]
ASMP01000002.1_42	KHO46376.1	46.531	245	111	6	9	238	6	245	1.22e-60	199	hypothetical protein QJ16_C0012G0001 [archaeon GW2011_AR1]
ASMP01000002.1_43	ODS35591.1	62.694	386	142	1	1	384	1	386	1.17e-172	499	ATP-dependent RNA helicase [Candidatus Altiarchaeales archaeon WOR_SM1_SCG]
ASMP01000002.1_44	KHO55427.1	46.512	645	304	8	64	671	3	643	0	560	hypothetical protein QT10_C0001G0031 [archaeon GW2011_AR19]
ASMP01000002.1_45	KKS13605.1	59.848	132	53	0	1	132	1	132	6.09e-51	166	hypothetical protein UU67_C0021G0008 [Candidatus Daviesbacteria bacterium GW2011_GWB1_41_5]
ASMP01000002.1_46	KHO52442.1	53.403	191	86	1	2	192	7	194	2.23e-63	202	Transcriptional regulator [archaeon GW2011_AR13]
ASMP01000002.1_47	WP_055472295.1	34.158	202	131	2	2	203	21	220	1.12e-43	155	PIG-L domain-containing protein [Streptomyces pathocidini]
ASMP01000002.1_48	WP_048043912.1	45.532	235	101	4	4	226	1	220	9.31e-62	202	hypothetical protein [Methanosarcina mazei]
ASMP01000002.1_49	WP_012879458.1	39.313	262	148	5	515	775	194	445	1.28e-43	183	polysaccharide deacetylase [Xylanimonas cellulosilytica]
ASMP01000002.1_5	KHO55054.1	65.714	70	24	0	1	70	1	70	6.81e-29	106	DNA-directed RNA polymerase, subunit H [archaeon GW2011_AR19]
ASMP01000002.1_50	KKQ42306.1	28.116	345	211	19	38	366	4	327	2.51e-15	86.7	Glycosyl transferase, family 2 [Microgenomates group bacterium GW2011_GWC1_37_8]
ASMP01000002.1_51	KHE91395.1	48.127	347	162	7	4	345	6	339	6.73e-101	310	Arnb transferase [Candidatus Scalindua brodae]
ASMP01000002.1_52	WP_052735604.1	30.38	158	95	5	10	164	7	152	2.34e-10	65.1	GNAT family N-acetyltransferase [Methanosarcina mazei]
ASMP01000002.1_53	EKD64037.1	27.181	298	169	13	57	317	39	325	1.81e-19	97.1	hypothetical protein ACD_51C00093G0002 [uncultured bacterium]
ASMP01000002.1_54	KHO45820.1	44.289	429	161	12	1	365	1	415	5.41e-103	318	hypothetical protein QS99_C0012G0053 [archaeon GW2011_AR4]
ASMP01000002.1_55	KHO45807.1	28.383	303	188	13	115	410	1081	1361	5.69e-18	97.1	lipoprotein [archaeon GW2011_AR4]
ASMP01000002.1_56	KKW20073.1	48.916	415	186	10	26	429	249	648	2.31e-101	351	hypothetical protein UY63_C0002G0032 [Parcubacteria group bacterium GW2011_GWA2_51_10]
ASMP01000002.1_58	KON30199.1	32.367	207	97	7	67	235	6	207	6.71e-14	82.8	hypothetical protein AC482_04385 [miscellaneous Crenarchaeota group-15 archaeon DG-45]
ASMP01000002.1_59	KHO51569.1	34.058	138	81	5	1	136	1	130	1.81e-12	73.2	hypothetical protein QT05_C0037G0008 [archaeon GW2011_AR13]
ASMP01000002.1_6	KHO50830.1	79.006	1086	226	1	1	1086	1	1084	0	1810	DNA-directed RNA polymerase subunit B [archaeon GW2011_AR13]
ASMP01000002.1_60	KHO45823.1	33.473	239	138	8	77	306	454	680	9.86e-24	111	periplasmic copper-binding protein [archaeon GW2011_AR4]
ASMP01000002.1_61	KHO45824.1	34.815	135	84	2	2	133	1	134	4.68e-12	72.4	hypothetical protein QS99_C0012G0057 [archaeon GW2011_AR4]
ASMP01000002.1_62	KHO45825.1	25.936	374	215	15	312	668	1527	1855	5.75e-06	62.4	hemagglutinin/hemolysin-like protein [archaeon GW2011_AR4]
ASMP01000002.1_63	KKQ26847.1	48.438	128	61	3	79	201	342	469	4.93e-26	120	hypothetical protein US41_C0031G0008, partial [Parcubacteria group bacterium GW2011_GWB1_37_13]
ASMP01000002.1_64	KHO54782.1	72.881	59	16	0	9	67	4	62	2.6e-21	87	hypothetical protein QT10_C0012G0030 [archaeon GW2011_AR19]
ASMP01000002.1_65	KHO54781.1	66.667	105	35	0	3	107	9	113	2.07e-43	145	hypothetical protein QT10_C0012G0029 [archaeon GW2011_AR19]
ASMP01000002.1_66	KHO50825.1	37.288	177	102	2	21	188	5	181	1.54e-31	121	hypothetical protein QT05_C0048G0021 [archaeon GW2011_AR13]
ASMP01000002.1_67	KHO50824.1	45	180	79	8	9	183	5	169	2.22e-35	140	hypothetical protein QT05_C0048G0020 [archaeon GW2011_AR13]
ASMP01000002.1_68	KHO50106.1	33.065	248	157	3	1	246	1	241	4.01e-42	152	transcriptional regulator TrmB [archaeon GW2011_AR9]
ASMP01000002.1_70	ACF44323.1	50.226	221	109	1	1	221	1	220	1.65e-75	236	Methyltransferase type 11 [Pelodictyon phaeoclathratiforme BU-1]
ASMP01000002.1_71	AJF61588.1	32.558	430	279	1	6	435	7	425	2.94e-72	243	Peptidase family M16 [archaeon GW2011_AR15]
ASMP01000002.1_72	KHO50822.1	59.722	144	55	1	12	155	4	144	3.73e-55	179	hypothetical protein QT05_C0048G0018 [archaeon GW2011_AR13]
ASMP01000002.1_73	KHO50821.1	38.953	172	95	4	1	170	1	164	3.52e-33	124	hypothetical protein QT05_C0048G0017 [archaeon GW2011_AR13]
ASMP01000002.1_74	KHO50820.1	51.462	171	80	2	17	185	3	172	8.79e-53	175	hypothetical protein QT05_C0048G0016 [archaeon GW2011_AR13]
ASMP01000002.1_75	KHO50819.1	73.581	511	135	0	3	513	10	520	0	808	hypothetical protein QT05_C0048G0015 [archaeon GW2011_AR13]
ASMP01000002.1_78	WP_003774967.1	31.013	158	86	6	29	179	37	178	4.78e-06	54.7	hypothetical protein [Erysipelothrix rhusiopathiae]
ASMP01000002.1_8	KHO55050.1	74.914	1160	291	0	3	1162	2	1161	0	1826	DNA-directed RNA polymerase subunit A' [archaeon GW2011_AR19]
ASMP01000002.1_80	KHO50817.1	50.109	459	201	5	6	440	10	464	9.97e-132	396	archaeal flagellar protein FlaJ [archaeon GW2011_AR13]
ASMP01000002.1_81	KHO46387.1	61.511	278	106	1	1	277	1	278	5.34e-98	297	hypothetical protein QJ16_C0012G0012 [archaeon GW2011_AR1]
ASMP01000002.1_82	KHO51287.1	26.667	240	167	4	5	239	4	239	2.91e-23	103	hypothetical protein QT05_C0044G0002 [archaeon GW2011_AR13]
ASMP01000002.1_83	KHO54897.1	32.215	149	85	2	6	154	3	135	4.24e-23	97.1	hypothetical protein QT10_C0010G0010 [archaeon GW2011_AR19]
ASMP01000002.1_84	WP_014934699.1	47.57	391	187	9	2	384	1	381	4.31e-114	346	RtcB family protein [Cardinium endosymbiont of Encarsia pergandiella]
ASMP01000002.1_85	KKR15839.1	30.645	310	175	9	370	649	317	616	6.5e-22	111	Beta-mannanase-like protein [Candidatus Levybacteria bacterium GW2011_GWA1_39_34]
ASMP01000002.1_87	EIL88112.1	25.301	166	117	3	7	166	7	171	2.33e-11	70.5	hypothetical protein UU9_13388 [Rhodanobacter fulvus Jip2]
ASMP01000002.1_88	KKS11690.1	45	320	173	3	1	318	1	319	8.07e-101	307	RimK-like protein ATP-grasp domain protein [Candidatus Daviesbacteria bacterium GW2011_GWB1_41_5]
ASMP01000002.1_9	KHO52235.1	51.825	137	65	1	1	136	1	137	2.08e-50	166	NusA family KH protein [archaeon GW2011_AR13]
ASMP01000002.1_90	KHO49030.1	32.561	863	548	23	10	862	8	846	5.71e-131	422	hypothetical protein QJ16_C0001G0040 [archaeon GW2011_AR1]
ASMP01000002.1_91	KHO49029.1	79.245	212	44	0	1	212	1	212	1.03e-123	357	hypothetical protein QJ16_C0001G0039 [archaeon GW2011_AR1]
ASMP01000002.1_92	KHO50546.1	68.182	132	41	1	2	133	8	138	5.06e-56	179	hypothetical protein QT05_C0050G0013 [archaeon GW2011_AR13]
ASMP01000002.1_94	KHO50548.1	61.25	80	31	0	1	80	47	126	4.6e-28	107	hypothetical protein QT05_C0050G0015 [archaeon GW2011_AR13]
ASMP01000002.1_95	KHO50549.1	51.408	426	203	2	3	427	4	426	1.02e-145	430	tRNA nucleotidyltransferase CCA-adding enzyme [archaeon GW2011_AR13]
ASMP01000002.1_97	KHO49022.1	64.706	255	90	0	1	255	1	255	1.72e-109	325	hypothetical protein QJ16_C0001G0032 [archaeon GW2011_AR1]
ASMP01000002.1_98	KPK65259.1	35.769	260	142	11	1	247	1	248	1.02e-28	118	hypothetical protein AMK73_03510 [Planctomycetes bacterium SM23_32]
ASMP01000003.1_11	KKS65998.1	62.295	61	23	0	2	62	3	63	7.71e-22	88.2	hypothetical protein UV34_C0003G0019 [Parcubacteria group bacterium GW2011_GWB1_42_6]
ASMP01000003.1_13	EKN62953.1	35.859	198	104	6	5	199	3	180	5.15e-28	113	thymidine kinase [Bacillus azotoformans LMG 9581]
ASMP01000003.1_14	WP_052730841.1	40.523	153	83	5	3	149	17	167	4.12e-25	104	hypothetical protein [Methanosarcina horonobensis]
ASMP01000003.1_15	KHO53079.1	45	80	41	1	3	79	8	87	3.78e-14	70.5	hypothetical protein QT05_C0009G0028 [archaeon GW2011_AR13]
ASMP01000003.1_16	KHO48905.1	53.107	177	78	4	1	173	1	176	9.36e-52	172	hypothetical protein QJ16_C0002G0040 [archaeon GW2011_AR1]
ASMP01000003.1_17	KHO55405.1	66.591	440	147	0	1	440	1	440	0	609	cysteinyl-tRNA synthetase [archaeon GW2011_AR19]
ASMP01000003.1_18	KKS52617.1	58.025	162	68	0	1	162	8	169	9.87e-66	207	Nuclear protein SET [Candidatus Magasanikbacteria bacterium GW2011_GWC2_42_27]
ASMP01000003.1_19	WP_014868062.1	65.888	428	146	0	6	433	3	430	0	607	ribulose-bisphosphate carboxylase large subunit [Methanoculleus bourgensis]
ASMP01000003.1_20	KHO48911.1	50.658	152	71	2	1	150	1	150	2.65e-37	133	hypothetical protein QJ16_C0002G0046 [archaeon GW2011_AR1]
ASMP01000003.1_21	KHO48912.1	55.372	121	53	1	1	120	1	121	4.74e-38	133	hypothetical protein QJ16_C0002G0047 [archaeon GW2011_AR1]
ASMP01000003.1_22	WP_006973376.1	41.42	169	89	5	2	170	4	162	4e-32	122	hypothetical protein [Plesiocystis pacifica]
ASMP01000003.1_23	KHO50560.1	60.274	73	29	0	5	77	6	78	1.89e-23	93.2	hypothetical protein QT05_C0050G0027 [archaeon GW2011_AR13]
ASMP01000003.1_24	KKR09050.1	53.378	148	69	0	1	148	2	149	6.81e-53	173	acetyltransferase [Candidatus Peregrinibacteria bacterium GW2011_GWF2_39_17]
ASMP01000003.1_25	KHO48915.1	71.739	138	39	0	6	143	4	141	2.03e-67	209	hypothetical protein QJ16_C0002G0050 [archaeon GW2011_AR1]
ASMP01000003.1_26	KHO50478.1	68.657	67	21	0	1	67	1	67	1.5e-25	97.8	hypothetical protein QT05_C0051G0065 [archaeon GW2011_AR13]
ASMP01000003.1_27	KHO54929.1	44.5	200	93	3	22	209	6	199	6.15e-39	142	large subunit ribosomal protein L31e [archaeon GW2011_AR19]
ASMP01000003.1_28	KHO53446.1	63.699	292	100	2	2	287	3	294	4.5e-131	382	putative tRNA pseudouridine synthase B [archaeon GW2011_AR13]
ASMP01000003.1_30	KHO53452.1	60.104	193	76	1	1	192	1	193	4.06e-78	240	tRNA (pseudouridine(54)-N(1))-methyltransferase [archaeon GW2011_AR13]
ASMP01000003.1_32	KYK24485.1	34.061	229	147	4	5	230	8	235	1.7e-29	119	hypothetical protein AYK26_06600 [Euryarchaeota archaeon SM23-78]
ASMP01000003.1_33	KYK24484.1	57.831	83	35	0	1	83	8	90	6.47e-28	105	hypothetical protein AYK26_06595 [Euryarchaeota archaeon SM23-78]
ASMP01000003.1_34	KHO54622.1	68.132	91	29	0	1	91	1	91	4.77e-43	143	acylphosphatase [archaeon GW2011_AR19]
ASMP01000003.1_35	KYK26074.1	50.303	495	233	4	1	483	1	494	7.51e-174	506	lysine--tRNA ligase [Euryarchaeota archaeon SM23-78]
ASMP01000003.1_36	KHO45104.1	63.158	171	63	0	4	174	23	193	3.23e-60	194	hypothetical protein QJ16_C0022G0003 [archaeon GW2011_AR1]
ASMP01000003.1_37	KHO45106.1	67.073	82	26	1	1	82	1	81	4.95e-27	105	hypothetical protein QJ16_C0022G0005 [archaeon GW2011_AR1]
ASMP01000003.1_38	KKQ89728.1	41.5	200	80	5	5	179	43	230	5.04e-35	131	hypothetical protein UT12_C0009G0037 [Candidatus Curtissbacteria bacterium GW2011_GWC2_38_9]
ASMP01000003.1_39	KHO54791.1	57.292	96	39	2	2	96	74	168	6.63e-28	108	hypothetical protein QT10_C0012G0039 [archaeon GW2011_AR19]
ASMP01000003.1_40	KHO45107.1	38.806	201	104	6	8	190	3	202	4.1e-15	79.3	hypothetical protein QJ16_C0022G0006 [archaeon GW2011_AR1]
ASMP01000003.1_41	KHO54788.1	53.333	165	72	1	2	166	3	162	1.35e-48	163	hypothetical protein QT10_C0012G0036 [archaeon GW2011_AR19]
ASMP01000003.1_43	KHO51564.1	36.855	407	221	9	49	422	25	428	2.48e-73	245	hypothetical protein QT05_C0037G0003 [archaeon GW2011_AR13]
ASMP01000003.1_45	KHO53407.1	45.955	581	262	13	50	610	44	592	1.1e-153	463	hypothetical protein QT05_C0005G0025 [archaeon GW2011_AR13]
ASMP01000003.1_46	KHO54780.1	66.048	377	127	1	2	378	39	414	0	528	hypothetical protein QT10_C0012G0028 [archaeon GW2011_AR19]
ASMP01000003.1_47	KHO54777.1	63.934	244	85	1	1	241	1	244	3.32e-105	313	proliferating cell nuclear antigen [archaeon GW2011_AR19]
ASMP01000003.1_48	KKT72271.1	50	184	85	3	114	296	1	178	6.5e-52	177	hypothetical protein UW68_C0042G0009 [Candidatus Collierbacteria bacterium GW2011_GWB1_44_6]
ASMP01000003.1_49	KHO55127.1	56.219	201	83	2	4	199	8	208	1.89e-72	227	hypothetical protein QT10_C0006G0014 [archaeon GW2011_AR19]
ASMP01000003.1_50	KKT72269.1	42.647	204	105	2	40	241	4	197	2.58e-54	182	hypothetical protein UW68_C0042G0007 [Candidatus Collierbacteria bacterium GW2011_GWB1_44_6]
ASMP01000003.1_51	KHO55125.1	45.178	197	96	6	3	195	1	189	3.41e-49	166	hypothetical protein QT10_C0006G0012 [archaeon GW2011_AR19]
ASMP01000003.1_52	KHO55017.1	77.333	75	17	0	1	75	1	75	1.13e-34	121	hypothetical protein QT10_C0007G0003 [archaeon GW2011_AR19]
ASMP01000003.1_53	KHO55016.1	69.697	66	20	0	3	68	2	67	4.76e-24	94	hypothetical protein QT10_C0007G0002 [archaeon GW2011_AR19]
ASMP01000003.1_54	KHO50433.1	41.451	813	417	22	1	787	1	780	4.76e-160	493	hypothetical protein QT05_C0051G0020 [archaeon GW2011_AR13]
ASMP01000003.1_55	KHO55122.1	64.348	115	40	1	4	118	3	116	1.3e-45	152	regulatory protein ArsR [archaeon GW2011_AR19]
ASMP01000003.1_56	KHO55121.1	52.201	159	69	3	4	159	6	160	1.02e-45	155	hypothetical protein QT10_C0006G0008 [archaeon GW2011_AR19]
ASMP01000003.1_57	KHO44992.1	51.744	172	79	3	1	171	5	173	6.16e-59	190	hypothetical protein QJ16_C0023G0002 [archaeon GW2011_AR1]
ASMP01000003.1_59	KHO50441.1	47.91	311	157	2	22	330	4	311	1.22e-100	307	hypothetical protein QT05_C0051G0028 [archaeon GW2011_AR13]
ASMP01000003.1_6	WP_039116145.1	33.858	127	78	2	1	123	1	125	1.4e-15	76.6	hypothetical protein [Flavobacterium sp. KMS]
ASMP01000003.1_60	KHO50442.1	50.617	162	79	1	5	165	86	247	1.62e-40	145	hypothetical protein QT05_C0051G0029 [archaeon GW2011_AR13]
ASMP01000003.1_62	KHO50443.1	47.833	646	300	10	148	781	121	741	0	637	hypothetical protein QT05_C0051G0030 [archaeon GW2011_AR13]
ASMP01000003.1_63	KHO51781.1	48.54	548	217	7	1	517	1	514	0	545	hypothetical protein QT05_C0032G0008 [archaeon GW2011_AR13]
ASMP01000003.1_64	KHO54767.1	51.905	210	99	2	24	232	45	253	2.77e-67	217	hypothetical protein QT10_C0012G0015 [archaeon GW2011_AR19]
ASMP01000003.1_7	WP_020523953.1	73.81	42	11	0	40	81	20	61	2.54e-14	70.1	hypothetical protein [Catelliglobosispora koreensis]
ASMP01000003.1_9	KHO54210.1	63.218	87	31	1	1	87	1	86	8.04e-33	118	RNP-1 like protein RNA-binding protein, partial [archaeon GW2011_AR19]
ASMP01000004.1_1	KHO55153.1	40.094	641	320	13	8	608	4	620	3.85e-143	437	Xylose isomerase protein [archaeon GW2011_AR19]
ASMP01000004.1_10	KHO55263.1	64.908	379	122	2	5	372	3	381	9.88e-174	498	histidyl-tRNA synthetase [archaeon GW2011_AR19]
ASMP01000004.1_13	KHO50571.1	64.865	222	78	0	1	222	1	222	3.53e-102	303	hypothetical protein QT05_C0050G0038 [archaeon GW2011_AR13]
ASMP01000004.1_14	WP_062621115.1	61.111	342	127	2	5	341	3	343	5.2e-152	439	guanosine monophosphate reductase [Flammeovirga sp. SJP92]
ASMP01000004.1_15	KHO50569.1	63.74	262	90	1	6	267	9	265	1.38e-109	328	hypothetical protein QT05_C0050G0036 [archaeon GW2011_AR13]
ASMP01000004.1_16	KHO50566.1	64.706	51	18	0	15	65	17	67	2.26e-18	79.7	30S ribosomal protein S27ae, small subunit ribosomal protein S27Ae [archaeon GW2011_AR13]
ASMP01000004.1_17	KHO50565.1	44.737	76	42	0	1	76	8	83	1.06e-12	68.2	hypothetical protein QT05_C0050G0032 [archaeon GW2011_AR13]
ASMP01000004.1_18	KHO47011.1	67.213	61	20	0	1	61	4	64	3.85e-23	91.3	DNA-directed RNA polymerase, RpoE2, archaeal [archaeon GW2011_AR1]
ASMP01000004.1_20	KHO50563.1	73.514	185	49	0	1	185	1	185	3.58e-100	297	DNA-directed RNA polymerase subunit E' [archaeon GW2011_AR13]
ASMP01000004.1_22	KHO50562.1	49.573	117	52	2	1	112	1	115	7.62e-30	112	hypothetical protein QT05_C0050G0029 [archaeon GW2011_AR13]
ASMP01000004.1_24	KHO50539.1	57.297	185	75	2	1	185	1	181	5.75e-64	203	hypothetical protein QT05_C0050G0006 [archaeon GW2011_AR13]
ASMP01000004.1_25	KKU93871.1	67.883	137	38	2	14	149	10	141	3.87e-61	193	hypothetical protein UY26_C0003G0019 [Candidatus Jorgensenbacteria bacterium GW2011_GWA1_48_13]
ASMP01000004.1_26	KHO47006.1	51.965	229	108	2	15	242	1	228	1.58e-77	242	hypothetical protein QJ16_C0008G0015 [archaeon GW2011_AR1]
ASMP01000004.1_27	KHO52436.1	69.811	53	16	0	1	53	1	53	4.85e-21	85.1	hypothetical protein QT05_C0021G0003 [archaeon GW2011_AR13]
ASMP01000004.1_28	KHO48783.1	64.246	179	64	0	3	181	4	182	6.68e-83	251	hypothetical protein QJ16_C0003G0017 [archaeon GW2011_AR1]
ASMP01000004.1_29	KHO52243.1	55.319	94	42	0	9	102	13	106	1.64e-33	120	Thioredoxin [archaeon GW2011_AR13]
ASMP01000004.1_3	KHO54540.1	61.822	461	154	7	40	490	19	467	0	541	hypothetical protein QT10_C0015G0006 [archaeon GW2011_AR19]
ASMP01000004.1_30	WP_026611121.1	46.061	165	80	4	1	161	1	160	7.41e-43	149	dihydrofolate reductase [Methylocaldum szegediense]
ASMP01000004.1_31	AIA17681.1	47.34	376	169	5	1	371	29	380	7.62e-113	342	thymidylate synthase [uncultured bacterium]
ASMP01000004.1_32	EGQ40936.1	43.386	189	101	2	1	189	1	183	2e-47	162	deoxycytidine deaminase [Candidatus Nanosalinarum sp. J07AB56]
ASMP01000004.1_33	WP_068420626.1	39.602	1005	538	14	104	1058	1	986	0	689	Vitamin B12-dependent ribonucleotide reductase [Planctomyces sp. SH-PL62]
ASMP01000004.1_34	ENO11933.1	55.479	146	63	2	1	144	7	152	2.72e-50	166	transcriptional regulator NrdR [Thermoplasmatales archaeon SCGC AB-539-C06]
ASMP01000004.1_35	KHO50043.1	60.905	862	318	8	11	854	10	870	0	1078	ATP-dependent helicase Lhr and Lhr-like protein helicase [archaeon GW2011_AR6]
ASMP01000004.1_36	KYK26049.1	38.683	243	124	9	13	250	10	232	3.44e-34	132	hypothetical protein AYK26_01215 [Euryarchaeota archaeon SM23-78]
ASMP01000004.1_37	WP_054168845.1	39.583	48	29	0	13	60	8	55	9.82e-07	49.7	hypothetical protein [alpha proteobacterium AAP38]
ASMP01000004.1_38	KHO47868.1	58.17	153	64	0	24	176	19	171	2.36e-62	199	hypothetical protein QS99_C0001G0017 [archaeon GW2011_AR4]
ASMP01000004.1_39	KHO48785.1	54	300	126	3	3	302	2	289	4.94e-110	329	hypothetical protein QJ16_C0003G0019 [archaeon GW2011_AR1]
ASMP01000004.1_4	KHO54541.1	36.641	131	49	4	1	105	1	123	2.17e-09	60.1	hypothetical protein QT10_C0015G0007 [archaeon GW2011_AR19]
ASMP01000004.1_40	KHO48783.1	58.559	111	46	0	1	111	72	182	1.81e-41	143	hypothetical protein QJ16_C0003G0017 [archaeon GW2011_AR1]
ASMP01000004.1_5	KKP93598.1	54.211	190	87	0	1	190	1	190	1.03e-61	199	GCN5-related N-acetyltransferase [Candidatus Nomurabacteria bacterium GW2011_GWF2_36_126]
ASMP01000004.1_6	KHO52228.1	61.179	407	150	5	1	407	1	399	0	524	Glutamate-tRNA ligase [archaeon GW2011_AR13]
ASMP01000004.1_7	KHO45219.1	38.75	160	78	6	28	178	4	152	2.25e-20	91.3	hypothetical protein QJ16_C0021G0002 [archaeon GW2011_AR1]
ASMP01000004.1_8	KKW21638.1	93.727	271	17	0	1	271	1	271	0	526	Methyltransferase [Parcubacteria group bacterium GW2011_GWA1_51_12]
ASMP01000004.1_9	KHO50579.1	57.037	135	56	1	3	137	9	141	4.86e-38	134	hypothetical protein QT05_C0050G0046 [archaeon GW2011_AR13]
ASMP01000005.1_10	KHO53065.1	62.097	496	184	2	1	493	1	495	0	627	hypothetical protein QT05_C0009G0014 [archaeon GW2011_AR13]
ASMP01000005.1_11	KHO55430.1	52.703	74	35	0	7	80	9	82	1.25e-21	89.4	hypothetical protein QT10_C0001G0034 [archaeon GW2011_AR19]
ASMP01000005.1_14	KHO53053.1	44.286	70	38	1	5	73	3	72	1.84e-11	62.4	hypothetical protein QT05_C0009G0002 [archaeon GW2011_AR13]
ASMP01000005.1_15	WP_026929139.1	35.802	81	47	3	3	79	8	87	2.44e-08	55.5	hypothetical protein [Glycomyces tenuis]
ASMP01000005.1_18	KHO53262.1	64.583	96	33	1	1	95	1	96	7.93e-22	90.5	Ribosomal protein 60S [archaeon GW2011_AR13]
ASMP01000005.1_19	KHO55425.1	62.5	272	94	2	14	277	24	295	1.93e-107	323	large subunit ribosomal protein L10 [archaeon GW2011_AR19]
ASMP01000005.1_2	AJS11837.1	86.861	137	18	0	1	137	1	137	4.23e-82	246	ribosomal protein S19 [uncultured archaeon]
ASMP01000005.1_20	KHO55423.1	68.269	208	66	0	2	209	11	218	4.55e-96	287	large subunit ribosomal protein L1 [archaeon GW2011_AR19]
ASMP01000005.1_22	KHO55422.1	71.552	116	33	0	1	116	1	116	6.46e-55	175	hypothetical protein QT10_C0001G0026 [archaeon GW2011_AR19]
ASMP01000005.1_23	KHO55420.1	53.305	469	212	5	8	475	3	465	1.32e-141	423	peptidase M50 [archaeon GW2011_AR19]
ASMP01000005.1_24	KHO53273.1	65.116	129	45	0	1	129	1	129	1.06e-58	186	Translation initiation factor 5A [archaeon GW2011_AR13]
ASMP01000005.1_25	KHO44903.1	59.009	222	91	0	1	222	1	222	8.16e-91	275	hypothetical protein QJ16_C0025G0002 [archaeon GW2011_AR1]
ASMP01000005.1_26	KHO53589.1	79.357	373	65	1	1	361	1	373	0	530	Cell division protein FtsZ [archaeon GW2011_AR13]
ASMP01000005.1_27	KHO45012.1	64.151	53	19	0	5	57	2	54	4.89e-15	70.5	hypothetical protein QJ16_C0023G0022 [archaeon GW2011_AR1]
ASMP01000005.1_29	KHO55409.1	80.405	148	29	0	1	148	1	148	1.3e-80	243	transcriptional antiterminator NusG [archaeon GW2011_AR19]
ASMP01000005.1_3	AJS11836.1	84.979	233	34	1	1	232	1	233	3.67e-141	403	50S ribosomal protein L2P [uncultured archaeon]
ASMP01000005.1_30	KHO53007.1	59	200	82	0	1	200	1	200	1.39e-77	241	50S ribosomal protein L11P [archaeon GW2011_AR13]
ASMP01000005.1_31	KHO55135.1	58	100	42	0	12	111	8	107	5.2e-30	112	prefoldin beta subunit [archaeon GW2011_AR19]
ASMP01000005.1_32	KHO45006.1	63.78	127	43	2	1	126	1	125	8.38e-46	153	hypothetical protein QJ16_C0023G0016 [archaeon GW2011_AR1]
ASMP01000005.1_34	KHO51457.1	69.767	129	38	1	1	128	1	129	1.61e-55	177	hypothetical protein QT05_C0042G0012 [archaeon GW2011_AR13]
ASMP01000005.1_35	KHO52994.1	43.733	359	182	9	235	584	1	348	2.55e-87	285	hypothetical protein QT05_C0011G0006 [archaeon GW2011_AR13]
ASMP01000005.1_36	KKT72271.1	51.969	127	59	1	1	127	1	125	4.39e-37	132	hypothetical protein UW68_C0042G0009 [Candidatus Collierbacteria bacterium GW2011_GWB1_44_6]
ASMP01000005.1_4	AKQ03270.1	89.024	82	9	0	1	82	1	82	4.33e-46	150	50S ribosomal protein L23, large subunit ribosomal protein L23 [uncultured archaeon Rifle_16ft_4_minimus_37913]
ASMP01000005.1_5	AJS11835.1	83.712	264	43	0	2	265	4	267	9.05e-158	448	50S ribosomal protein L4P [uncultured archaeon]
ASMP01000005.1_7	AJS11834.1	87.382	317	40	0	1	317	1	317	0	570	50S ribosomal protein L3P [uncultured archaeon]
ASMP01000005.1_8	KHO49807.1	35.802	243	129	9	1	227	1	232	2.07e-28	116	hypothetical protein QT01_C0002G0091 [archaeon GW2011_AR6]
ASMP01000005.1_9	KHO55542.1	47.337	338	178	0	4	341	1	338	2.32e-109	331	hypothetical protein QT10_C0001G0146 [archaeon GW2011_AR19]
ASMP01000006.1_1	KHO52732.1	61.481	405	155	1	6	409	121	525	0	533	hypothetical protein QT05_C0017G0015 [archaeon GW2011_AR13]
ASMP01000006.1_2	KKR45985.1	32.143	196	126	1	1	196	1	189	3.65e-31	120	hypothetical protein UT81_C0003G0002 [Parcubacteria group bacterium GW2011_GWA2_40_14]
ASMP01000006.1_3	KHO52731.1	63.7	1146	395	6	1	1138	1	1133	0	1526	DNA polymerase II large subunit [archaeon GW2011_AR13]
ASMP01000006.1_5	KHO52727.1	45.484	310	162	3	1	308	89	393	1.63e-70	232	hypothetical protein QT05_C0017G0010 [archaeon GW2011_AR13]
ASMP01000006.1_6	WP_049964618.1	33.333	366	204	12	21	356	6	361	5.8e-37	154	ATP-binding protein [Haloterrigena jeotgali]
ASMP01000006.1_7	WP_000779607.1	39.175	97	57	2	2	97	25	120	2.31e-14	72.4	hypothetical protein [Bacillus cereus]
ASMP01000007.1_1	KKW13376.1	40.196	102	58	2	798	898	1599	1698	2.98e-08	69.7	cellulose-binding family II protein [Parcubacteria group bacterium GW2011_GWA2_50_10]
ASMP01000007.1_2	WP_014979877.1	38.636	792	415	20	191	926	38	814	9.33e-177	551	hypothetical protein [Alteromonas macleodii]
ASMP01000008.1_1	WP_020506516.1	52.493	341	153	4	275	611	4	339	3.29e-122	374	hypothetical protein [Lamprocystis purpurea]
ASMP01000008.1_2	WP_053379326.1	59.909	439	169	3	20	456	10	443	0	547	hypothetical protein [Nitrospira moscoviensis]
ASMP01000009.1_1	EMA63310.1	32.609	92	58	1	5	92	11	102	1.95e-09	59.3	HNH endonuclease [Halorubrum lipolyticum DSM 21995]
ASMP01000009.1_3	KKW08165.1	56.604	53	21	1	74	124	215	267	2.59e-12	70.9	Micrococcal nuclease [Candidatus Kaiserbacteria bacterium GW2011_GWA2_49_19]
ASMP01000009.1_4	AJF62458.1	73.106	264	68	3	2	263	3	265	5.13e-141	406	Site-specific DNA-methyltransferase Adenine-specific [archaeon GW2011_AR20]
ASMP01000009.1_5	KKS49696.1	56.395	172	75	0	1	172	1	172	3.34e-64	203	hypothetical protein UV13_C0006G0004 [Parcubacteria group bacterium GW2011_GWC1_42_21]
ASMP01000009.1_6	AIE97949.1	52.273	176	84	0	4	179	3	178	1.06e-56	185	hypothetical protein [uncultured marine thaumarchaeote KM3_03_F11]
ASMP01000009.1_7	KHO54781.1	76.289	97	23	0	1	97	3	99	7.52e-47	154	hypothetical protein QT10_C0012G0029 [archaeon GW2011_AR19]
ASMP01000010.1_1	KKU94255.1	50.833	120	54	1	23	137	25	144	1.03e-38	136	Plastocyanin [Candidatus Jorgensenbacteria bacterium GW2011_GWA1_48_13]
ASMP01000010.1_2	AJF62795.1	44.248	113	63	0	2	114	7	119	2.05e-25	100	hypothetical protein QT11_C0001G0654 [archaeon GW2011_AR20]
ASMP01000010.1_3	KHO51380.1	54.167	48	22	0	1	48	1	48	1.2e-09	58.2	hypothetical protein QT07_C0002G0051 [archaeon GW2011_AR16]
ASMP01000010.1_5	KKP91741.1	61.792	212	81	0	4	215	2	213	9.54e-90	271	hypothetical protein UR98_C0040G0003 [Parcubacteria group bacterium GW2011_GWA1_36_12]
ASMP01000010.1_9	KHO48973.1	76.389	72	17	0	18	89	18	89	1e-22	92.4	hypothetical protein QT01_C0009G0020 [archaeon GW2011_AR6]
ASMP01000011.1_1	AKQ03295.1	72.727	121	33	0	1	121	9	129	1.68e-48	160	prefoldin subunit alpha, prefoldin alpha subunit [uncultured archaeon Rifle_16ft_4_minimus_37913]
ASMP01000011.1_2	AKQ03294.1	86.286	175	24	0	6	180	3	177	4.77e-107	312	hypothetical protein [uncultured archaeon Rifle_16ft_4_minimus_37913]
ASMP01000011.1_3	AKQ03293.1	93.487	476	31	0	2	477	3	478	0	879	preprotein translocase subunit SecY, preprotein translocase subunit SecY [uncultured archaeon Rifle_16ft_4_minimus_37913]
ASMP01000011.1_4	AJS11846.1	87.013	154	20	0	1	154	1	154	5.04e-84	253	50S ribosomal protein L15P [uncultured archaeon]
ASMP01000012.1_2	KKQ78698.1	46.316	95	49	2	13	106	6	99	2.55e-19	84.7	hypothetical protein UT01_C0062G0003 [Candidatus Daviesbacteria bacterium GW2011_GWA1_38_7]
ASMP01000012.1_3	KKQ78697.1	73.214	112	26	1	14	125	3	110	1.06e-38	134	hypothetical protein UT01_C0062G0002 [Candidatus Daviesbacteria bacterium GW2011_GWA1_38_7]
ASMP01000012.1_5	KHO54314.1	52.632	247	112	2	28	270	2	247	2.76e-71	229	hypothetical protein QT10_C0017G0009 [archaeon GW2011_AR19]
ASMP01000012.1_6	KHO51673.1	45.128	195	99	2	1	188	1	194	1.42e-54	181	Histidine triad (HIT) protein [archaeon GW2011_AR13]
ASMP01000012.1_8	KHO49984.1	46.591	88	47	0	3	90	1	88	4.19e-23	93.2	Translation elongation factor 1B AEF-1B [archaeon GW2011_AR6]
ASMP01000013.1_1	KHO52724.1	54.144	181	64	4	8	173	97	273	6.83e-52	175	hypothetical protein QT05_C0017G0007 [archaeon GW2011_AR13]
ASMP01000013.1_2	KHO48749.1	57.222	180	73	1	5	180	4	183	7.31e-62	200	hypothetical protein QJ16_C0004G0009 [archaeon GW2011_AR1]
AWOH01000001.1_1	KXB09076.1	33.607	244	145	6	21	253	25	262	6.5e-32	128	hypothetical protein AKJ46_00965 [candidate divison MSBL1 archaeon SCGC-AAA833K04]
AWOH01000001.1_10	EMR75291.1	52.778	216	102	0	1	216	1	216	3.74e-77	239	hypothetical protein MBGDF03_00827 [Thermoplasmatales archaeon SCGC AB-540-F20]
AWOH01000001.1_11	KHO52895.1	58.537	164	68	0	1	164	1	164	1.25e-55	182	hypothetical protein QT05_C0013G0012 [archaeon GW2011_AR13]
AWOH01000001.1_12	KHO52894.1	48.855	131	67	0	1	131	1	131	7.43e-34	124	hypothetical protein QT05_C0013G0011 [archaeon GW2011_AR13]
AWOH01000001.1_14	AJF61006.1	38.528	231	142	0	14	244	4	234	2.19e-57	192	hypothetical protein QT06_C0001G0158 [archaeon GW2011_AR15]
AWOH01000001.1_15	ODS42299.1	43.243	333	164	5	1	323	1	318	3.57e-80	255	hypothetical protein MSIBF_02915 [Candidatus Altiarchaeales archaeon IMC4]
AWOH01000001.1_19	KKP55016.1	46.26	361	192	2	5	363	6	366	4.83e-102	315	Radical SAM domain protein [candidate division WS6 bacterium GW2011_GWB1_33_6]
AWOH01000001.1_20	WP_010767234.1	46.479	71	37	1	124	193	53	123	5.3e-09	63.2	GNAT family acetyltransferase [Enterococcus phoeniculicola]
AWOH01000001.1_23	KYK26757.1	53.138	239	110	2	3	240	4	241	5.76e-84	259	hypothetical protein AYK26_04760 [Euryarchaeota archaeon SM23-78]
AWOH01000001.1_24	KKK43992.1	51.145	131	63	1	1	130	1	131	1.07e-38	136	putative nucleotide-binding protein, containing PIN domain [Lokiarchaeum sp. GC14_75]
AWOH01000001.1_25	ODS37602.1	62.857	70	26	0	1	70	1	70	4.27e-25	97.4	hypothetical protein BEH94_10280 [Candidatus Altiarchaeales archaeon WOR_SM1_SCG]
AWOH01000001.1_26	KHO52218.1	47.02	604	305	7	24	613	4	606	0	578	DNA excision repair protein ERCC-2 [archaeon GW2011_AR17]
AWOH01000001.1_27	KHO54434.1	36.735	196	107	4	1	186	1	189	6.18e-30	117	hypothetical protein QT09_C0004G0088 [archaeon GW2011_AR18]
AWOH01000001.1_28	AJF61196.1	41.631	233	129	4	1	230	2	230	1.21e-56	188	hypothetical protein QT06_C0001G0355 [archaeon GW2011_AR15]
AWOH01000001.1_29	ODS41975.1	47.917	96	46	2	1	92	13	108	1.39e-23	97.4	protoporphyrinogen oxidase [Candidatus Altiarchaeales archaeon IMC4]
AWOH01000001.1_3	WP_015757502.1	39.464	261	126	11	85	336	1266	1503	1.33e-29	132	Ig domain-containing protein [Desulfotomaculum acetoxidans]
AWOH01000001.1_31	ACM23042.1	32.727	165	61	6	4	159	2	125	1.89e-08	64.3	Cobyrinic acid a,c-diamide synthase [Thermotoga neapolitana DSM 4359]
AWOH01000001.1_34	KHO46493.1	31.873	411	233	15	15	398	3	393	4.14e-38	160	hypothetical protein QS99_C0007G0001, partial [archaeon GW2011_AR4]
AWOH01000001.1_35	KHO53569.1	35.23	457	251	9	3	419	5	456	1.65e-67	230	hypothetical protein QT09_C0012G0066 [archaeon GW2011_AR18]
AWOH01000001.1_36	WP_048122360.1	51.471	340	162	2	3	340	303	641	8.73e-117	362	D-alanine--D-alanine ligase [Methanosarcina vacuolata]
AWOH01000001.1_37	KHO46891.1	44.473	1158	606	11	9	1130	1	1157	0	942	chromosome segregation protein [archaeon GW2011_AR4]
AWOH01000001.1_43	KHO54441.1	35.659	258	143	5	1	244	1	249	6.71e-40	147	transcriptional regulator TrmB [archaeon GW2011_AR18]
AWOH01000001.1_44	KKR37126.1	61.86	215	82	0	14	228	12	226	4e-96	288	Conserved hypothetical integral membrane protein [Candidatus Yanofskybacteria bacterium GW2011_GWE1_40_10]
AWOH01000001.1_45	EKD23631.1	32.727	220	143	3	1	219	1	216	2.4e-31	123	hypothetical protein ACD_81C00210G0003 [uncultured bacterium]
AWOH01000001.1_46	KKP93355.1	35.521	259	142	6	1	244	1	249	4.06e-38	142	Transcriptional regulator, TrmB [Parcubacteria group bacterium GW2011_GWA1_36_12]
AWOH01000001.1_47	AJF62753.1	58.796	216	87	2	3	218	4	217	3.79e-72	227	Ribonuclease [archaeon GW2011_AR20]
AWOH01000001.1_48	KHO45332.1	64.368	87	31	0	2	88	3	89	8.4e-31	112	hypothetical protein QS98_C0011G0027 [archaeon GW2011_AR3]
AWOH01000001.1_49	KHO52222.1	65.714	105	36	0	1	105	1	105	7.31e-45	149	hypothetical protein QT04_C0025G0001 [archaeon GW2011_AR11]
AWOH01000001.1_50	KIE16927.1	36.538	312	184	5	9	314	19	322	6.11e-60	203	hypothetical protein DS62_07870 [Smithella sp. SC_K08D17]
AWOH01000001.1_52	EKD66091.1	64.912	57	20	0	15	71	4	60	4.64e-17	77	hypothetical protein ACD_49C00066G0015 [uncultured bacterium (gcode 4)]
AWOH01000001.1_53	AJF62857.1	66.474	865	283	4	1	865	1	858	0	1211	DEAD/H associated protein [archaeon GW2011_AR20]
AWOH01000001.1_54	KKT92456.1	36.441	236	147	2	2	235	1	235	1.02e-45	160	Transcriptional regulator, TrmB [Candidatus Jorgensenbacteria bacterium GW2011_GWA2_45_13]
AWOH01000001.1_55	WP_061797975.1	23.629	237	118	6	15	251	2	175	4.11e-09	65.1	isochorismatase [Bacillus circulans]
AWOH01000001.1_57	KYK26049.1	56.54	237	97	2	1	231	1	237	7.83e-89	270	hypothetical protein AYK26_01215 [Euryarchaeota archaeon SM23-78]
AWOH01000001.1_59	AJF62223.1	71.341	164	46	1	1	164	31	193	1.06e-82	251	30S ribosomal protein S2 [archaeon GW2011_AR20]
AWOH01000001.1_6	AJF62637.1	71.186	59	17	0	1	59	1	59	8.09e-23	90.1	hypothetical protein QT11_C0001G0495 [archaeon GW2011_AR20]
AWOH01000001.1_61	KKQ34224.1	63.704	135	49	0	116	250	1	135	4.16e-58	189	hypothetical protein US51_C0047G0002 [Microgenomates group bacterium GW2011_GWA2_37_6]
AWOH01000001.1_62	AJF62222.1	43.925	214	120	0	6	219	9	222	4.88e-57	189	Conserved TM helix repeat-containing protein [archaeon GW2011_AR20]
AWOH01000001.1_63	EOD42299.1	43.89	401	206	6	1	394	1	389	8.86e-99	308	Enolase [Candidatus Nanopusillus sp. Nst1]
AWOH01000001.1_64	KHO54405.1	74.242	66	17	0	1	66	1	66	9.02e-29	105	DNA-directed RNA polymerase subunit K [archaeon GW2011_AR18]
AWOH01000001.1_65	KHO52038.1	56.957	230	97	2	1	228	27	256	9.55e-86	263	exosome complex component RRP42 [archaeon GW2011_AR17]
AWOH01000001.1_7	AJF62638.1	55.224	67	30	0	1	67	1	67	1.56e-19	82.4	hypothetical protein QT11_C0001G0496 [archaeon GW2011_AR20]
AWOH01000001.1_8	AJF62639.1	52.358	212	100	1	4	215	3	213	5.82e-73	229	hypothetical protein QT11_C0001G0497 [archaeon GW2011_AR20]
AWOH01000001.1_9	KYK23824.1	45.517	290	151	5	1	284	1	289	7.08e-78	246	hypothetical protein AYK24_00910 [Thermoplasmatales archaeon SG8-52-4]
AWOH01000002.1_1	AJF63039.1	63.608	316	115	0	1	316	404	719	9.91e-148	441	Elongation factor 2 [archaeon GW2011_AR20]
AWOH01000002.1_10	KHO47303.1	39.31	290	163	6	1	281	4	289	2.21e-51	179	hypothetical protein QS99_C0002G0139 [archaeon GW2011_AR4]
AWOH01000002.1_11	KHO47304.1	50.476	105	50	2	1	103	1	105	2.64e-28	107	hypothetical protein QS99_C0002G0140 [archaeon GW2011_AR4]
AWOH01000002.1_12	AJF60860.1	68.116	138	44	0	1	138	1	138	8.58e-64	199	hypothetical protein QT06_C0001G0006 [archaeon GW2011_AR15]
AWOH01000002.1_13	AJF60861.1	68.605	86	27	0	1	86	1	86	1.15e-32	117	hypothetical protein QT06_C0001G0007 [archaeon GW2011_AR15]
AWOH01000002.1_14	CBH38703.1	68.526	502	155	2	1	502	1	499	0	751	conserved hypothetical protein, radical SAM family [uncultured archaeon]
AWOH01000002.1_16	KYK26846.1	62.857	70	25	1	2	70	38	107	2.76e-20	85.9	hypothetical protein AYK26_04650 [Euryarchaeota archaeon SM23-78]
AWOH01000002.1_17	WP_047394872.1	45.93	172	91	1	8	177	2	173	2.6e-45	156	D-glycero-beta-D-manno-heptose 1,7-bisphosphate 7-phosphatase [Cetobacterium sp. ZOR0034]
AWOH01000002.1_18	CUS86817.1	48.148	135	70	0	1	135	36	170	7.63e-39	137	D-glycero-D-manno-heptose 1,7-bisphosphate phosphatase [Candidatus Kryptonium thompsoni]
AWOH01000002.1_19	KHO55784.1	47.588	933	438	8	17	907	19	942	0	866	elongation factor EF-2, elongation factor 2 [archaeon GW2011_AR21]
AWOH01000002.1_20	KKQ17639.1	32.812	320	207	3	1	314	4	321	2.55e-41	155	Transcriptional regulator, AsnC family [Berkelbacteria bacterium GW2011_GWA1_36_9]
AWOH01000002.1_23	KHO54706.1	46.599	294	110	3	1	273	1	268	5.25e-83	259	hypothetical protein QT09_C0001G0075 [archaeon GW2011_AR18]
AWOH01000002.1_24	WP_011449331.1	50.432	347	171	1	2	347	3	349	6.34e-116	348	hypothetical protein [Methanospirillum hungatei]
AWOH01000002.1_25	EEZ92511.1	54.762	42	19	0	4	45	8	49	8.1e-11	59.3	transposon-encoded protein [Candidatus Parvarchaeum acidiphilum ARMAN-4]
AWOH01000002.1_26	KHO51316.1	58.621	116	48	0	4	119	12	127	2.23e-33	122	hypothetical protein QT04_C0044G0025 [archaeon GW2011_AR11]
AWOH01000002.1_28	KHO55583.1	39.013	223	129	3	4	222	18	237	2.79e-31	132	hypothetical protein QT10_C0001G0187 [archaeon GW2011_AR19]
AWOH01000002.1_29	KKR03933.1	32.514	366	245	2	2	366	3	367	4.85e-51	184	Nitrate/nitrite transporter [Candidatus Uhrbacteria bacterium GW2011_GWF2_39_13]
AWOH01000002.1_3	AJF62986.1	73.239	426	114	0	1	426	1	426	0	670	Elongation factor 1-alpha [archaeon GW2011_AR20]
AWOH01000002.1_30	AJF62818.1	55.839	274	121	0	1	274	6	279	9.86e-102	306	hypothetical protein QT11_C0001G0677 [archaeon GW2011_AR20]
AWOH01000002.1_31	KHO51914.1	48.684	304	155	1	5	307	7	310	7.51e-96	294	antibiotic transport system ATP-binding protein [archaeon GW2011_AR17]
AWOH01000002.1_32	AJF62927.1	40.769	520	291	6	2	509	3	517	3.87e-111	348	ABC-2 type transporter [archaeon GW2011_AR20]
AWOH01000002.1_33	KKQ35965.1	41.538	195	96	4	1	192	1	180	2.24e-42	149	hypothetical protein US50_C0002G0025 [Candidatus Nomurabacteria bacterium GW2011_GWB1_37_5]
AWOH01000002.1_34	ODS42891.1	51.19	168	82	0	7	174	37	204	7.79e-53	176	hypothetical protein MSIBF_06400 [Candidatus Altiarchaeales archaeon IMC4]
AWOH01000002.1_35	KKR14678.1	36.275	102	63	2	7	107	51	151	4.01e-10	64.7	hypothetical protein UT42_C0021G0002 [Candidatus Falkowbacteria bacterium GW2011_GWA2_39_24]
AWOH01000002.1_36	KHO51553.1	68.033	366	115	2	6	370	4	368	0	526	tryptophanyl-tRNA synthetase [archaeon GW2011_AR17]
AWOH01000002.1_37	AAM07624.1	50.588	85	42	0	1	85	8	92	3.37e-24	95.9	conserved hypothetical protein [Methanosarcina acetivorans C2A]
AWOH01000002.1_38	CBH37057.1	63.83	94	34	0	1	94	1	94	1.16e-36	128	conserved hypothetical protein [uncultured archaeon]
AWOH01000002.1_39	CBH40071.1	60.784	51	20	0	1	51	31	81	7.22e-16	72.8	hypothetical protein BSM_35500 [uncultured archaeon]
AWOH01000002.1_4	EKD53380.1	33.163	196	116	6	33	221	8	195	9.02e-17	88.2	hypothetical protein ACD_61C00054G0007, partial [uncultured bacterium]
AWOH01000002.1_42	AJF62978.1	69.501	541	161	3	1	539	2	540	0	766	Thermosome, chaperonin Cpn60/TCP-1 [archaeon GW2011_AR20]
AWOH01000002.1_44	KHO53098.1	44.242	165	90	2	7	169	59	223	3.51e-43	151	fibrillarin-like protein pre-rRNA processing protein [archaeon GW2011_AR18]
AWOH01000002.1_45	EOD42688.1	34.112	214	135	2	8	215	90	303	1.54e-30	123	rRNA biogenesis protein Nop56/Nop58 [Candidatus Nanopusillus sp. Nst1]
AWOH01000002.1_47	KHO49359.1	33.6	125	79	1	13	133	10	134	2.67e-15	78.2	hypothetical protein QT01_C0005G0018 [archaeon GW2011_AR6]
AWOH01000002.1_48	KHO53103.1	37.5	168	101	3	1	167	1	165	2.16e-25	104	hypothetical protein QT09_C0017G0008 [archaeon GW2011_AR18]
AWOH01000002.1_49	ODS38417.1	57.534	73	31	0	1	73	1	73	1.71e-27	102	hypothetical protein A7315_12340 [Candidatus Altiarchaeales archaeon WOR_SM1_79]
AWOH01000002.1_5	KHO51361.1	69.307	101	31	0	1	101	1	101	1.24e-47	155	small subunit ribosomal protein S10 [archaeon GW2011_AR16]
AWOH01000002.1_50	WP_048073266.1	51.163	86	42	0	5	90	1	86	8.48e-25	97.4	toxin RelE [Methanobacterium formicicum]
AWOH01000002.1_51	AJF62325.1	65.271	406	135	4	1	404	1	402	0	521	hypothetical protein QT11_C0001G0171 [archaeon GW2011_AR20]
AWOH01000002.1_53	KHO54707.1	29.861	144	98	3	7	147	1	144	8.89e-20	89	hypothetical protein QT09_C0001G0076 [archaeon GW2011_AR18]
AWOH01000002.1_55	WP_052721498.1	50.126	397	194	3	25	420	26	419	2.13e-126	380	hypothetical protein [Methanosarcina siciliae]
AWOH01000002.1_56	KKP89665.1	47.321	112	48	2	7	108	10	120	4.77e-26	102	Plastocyanin [Parcubacteria group bacterium GW2011_GWC1_36_108]
AWOH01000002.1_6	KKQ79271.1	27.855	359	207	15	1	321	6	350	2.19e-18	95.9	hypothetical protein UT01_C0044G0002 [Candidatus Daviesbacteria bacterium GW2011_GWA1_38_7]
AWOH01000002.1_8	KHO53612.1	76.543	81	19	0	1	81	1	81	2.26e-37	128	RelE protein [archaeon GW2011_AR13]
AWOH01000002.1_9	KHO53613.1	89.744	78	8	0	1	78	1	78	2.13e-41	138	hypothetical protein QT05_C0003G0025 [archaeon GW2011_AR13]
AWOH01000003.1_1	KHO52428.1	43.686	293	162	2	3	293	15	306	6.17e-71	230	Protease IV [archaeon GW2011_AR11]
AWOH01000003.1_2	KHO54715.1	32.143	140	85	3	3	141	12	142	2.15e-09	61.6	hypothetical protein QT09_C0001G0084 [archaeon GW2011_AR18]
AWOH01000003.1_3	KYK26146.1	51.55	516	219	10	2	502	52	551	2.21e-177	518	hypothetical protein AYK26_00835 [Euryarchaeota archaeon SM23-78]
AWOH01000004.1_1	AAU83113.1	46.028	428	218	8	1	417	1	426	6.84e-120	364	transposase [uncultured archaeon GZfos26F9]
AWOH01000004.1_10	KHO53110.1	68.182	132	42	0	1	132	3	134	5.08e-63	197	30S ribosomal protein S11P, small subunit ribosomal protein S11 [archaeon GW2011_AR18]
AWOH01000004.1_15	KKT92456.1	47.881	236	121	2	1	235	1	235	2.24e-71	226	Transcriptional regulator, TrmB [Candidatus Jorgensenbacteria bacterium GW2011_GWA2_45_13]
AWOH01000004.1_16	KHO52628.1	49.259	270	130	4	1	266	1	267	5.77e-87	268	hypothetical protein QT08_C0008G0051 [archaeon GW2011_AR17]
AWOH01000004.1_17	KYK25292.1	48.98	245	120	5	15	255	19	262	2.53e-78	246	hypothetical protein AYK26_02320 [Euryarchaeota archaeon SM23-78]
AWOH01000004.1_19	AJF62959.1	62.185	119	45	0	2	120	1	119	4.72e-45	150	50S ribosomal protein L18e [archaeon GW2011_AR20]
AWOH01000004.1_2	WP_029917607.1	49.438	89	42	2	352	438	480	567	1.27e-11	78.6	hypothetical protein [Pelobacter seleniigenes]
AWOH01000004.1_20	AJF62958.1	50.725	138	67	1	1	138	1	137	1.25e-43	149	50S ribosomal protein L13P [archaeon GW2011_AR20]
AWOH01000004.1_22	AJF62956.1	57.037	135	57	1	13	146	3	137	3.11e-46	155	30S ribosomal protein S9 [archaeon GW2011_AR20]
AWOH01000004.1_23	KYK25296.1	65.625	64	22	0	1	64	1	64	2.88e-26	99.4	DNA-directed RNA polymerase subunit N [Euryarchaeota archaeon SM23-78]
AWOH01000004.1_24	KHO54046.1	57.252	131	55	1	1	130	1	131	1.1e-48	162	hypothetical protein QT09_C0007G0089 [archaeon GW2011_AR18]
AWOH01000004.1_27	AJF62637.1	54.237	59	27	0	1	59	1	59	6.67e-14	67.8	hypothetical protein QT11_C0001G0495 [archaeon GW2011_AR20]
AWOH01000004.1_28	KKU14408.1	43.103	58	33	0	12	69	16	73	6.07e-08	53.5	hypothetical protein UX21_C0020G0013 [Microgenomates group bacterium GW2011_GWC2_45_8]
AWOH01000004.1_30	KKS90588.1	65.556	270	90	1	1	270	1	267	8.12e-127	370	Radical SAM domain protein [Parcubacteria group bacterium GW2011_GWF2_43_11]
AWOH01000004.1_31	KHO49769.1	60.215	186	74	0	1	186	1	186	4.61e-79	243	hypothetical protein QT01_C0002G0053 [archaeon GW2011_AR6]
AWOH01000004.1_34	AAU83113.1	46.028	428	218	8	1	417	1	426	6.84e-120	364	transposase [uncultured archaeon GZfos26F9]
AWOH01000004.1_35	AJF62358.1	49.515	103	44	1	1	103	1	95	4.88e-23	98.6	DNA replication and repair protein RadC [archaeon GW2011_AR20]
AWOH01000004.1_36	KHO49901.1	62.573	171	63	1	1	170	1	171	2.16e-68	214	hypothetical protein QT01_C0001G0015 [archaeon GW2011_AR6]
AWOH01000004.1_37	KHO49900.1	55.779	199	85	2	1	197	11	208	4.07e-64	205	Protein containing Nucleotidyltransferase protein [archaeon GW2011_AR6]
AWOH01000004.1_38	AJF62358.1	53.744	227	98	4	1	221	1	226	1.14e-74	234	DNA replication and repair protein RadC [archaeon GW2011_AR20]
AWOH01000004.1_39	KJJ85520.1	62.488	1029	379	5	1	1025	1	1026	0	1357	restriction endonuclease subunit R [Candidatus Omnitrophus magneticus]
AWOH01000004.1_4	AJF62023.1	43.878	98	50	2	3	96	1	97	1.09e-15	75.1	hypothetical protein QT06_C0001G1198 [archaeon GW2011_AR15]
AWOH01000004.1_40	WP_044790494.1	25.926	297	209	7	23	315	22	311	8.08e-22	102	DUF4868 domain-containing protein [Bacillus thuringiensis]
AWOH01000004.1_41	AIP32246.1	33.654	104	69	0	7	110	76	179	1.84e-16	79.7	hypothetical protein DR64_1106 [Paraburkholderia xenovorans LB400]
AWOH01000004.1_43	WP_052806947.1	47.541	427	197	11	9	423	2	413	4.36e-114	349	hypothetical protein [Bacillus subterraneus]
AWOH01000004.1_44	WP_005930631.1	29.439	214	128	10	5	205	2	205	1.24e-10	72	hypothetical protein [Faecalibacterium prausnitzii]
AWOH01000004.1_45	KJJ85523.1	78.063	506	109	1	3	508	6	509	0	854	Type I restriction-modification system,DNA-methyltransferase subunit M [Candidatus Omnitrophus magneticus]
AWOH01000004.1_47	KHO49903.1	69.725	218	65	1	2	218	17	234	3.09e-107	317	hypothetical protein QT01_C0001G0017 [archaeon GW2011_AR6]
AWOH01000004.1_48	KHO49580.1	59.091	110	45	0	1	110	1	110	2.11e-41	140	hypothetical protein QT01_C0003G0003 [archaeon GW2011_AR6]
AWOH01000004.1_49	KHO49581.1	58.333	84	32	2	2	82	3	86	1.57e-27	103	AbrB family transcriptional regulator [archaeon GW2011_AR6]
AWOH01000004.1_5	KHO53105.1	64.894	94	33	0	3	96	2	95	9.61e-37	128	large subunit ribosomal protein L21e [archaeon GW2011_AR18]
AWOH01000004.1_50	KHO52992.1	44.348	115	64	0	6	120	41	155	1.05e-23	98.6	HEPN protein [archaeon GW2011_AR13]
AWOH01000004.1_52	KHO55198.1	58.421	190	72	2	1	183	1	190	4.15e-73	227	hypothetical protein QT10_C0005G0035 [archaeon GW2011_AR19]
AWOH01000004.1_53	ODS39003.1	62.857	70	26	0	1	70	1	70	7.32e-25	96.7	hypothetical protein A7316_06430 [Candidatus Altiarchaeales archaeon WOR_SM1_86-2]
AWOH01000004.1_55	EKE08713.1	38	150	83	4	53	202	2	141	4.67e-20	91.3	hypothetical protein ACD_17C00032G0002 [uncultured bacterium]
AWOH01000004.1_56	KUO42548.1	65.333	75	26	0	1	75	1	75	2.6e-25	97.8	hypothetical protein APU95_02875 [Hadesarchaea archaeon YNP_N21]
AWOH01000004.1_57	KUO42549.1	63.889	72	26	0	3	74	2	73	4.4e-28	104	hypothetical protein APU95_02880 [Hadesarchaea archaeon YNP_N21]
AWOH01000004.1_6	KYK25609.1	49.123	114	58	0	1	114	1	114	6.7e-29	109	hypothetical protein AYK26_05715 [Euryarchaeota archaeon SM23-78]
AWOH01000004.1_7	AJF62970.1	64.641	181	64	0	6	186	6	186	3.22e-82	250	DNA-binding protein [archaeon GW2011_AR20]
AWOH01000004.1_8	AJF62968.1	51.064	141	67	1	6	146	7	145	6.73e-47	158	30S ribosomal protein S13 [archaeon GW2011_AR20]
AWOH01000004.1_9	AJF62967.1	52.941	170	79	1	1	170	1	169	8.91e-55	182	30S ribosomal protein S4 [archaeon GW2011_AR20]
AWOH01000005.1_10	KUK03486.1	56.923	130	56	0	11	140	3	132	1.62e-45	154	Homing endonuclease, LAGLIDADG/HNH [Thermotoga sp. 50_64]
AWOH01000005.1_12	KYK25543.1	64	50	18	0	16	65	7	56	7.64e-09	55.5	hypothetical protein AYK26_05920 [Euryarchaeota archaeon SM23-78]
AWOH01000005.1_13	KKQ84176.1	66.935	124	41	0	1	124	1	124	9.53e-54	173	hypothetical protein UT08_C0022G0013 [Candidatus Woesebacteria bacterium GW2011_GWB1_38_8]
AWOH01000005.1_15	XP_008614604.1	31.897	116	74	2	103	213	453	568	7.1e-06	57.4	hypothetical protein SDRG_10394 [Saprolegnia diclina VS20]
AWOH01000005.1_17	KHO51789.1	57.79	353	145	1	48	396	3	355	8.61e-138	406	RNA-directed DNA polymerase [archaeon GW2011_AR17]
AWOH01000005.1_20	WP_013414045.1	31.944	504	269	14	61	502	239	730	3.61e-59	218	ATPase AAA [Methanothermus fervidus]
AWOH01000005.1_21	KQC12571.1	23.664	262	185	6	1	250	1	259	2.79e-20	97.4	radical SAM protein [Methanosaeta sp. SDB]
AWOH01000005.1_24	KHO46002.1	58.647	133	55	0	1	133	1	133	1.02e-52	171	hypothetical protein QS99_C0010G0009 [archaeon GW2011_AR4]
AWOH01000005.1_25	KHO53471.1	84.706	85	13	0	1	85	1	85	2.26e-45	149	Transcriptional regulator, AbrB family [archaeon GW2011_AR11]
AWOH01000005.1_26	KYK34781.1	45.477	398	207	3	1	398	1	388	1.07e-127	382	hypothetical protein AYK22_04725 [Thermoplasmatales archaeon SG8-52-3]
AWOH01000005.1_4	AJF62836.1	46.595	279	139	2	1	270	1	278	2.28e-68	221	putative GTPase of the OBG/HflX superfamily [archaeon GW2011_AR20]
AWOH01000005.1_5	AJF62835.1	58.282	163	67	1	18	179	19	181	3.47e-51	171	Small-conductance mechanosensitive channel [archaeon GW2011_AR20]
AWOH01000005.1_6	WP_038082248.1	24.026	154	112	2	1	150	1	153	1.29e-06	54.7	N-acetyltransferase [Tolypothrix bouteillei]
AWOH01000005.1_9	KHO55537.1	51.634	153	64	3	2	153	6	149	3.07e-48	161	Phosphoglycolate phosphatase [archaeon GW2011_AR19]
AWOH01000006.1_1	KKW05925.1	39.474	76	41	1	8	78	49	124	8.65e-09	60.8	hypothetical protein UY40_C0006G0019 [candidate division CPR1 bacterium GW2011_GWC1_49_13]
AWOH01000006.1_10	KHO54169.1	47.059	238	119	3	1	238	1	231	3.33e-74	233	hypothetical protein QT09_C0006G0089 [archaeon GW2011_AR18]
AWOH01000006.1_12	AJF62983.1	68.923	325	101	0	1	325	1	325	1.99e-166	474	putative bifunctional tRNA threonylcarbamoyladenosine biosynthesis protein [archaeon GW2011_AR20]
AWOH01000006.1_14	AJF62744.1	40.625	64	31	1	17	73	23	86	2.31e-10	60.1	hypothetical protein QT11_C0001G0602 [archaeon GW2011_AR20]
AWOH01000006.1_16	AJF62980.1	34.021	97	57	1	14	103	6	102	4.7e-07	53.9	hypothetical protein QT11_C0001G0851 [archaeon GW2011_AR20]
AWOH01000006.1_18	AJF62266.1	54.34	265	121	0	1	265	1	265	7.22e-110	327	hypothetical protein QT11_C0001G0108 [archaeon GW2011_AR20]
AWOH01000006.1_2	KHO54632.1	56.061	264	112	4	1	262	1	262	2.29e-85	268	hypothetical protein QT09_C0001G0001 [archaeon GW2011_AR18]
AWOH01000006.1_21	AJF62152.1	47.037	270	133	5	5	264	6	275	2.98e-67	225	Phenylalanine-tRNA ligase alpha subunit [archaeon GW2011_AR15]
AWOH01000006.1_3	KHO54632.1	56.19	105	45	1	1	105	280	383	1.51e-31	122	hypothetical protein QT09_C0001G0001 [archaeon GW2011_AR18]
AWOH01000006.1_4	AJF62872.1	60	330	129	2	5	331	69	398	1.08e-142	417	hypothetical protein QT11_C0001G0733 [archaeon GW2011_AR20]
AWOH01000006.1_9	WP_048080501.1	43.077	260	129	8	2	242	14	273	1.79e-58	197	MULTISPECIES: hypothetical protein [Methanobacterium]
AWOH01000007.1_1	AJF62394.1	47.959	98	51	0	1	98	23	120	1.44e-27	105	hypothetical protein QT11_C0001G0245 [archaeon GW2011_AR20]
AWOH01000007.1_10	KYK24554.1	51.2	750	344	6	4	734	2	748	0	788	hypothetical protein AYK26_03160 [Euryarchaeota archaeon SM23-78]
AWOH01000007.1_12	KHO54225.1	41.477	176	98	4	3	173	1	176	1.95e-34	128	2'-5' RNA ligase [archaeon GW2011_AR18]
AWOH01000007.1_14	AJF62381.1	47.984	248	120	3	1	245	1	242	2.79e-75	237	Arginase [archaeon GW2011_AR20]
AWOH01000007.1_15	KKP88412.1	51.117	358	174	1	1	358	1	357	3.51e-125	372	Aminopeptidase protein [Berkelbacteria bacterium GW2011_GWA2_35_9]
AWOH01000007.1_16	KHO54160.1	44.254	583	314	6	3	575	6	587	1.16e-158	474	oligoendopeptidase F [archaeon GW2011_AR18]
AWOH01000007.1_17	KKP68340.1	50.98	153	73	1	2	152	3	155	8.23e-46	155	Flavodoxin related protein [Candidatus Moranbacteria bacterium GW2011_GWE1_35_17]
AWOH01000007.1_18	WP_049992986.1	52.059	340	159	1	25	364	8	343	4.27e-130	385	tyrosine--tRNA ligase [Halapricum salinum]
AWOH01000007.1_2	AJF62393.1	39.64	222	93	7	9	212	13	211	1.04e-36	136	hypothetical protein QT11_C0001G0244 [archaeon GW2011_AR20]
AWOH01000007.1_22	KKQ79272.1	44.348	115	64	0	1	115	1	115	9.02e-18	81.6	hypothetical protein UT01_C0044G0003 [Candidatus Daviesbacteria bacterium GW2011_GWA1_38_7]
AWOH01000007.1_23	AJF62377.1	59.75	400	160	1	1	400	1	399	2.44e-153	447	hypothetical protein QT11_C0001G0228 [archaeon GW2011_AR20]
AWOH01000007.1_24	AJF62437.1	67.2	250	82	0	1407	1656	921	1170	8.4e-102	365	DNA polymerase II large subunit [archaeon GW2011_AR20]
AWOH01000007.1_25	AJF62438.1	50.45	555	256	9	1	550	1	541	0	555	hypothetical protein QT11_C0001G0289 [archaeon GW2011_AR20]
AWOH01000007.1_26	KHO54283.1	61.069	393	147	5	7	396	9	398	2.29e-173	505	lysyl-tRNA synthetase, class I [archaeon GW2011_AR18]
AWOH01000007.1_27	KKP54314.1	50	178	83	4	1	174	1	176	3.38e-44	152	hypothetical protein UR46_C0025G0004 [Parcubacteria group bacterium GW2011_GWA1_33_6]
AWOH01000007.1_29	KHO54163.1	32.178	202	131	4	1	200	1	198	7.01e-22	97.4	hypothetical protein QT09_C0006G0083 [archaeon GW2011_AR18]
AWOH01000007.1_3	AJF62392.1	35	180	107	4	1	173	1	177	4.19e-27	109	hypothetical protein QT11_C0001G0243 [archaeon GW2011_AR20]
AWOH01000007.1_30	KHO49502.1	50.943	106	48	2	18	120	5	109	9.01e-25	99.4	hypothetical protein QT01_C0004G0032 [archaeon GW2011_AR6]
AWOH01000007.1_31	WP_013718376.1	39.45	327	185	6	2	316	3	328	7.7e-78	249	radical SAM protein [Methanosaeta concilii]
AWOH01000007.1_33	AJF62576.1	62.733	322	118	2	4	324	5	325	6.22e-151	436	putative tRNA pseudouridine synthase B [archaeon GW2011_AR20]
AWOH01000007.1_34	KHO45172.1	55.952	84	35	2	2	83	42	125	3.6e-22	96.3	50S ribosomal protein L31, large subunit ribosomal protein L31e [archaeon GW2011_AR3]
AWOH01000007.1_35	AJF62578.1	75.439	57	14	0	1	57	1	57	7.62e-21	85.1	hypothetical protein QT11_C0001G0434 [archaeon GW2011_AR20]
AWOH01000007.1_36	KHO45170.1	52.482	141	67	0	1	141	1	141	2.16e-50	167	small subunit ribosomal protein S19e [archaeon GW2011_AR3]
AWOH01000007.1_37	KHO52087.1	42.336	137	50	3	18	126	5	140	2.93e-19	86.7	hypothetical protein QT05_C0026G0011 [archaeon GW2011_AR13]
AWOH01000007.1_39	KHO46934.1	30.89	191	125	2	2	185	62	252	2.48e-32	125	RNA-binding protein snRNP-like protein [archaeon GW2011_AR4]
AWOH01000007.1_4	KHO53744.1	34.884	172	96	5	7	170	8	171	4.79e-21	94.4	hypothetical protein QT09_C0010G0007 [archaeon GW2011_AR18]
AWOH01000007.1_5	AJF62390.1	46.774	186	88	3	4	179	3	187	2.49e-45	156	hypothetical protein QT11_C0001G0241 [archaeon GW2011_AR20]
AWOH01000007.1_6	KYK24640.1	69.318	88	27	0	1	88	1	88	5.99e-40	135	hypothetical protein AYK26_03635 [Euryarchaeota archaeon SM23-78]
AWOH01000007.1_7	AJF62388.1	51.802	222	95	4	1	212	1	220	2.92e-61	199	TraB family protein [archaeon GW2011_AR20]
AWOH01000007.1_8	KHO52143.1	29.231	260	162	4	2	242	1	257	2.65e-22	101	hypothetical protein QT08_C0014G0036 [archaeon GW2011_AR17]
AWOH01000007.1_9	KHO53884.1	40.964	83	44	3	2	80	10	91	5.76e-07	52	hypothetical protein QT09_C0009G0035 [archaeon GW2011_AR18]
AWOH01000008.1_1	KHO53043.1	53.776	331	153	0	1	331	109	439	2.06e-129	385	putative hydrolase [archaeon GW2011_AR11]
AWOH01000008.1_11	KHO45830.1	60.526	76	30	0	1	76	12	87	3.36e-26	100	hypothetical protein QS99_C0012G0063 [archaeon GW2011_AR4]
AWOH01000008.1_13	AJF62989.1	39.834	241	137	4	1	233	1	241	5.36e-55	184	hypothetical protein QT11_C0001G0861 [archaeon GW2011_AR20]
AWOH01000008.1_14	KHO53531.1	51.402	214	103	1	1	213	1	214	1.8e-66	212	hypothetical protein QT09_C0012G0028 [archaeon GW2011_AR18]
AWOH01000008.1_15	AJF61897.1	27.293	458	315	10	18	464	19	469	1.67e-40	160	hypothetical protein QT06_C0001G1070 [archaeon GW2011_AR15]
AWOH01000008.1_19	KHO54687.1	40.152	264	146	4	4	262	5	261	2.17e-51	177	hypothetical protein QT09_C0001G0056 [archaeon GW2011_AR18]
AWOH01000008.1_21	AJF63148.1	70.629	143	42	0	23	165	1	143	5.87e-75	229	Transposase [archaeon GW2011_AR20]
AWOH01000008.1_23	AJF61672.1	54.62	487	195	8	3	466	4	487	7.06e-176	510	Oxidative cyclase [archaeon GW2011_AR15]
AWOH01000008.1_24	KKQ86347.1	70.455	88	26	0	1	88	1	88	2.63e-37	129	hypothetical protein UT09_C0037G0008 [Parcubacteria group bacterium GW2011_GWF2_38_8]
AWOH01000008.1_25	AJF60858.1	56.25	80	35	0	8	87	3	82	2.72e-26	100	hypothetical protein QT06_C0001G0004 [archaeon GW2011_AR15]
AWOH01000008.1_26	KPQ44521.1	33.918	171	105	3	2	165	8	177	7.74e-25	103	hypothetical protein MPEBLZ_00888 [Candidatus Methanoperedens sp. BLZ1]
AWOH01000008.1_28	KYK26633.1	67.421	221	71	1	4	223	7	227	4.58e-102	304	ABC transporter ATP-binding protein [Euryarchaeota archaeon SM23-78]
AWOH01000008.1_29	WP_042687171.1	30.222	225	145	4	35	248	29	252	1.23e-22	103	hypothetical protein [Methermicoccus shengliensis]
AWOH01000008.1_3	ERM03635.1	28.571	196	101	7	4	197	13	171	6.28e-14	77.4	hypothetical protein Q644_00500 [Ochrobactrum intermedium 229E]
AWOH01000008.1_30	WP_048089661.1	59.722	72	29	0	1	72	1	72	7.4e-19	88.6	hypothetical protein [Candidatus Methanoperedens nitroreducens]
AWOH01000008.1_31	WP_042687174.1	43.636	330	185	1	10	339	86	414	6.23e-100	309	hypothetical protein [Methermicoccus shengliensis]
AWOH01000008.1_35	KKQ17635.1	45	100	55	0	1	100	1	100	1.63e-28	107	Thioredoxin [Berkelbacteria bacterium GW2011_GWA1_36_9]
AWOH01000008.1_37	KHO49702.1	50.201	249	107	4	2	233	3	251	1.83e-83	258	diphthine synthase [archaeon GW2011_AR11]
AWOH01000008.1_39	KKW36448.1	46.667	60	32	0	8	67	24	83	2.18e-06	49.7	hypothetical protein UY85_C0086G0005 [Candidatus Peribacteria bacterium GW2011_GWB1_54_5]
AWOH01000008.1_40	KYK38412.1	43.704	135	72	3	18	148	99	233	1.38e-28	114	hypothetical protein AYK18_17235 [Thermoplasmatales archaeon DG-70]
AWOH01000008.1_42	KYK27069.1	69.082	207	61	1	5	208	4	210	1.12e-101	301	GTP-binding protein [Euryarchaeota archaeon SM23-78]
AWOH01000008.1_43	KHO52912.1	47.244	127	61	2	1	121	1	127	4.99e-34	123	hypothetical protein QT08_C0001G0003 [archaeon GW2011_AR17]
AWOH01000008.1_44	KHO54476.1	49.587	121	61	0	3	123	2	122	1.91e-42	144	hypothetical protein QT09_C0003G0005 [archaeon GW2011_AR18]
AWOH01000008.1_49	KHO45097.1	79.412	102	21	0	1	102	1	102	4.98e-49	159	hypothetical protein QS98_C0013G0033 [archaeon GW2011_AR3]
AWOH01000008.1_50	KYK30539.1	76	75	18	0	1	75	1	75	1.4e-35	123	hypothetical protein AYK22_03450 [Thermoplasmatales archaeon SG8-52-3]
AWOH01000008.1_6	AJF62885.1	54.75	400	171	5	1	398	1	392	4.9e-142	418	Metallophosphoesterase [archaeon GW2011_AR20]
AWOH01000008.1_7	AJF62886.1	48.041	689	349	4	1	685	1	684	0	561	SMC protein [archaeon GW2011_AR20]
AWOH01000008.1_9	KYK24796.1	75.758	66	16	0	1	66	1	66	6.22e-29	106	hypothetical protein AYK26_02865 [Euryarchaeota archaeon SM23-78]
AWOH01000009.1_1	AJF62586.1	26.016	123	90	1	25	146	7	129	1.86e-07	67.8	PE-PGRS family protein [archaeon GW2011_AR20]
AWOH01000009.1_10	KHO49856.1	63.143	350	122	3	1	343	15	364	1.03e-159	459	Orn/DAP/Arg decarboxylase 2 [archaeon GW2011_AR9]
AWOH01000009.1_11	KHO47224.1	67.041	267	87	1	1	267	1	266	2.23e-134	389	hypothetical protein QS99_C0002G0060 [archaeon GW2011_AR4]
AWOH01000009.1_12	KHO46559.1	44.444	90	50	0	1	90	7	96	4.13e-20	87	hypothetical protein QS98_C0002G0007 [archaeon GW2011_AR3]
AWOH01000009.1_13	KHO48246.1	48.954	239	120	2	6	242	4	242	1.68e-71	227	transcriptional regulator TrmB [archaeon GW2011_AR5]
AWOH01000009.1_17	AJF62265.1	55.914	558	240	5	1	553	1	557	0	604	ATP-dependent DNA ligase [archaeon GW2011_AR20]
AWOH01000009.1_18	AJF62264.1	44.221	199	107	1	1	199	1	195	4.49e-56	186	Nitroreductase [archaeon GW2011_AR20]
AWOH01000009.1_19	WP_028739370.1	28.188	149	100	3	4	148	5	150	2.22e-13	72.4	N-acetyltransferase [Rhizobium mongolense]
AWOH01000009.1_2	KYK25208.1	44.275	131	68	3	43	170	42	170	2.86e-24	101	hypothetical protein AYK26_06335 [Euryarchaeota archaeon SM23-78]
AWOH01000009.1_20	KHO53182.1	70.556	360	102	1	1	356	1	360	2.2e-170	487	cell division protein FtsZ [archaeon GW2011_AR18]
AWOH01000009.1_21	WP_048114608.1	72.059	68	19	0	1	68	1	68	2.11e-28	105	HicB family protein [Methanoculleus sp. MH98A]
AWOH01000009.1_22	WP_048091206.1	58.904	73	26	1	2	70	3	75	4.24e-20	84.3	hypothetical protein [Candidatus Methanoperedens nitroreducens]
AWOH01000009.1_25	AJF61631.1	58.427	356	141	6	4	352	79	434	2.15e-145	426	Glutamyl-tRNA(Gln) amidotransferase subunit D [archaeon GW2011_AR15]
AWOH01000009.1_26	KHO53507.1	52.754	472	210	4	1	460	1	471	3.53e-159	467	glutamyl-tRNA(Gln) amidotransferase subunit E [archaeon GW2011_AR18]
AWOH01000009.1_27	AJF63156.1	38.554	249	141	6	27	268	19	262	1.07e-50	177	hypothetical protein QT11_C0001G1032 [archaeon GW2011_AR20]
AWOH01000009.1_29	KKQ17618.1	44.033	486	256	7	30	511	34	507	4.78e-132	404	ABC-1 domain protein [Berkelbacteria bacterium GW2011_GWA1_36_9]
AWOH01000009.1_3	AJF63170.1	48.193	83	42	1	2	84	6	87	2.03e-18	80.9	hypothetical protein QT11_C0001G1046 [archaeon GW2011_AR20]
AWOH01000009.1_4	AJF63169.1	56.667	90	39	0	1	90	1	90	5.55e-20	85.5	hypothetical protein QT11_C0001G1045 [archaeon GW2011_AR20]
AWOH01000009.1_5	WP_011687601.1	47.817	504	249	7	17	510	17	516	1.16e-168	496	radical SAM protein [Candidatus Solibacter usitatus]
AWOH01000009.1_6	KKU81353.1	31.677	322	191	8	2	317	12	310	6.84e-33	133	Peptidoglycan-binding domain 1 protein [Parcubacteria group bacterium GW2011_GWA1_47_8]
AWOH01000009.1_7	KYK25924.1	55.232	583	239	7	1	563	1	581	0	641	ATPase [Euryarchaeota archaeon SM23-78]
AWOH01000009.1_8	KXB02615.1	51.701	147	71	0	4	150	2	148	1.02e-52	173	hypothetical protein AKJ43_01195 [candidate divison MSBL1 archaeon SCGC-AAA261D19]
AWOH01000009.1_9	KHO49854.1	79.743	311	63	0	1	311	1	311	0	520	deoxyhypusine synthase [archaeon GW2011_AR9]
AWOH01000010.1_11	ODS35904.1	33.871	62	41	0	6	67	11	72	1.63e-06	50.4	hypothetical protein BEH94_00135 [Candidatus Altiarchaeales archaeon WOR_SM1_SCG]
AWOH01000010.1_13	KKP90141.1	53.42	307	138	3	3	306	8	312	2.79e-114	341	glycosyl transferase family 2 [Parcubacteria group bacterium GW2011_GWC1_36_108]
AWOH01000010.1_16	ODS35025.1	53.117	369	151	8	1	350	5	370	2.53e-120	360	hypothetical protein BEH94_03725 [Candidatus Altiarchaeales archaeon WOR_SM1_SCG]
AWOH01000010.1_2	KHO51842.1	44.828	174	95	1	3	176	5	177	9.37e-44	152	hypothetical protein QT08_C0019G0007 [archaeon GW2011_AR17]
AWOH01000010.1_3	KYK24973.1	78.333	60	13	0	3	62	2	61	2.77e-25	96.7	hypothetical protein AYK26_07895 [Euryarchaeota archaeon SM23-78]
AWOH01000010.1_4	KYK24974.1	76.471	68	16	0	6	73	1	68	1.34e-30	110	hypothetical protein AYK26_07900 [Euryarchaeota archaeon SM23-78]
AWOH01000010.1_5	KYK24975.1	69.124	217	62	3	1	215	1	214	1.42e-101	301	hypothetical protein AYK26_07905 [Euryarchaeota archaeon SM23-78]
AWOH01000011.1_1	AJF62962.1	79.07	86	18	0	8	93	6	91	2.42e-44	147	hypothetical protein QT11_C0001G0832 [archaeon GW2011_AR20]
AWOH01000011.1_12	WP_013657029.1	32.353	136	90	1	64	197	9	144	3.76e-13	79	VWA domain-containing protein [Cellulosilyticum lentocellum]
AWOH01000011.1_15	KXB09076.1	33.607	244	145	6	21	253	25	262	6.5e-32	128	hypothetical protein AKJ46_00965 [candidate divison MSBL1 archaeon SCGC-AAA833K04]
AWOH01000011.1_2	AJF62963.1	82.407	108	19	0	1	108	1	108	1.55e-59	186	hypothetical protein QT11_C0001G0833 [archaeon GW2011_AR20]
AWOH01000011.1_3	KHO53894.1	84.314	51	8	0	1	51	125	175	5.64e-20	85.9	hypothetical protein QT09_C0009G0045 [archaeon GW2011_AR18]
AWOH01000011.1_4	KHO53894.1	77.778	117	26	0	1	117	1	117	1.65e-48	161	hypothetical protein QT09_C0009G0045 [archaeon GW2011_AR18]
AWOH01000011.1_5	KHO53895.1	68.617	188	59	0	1	188	1	188	4.35e-89	267	Nucleotidyltransferase family protein [archaeon GW2011_AR18]
AWOH01000011.1_6	KHO45097.1	79.412	102	21	0	1	102	1	102	4.98e-49	159	hypothetical protein QS98_C0013G0033 [archaeon GW2011_AR3]
AWOH01000011.1_7	KYK30539.1	76	75	18	0	1	75	1	75	1.4e-35	123	hypothetical protein AYK22_03450 [Thermoplasmatales archaeon SG8-52-3]
AWOH01000011.1_8	KHO53173.1	65.318	173	60	0	7	179	4	176	1.65e-68	214	hypothetical protein QT09_C0016G0013 [archaeon GW2011_AR18]
AWOH01000011.1_9	KHO53174.1	48.5	200	100	3	1	198	1	199	8.01e-55	181	hypothetical protein QT09_C0016G0014 [archaeon GW2011_AR18]
AWOH01000012.1_2	WP_004076190.1	26.623	308	188	7	40	321	106	401	2.41e-18	94.7	hypothetical protein [Methanoplanus limicola]
AWOH01000012.1_4	AJF62962.1	70.455	44	13	0	8	51	6	49	3.95e-16	73.9	hypothetical protein QT11_C0001G0832 [archaeon GW2011_AR20]
AWOH01000013.1_1	KHO46559.1	70.787	89	26	0	3	91	4	92	2.8e-38	133	hypothetical protein QS98_C0002G0007 [archaeon GW2011_AR3]
AWOH01000013.1_2	KHO45099.1	64	100	34	1	1	100	1	98	5.43e-37	129	hypothetical protein QS98_C0013G0035 [archaeon GW2011_AR3]
AWOH01000013.1_3	EKD58524.1	37.302	126	65	5	13	128	198	319	8.36e-11	75.5	hypothetical protein ACD_56C00110G0017 [uncultured bacterium]
AWOH01000014.1_1	AAU83113.1	46.028	428	218	8	1	417	1	426	6.84e-120	364	transposase [uncultured archaeon GZfos26F9]
AWOH01000014.1_10	KHO52597.1	61.507	491	189	0	4	494	5	495	0	666	DNA-directed RNA polymerase subunit B [archaeon GW2011_AR17]
AWOH01000014.1_11	KHO54686.1	57.746	71	30	0	11	81	10	80	3.38e-21	87.8	DNA-directed RNA polymerase subunit H [archaeon GW2011_AR18]
AWOH01000014.1_14	KKT80855.1	35.417	96	61	1	4	99	1	95	7.11e-12	65.5	MazG nucleotide pyrophosphohydrolase [Candidatus Yanofskybacteria bacterium GW2011_GWA2_44_9]
AWOH01000014.1_15	AJF62743.1	34.416	154	95	3	1	152	1	150	2.37e-12	70.5	hypothetical protein QT11_C0001G0601 [archaeon GW2011_AR20]
AWOH01000014.1_16	AKG54189.1	69.231	39	12	0	1	39	1	39	8.15e-11	58.5	hypothetical protein DGWBC_1557 [Dehalogenimonas sp. WBC-2]
AWOH01000014.1_17	AIF00797.1	48.519	270	130	5	1	266	1	265	1.37e-80	252	D-aminoacyl-tRNA deacylase [uncultured marine group II/III euryarchaeote KM3_139_C07]
AWOH01000014.1_2	AJF63045.1	64.103	195	70	0	1	195	3	197	1.94e-91	274	30S ribosomal protein S7 [archaeon GW2011_AR20]
AWOH01000014.1_21	KYK25623.1	45.455	253	128	2	1	243	1	253	5.98e-66	214	hypothetical protein AYK26_05790 [Euryarchaeota archaeon SM23-78]
AWOH01000014.1_23	WP_048179453.1	49.565	115	53	3	5	114	2	116	3.31e-26	102	hypothetical protein [Methanosarcina siciliae]
AWOH01000014.1_24	WP_011020566.1	49.367	79	40	0	23	101	14	92	3.96e-18	81.3	MULTISPECIES: hypothetical protein [Methanosarcina]
AWOH01000014.1_25	KHO54690.1	65.347	101	35	0	1	101	1	101	3.39e-43	145	hypothetical protein QT09_C0001G0059 [archaeon GW2011_AR18]
AWOH01000014.1_28	WP_013798476.1	28.495	186	123	5	8	184	5	189	3.55e-08	62	transposase [Methanotorris igneus]
AWOH01000014.1_3	KPV63184.1	40.03	657	380	10	6	651	7	660	2.68e-147	451	tRNA-splicing ligase RtcB [Candidatus Bathyarchaeota archaeon BA2]
AWOH01000014.1_4	KHO46957.1	41.6	125	73	0	5	129	6	130	8.87e-32	118	N utilization substance protein A [archaeon GW2011_AR4]
AWOH01000014.1_5	KKU03984.1	27.027	185	113	7	135	306	178	353	1.46e-09	68.6	hypothetical protein UX03_C0006G0014 [Candidatus Woesebacteria bacterium GW2011_GWE1_45_18]
AWOH01000014.1_6	KHO53421.1	48.75	80	41	0	1	80	7	86	1.93e-18	80.9	hypothetical protein QT04_C0005G0010 [archaeon GW2011_AR11]
AWOH01000014.1_7	AJF63054.1	59.507	852	336	8	12	856	6	855	0	969	DNA-directed RNA polymerase subunit A'' [archaeon GW2011_AR20]
AWOH01000014.1_8	KHO46960.1	61.583	859	327	3	1	857	1	858	0	1134	DNA-directed RNA polymerase subunit A' [archaeon GW2011_AR4]
AWOH01000014.1_9	AJF63056.1	64.333	600	214	0	1	600	1	600	0	869	DNA-directed RNA polymerase [archaeon GW2011_AR20]
AWOH01000015.1_1	AJS11666.1	52.941	85	40	0	2	86	83	167	1.44e-26	103	50S ribosomal protein L5P [uncultured archaeon]
AWOH01000015.1_10	AJS12155.1	51.02	147	69	2	1	146	1	145	1.15e-38	137	ribosomal protein L15 [uncultured archaeon]
AWOH01000015.1_11	KHO52347.1	64.226	478	155	2	2	479	4	465	0	617	preprotein translocase subunit SecY [archaeon GW2011_AR17]
AWOH01000015.1_12	KHO54261.1	50.568	176	87	0	1	176	15	190	8.11e-58	187	hypothetical protein QT09_C0005G0051 [archaeon GW2011_AR18]
AWOH01000015.1_13	WP_004030369.1	47.727	88	46	0	1	88	1	88	7.18e-21	87.8	50S ribosomal protein L34e [Methanobacterium formicicum]
AWOH01000015.1_14	AJF61506.1	45.045	111	59	2	1	110	1	110	2.05e-21	91.7	50S ribosomal protein L14e [archaeon GW2011_AR15]
AWOH01000015.1_15	AJF61917.1	41.818	220	127	1	1	219	1	220	8.67e-58	191	Translation initiation factor 6 [archaeon GW2011_AR15]
AWOH01000015.1_16	KHO45404.1	37.984	129	80	0	6	134	2	130	2.82e-23	96.7	prefoldin alpha subunit [archaeon GW2011_AR3]
AWOH01000015.1_18	KHO47418.1	54.441	349	141	4	7	338	3	350	2.72e-120	359	RNA-directed DNA polymerase [archaeon GW2011_AR5]
AWOH01000015.1_19	AJF61411.1	44.65	486	188	9	6	478	8	425	3.92e-127	386	hypothetical protein QT06_C0001G0571 [archaeon GW2011_AR15]
AWOH01000015.1_2	KHO47201.1	67.105	76	25	0	1	76	1	76	1.64e-29	108	hypothetical protein QS99_C0002G0037 [archaeon GW2011_AR4]
AWOH01000015.1_21	KHO51245.1	38.491	265	157	2	4	262	5	269	4e-63	209	hypothetical protein QT04_C0045G0035 [archaeon GW2011_AR11]
AWOH01000015.1_24	AJF62567.1	46.237	186	93	4	9	190	1	183	1.56e-43	152	hypothetical protein QT11_C0001G0423 [archaeon GW2011_AR20]
AWOH01000015.1_25	KKS53562.1	57.258	372	155	2	3	374	4	371	5.71e-140	413	Cyclic nucleotide-binding protein [Parcubacteria group bacterium GW2011_GWA2_42_28]
AWOH01000015.1_26	AJF62568.1	26.384	614	350	26	4	546	8	590	2.5e-26	123	Cysteine-rich repeat protein [archaeon GW2011_AR20]
AWOH01000015.1_28	AJF62570.1	45.038	131	69	2	2	132	3	130	8.3e-32	118	hypothetical protein QT11_C0001G0426 [archaeon GW2011_AR20]
AWOH01000015.1_29	AJF62571.1	34.331	568	328	16	30	574	1	546	2.88e-79	270	hypothetical protein QT11_C0001G0427 [archaeon GW2011_AR20]
AWOH01000015.1_3	AJS11606.1	60.769	130	51	0	1	130	1	130	2.11e-51	167	30S ribosomal protein S8 [uncultured archaeon]
AWOH01000015.1_30	KYK25763.1	55.422	332	145	2	1	329	1	332	1.24e-134	394	hypothetical protein AYK26_01990 [Euryarchaeota archaeon SM23-78]
AWOH01000015.1_32	WP_006747852.1	38.947	95	45	3	8	95	11	99	1.1e-08	57.4	hypothetical protein [Thioalkalivibrio paradoxus]
AWOH01000015.1_33	WP_011012241.1	28.916	249	155	6	4	234	91	335	2.23e-16	86.7	serralysin [Pyrococcus furiosus]
AWOH01000015.1_4	WP_013904921.1	56.742	178	77	0	9	186	6	183	3.96e-67	211	50S ribosomal protein L6 [Pyrococcus yayanosii]
AWOH01000015.1_5	KHO46816.1	53.153	111	51	1	9	118	15	125	6.48e-28	113	large subunit ribosomal protein L32e [archaeon GW2011_AR3]
AWOH01000015.1_6	AJF62551.1	50.34	147	73	0	1	147	1	147	2.14e-41	144	50S ribosomal protein L19e [archaeon GW2011_AR20]
AWOH01000015.1_7	AJS11604.1	56.296	135	59	0	4	138	7	141	5.18e-53	174	50S ribosomal protein L18P [uncultured archaeon]
AWOH01000015.1_8	KHO52350.1	64.082	245	86	2	3	247	9	251	1.84e-107	319	small subunit ribosomal protein S5 [archaeon GW2011_AR17]
AWOH01000015.1_9	AJF62554.1	62.987	154	57	0	5	158	3	156	3.82e-67	209	50S ribosomal protein L30P [archaeon GW2011_AR20]
AWOH01000016.1_1	KHO54567.1	35.043	234	146	4	42	270	238	470	6.02e-39	150	hypothetical protein QT09_C0002G0021 [archaeon GW2011_AR18]
AWOH01000016.1_10	KHO54589.1	59.459	148	53	3	3	147	5	148	3.66e-46	156	hypothetical protein QT09_C0002G0043 [archaeon GW2011_AR18]
AWOH01000016.1_11	KHO52517.1	57.895	247	104	0	1	247	1	247	2.89e-95	288	hypothetical protein QT08_C0009G0070 [archaeon GW2011_AR17]
AWOH01000016.1_12	KHO46767.1	51.628	215	104	0	21	235	20	234	4.7e-76	238	hypothetical protein QS98_C0001G0026 [archaeon GW2011_AR3]
AWOH01000016.1_14	AJF62726.1	42.188	192	109	2	1	191	7	197	9.57e-40	142	hypothetical protein QT11_C0001G0584 [archaeon GW2011_AR20]
AWOH01000016.1_15	AJF62727.1	45.455	132	70	1	1	130	1	132	4.84e-31	116	hypothetical protein QT11_C0001G0585 [archaeon GW2011_AR20]
AWOH01000016.1_17	KHO50801.1	55.862	290	127	1	10	298	18	307	4.37e-115	347	glycosyl transferase family 2 [archaeon GW2011_AR16]
AWOH01000016.1_18	KHO54567.1	33.557	447	265	10	49	476	37	470	2.67e-60	214	hypothetical protein QT09_C0002G0021 [archaeon GW2011_AR18]
AWOH01000016.1_19	KHO48943.1	34.686	493	309	9	5	492	4	488	4.35e-82	271	hypothetical protein QT02_C0011G0028 [archaeon GW2011_AR9]
AWOH01000016.1_2	KHO50801.1	49.5	400	199	2	10	406	18	417	8.34e-136	404	glycosyl transferase family 2 [archaeon GW2011_AR16]
AWOH01000016.1_21	AJF61194.1	37.195	328	176	5	2	301	1	326	7.46e-64	213	putative tRNA pseudouridine synthase D [archaeon GW2011_AR15]
AWOH01000016.1_22	KHO52716.1	39.623	212	120	4	1	209	10	216	1.53e-37	138	Phospholipid/glycerol acyltransferase [archaeon GW2011_AR11]
AWOH01000016.1_23	AJF62430.1	46.154	195	97	4	1	188	1	194	7.51e-42	148	hypothetical protein QT11_C0001G0281 [archaeon GW2011_AR20]
AWOH01000016.1_24	KYK27158.1	52.885	104	46	2	1	101	1	104	7.09e-19	83.6	hypothetical protein AYK26_00495 [Euryarchaeota archaeon SM23-78]
AWOH01000016.1_25	AJF62428.1	64.912	57	20	0	6	62	5	61	1.29e-21	87.4	30S ribosomal protein S27e [archaeon GW2011_AR20]
AWOH01000016.1_26	AJF62427.1	50.763	262	122	3	1	262	1	255	5.44e-82	255	Translation initiation factor 2 subunit alpha [archaeon GW2011_AR20]
AWOH01000016.1_27	AJF62425.1	58.367	245	94	4	1	245	1	237	8.69e-94	285	hypothetical protein QT11_C0001G0276 [archaeon GW2011_AR20]
AWOH01000016.1_28	KHO51789.1	59.292	339	138	0	3	341	2	340	4.86e-134	399	RNA-directed DNA polymerase [archaeon GW2011_AR17]
AWOH01000016.1_29	KHO49352.1	53.604	222	97	4	4	221	3	222	1.56e-70	226	hypothetical protein QT01_C0005G0011 [archaeon GW2011_AR6]
AWOH01000016.1_3	KHO50802.1	41.429	210	119	2	4	212	11	217	2.92e-57	189	hypothetical protein QT07_C0007G0055 [archaeon GW2011_AR16]
AWOH01000016.1_30	KYK26140.1	59.553	403	159	3	1	399	3	405	6.58e-178	511	hypothetical protein AYK26_00805 [Euryarchaeota archaeon SM23-78]
AWOH01000016.1_31	AJF62423.1	34.796	319	172	12	1	298	1	304	5.91e-32	129	hypothetical protein QT11_C0001G0274 [archaeon GW2011_AR20]
AWOH01000016.1_33	KHO49055.1	30.877	285	196	1	4	287	110	394	1.15e-35	140	hypothetical protein QT02_C0010G0024 [archaeon GW2011_AR9]
AWOH01000016.1_4	AJF61567.1	42.361	144	83	0	1	144	1	144	7.97e-34	124	hypothetical protein QT06_C0001G0729 [archaeon GW2011_AR15]
AWOH01000016.1_5	AJF61105.1	38.514	148	90	1	1	148	55	201	7.92e-35	129	RNA methylase [archaeon GW2011_AR15]
AWOH01000016.1_6	AJF61245.1	43.333	90	51	0	1	90	1	90	1.92e-17	79	DNA-directed RNA polymerase subunit L [archaeon GW2011_AR15]
AWOH01000016.1_7	KYK26160.1	52.747	182	73	6	4	174	5	184	4.39e-51	170	hypothetical protein AYK26_00905 [Euryarchaeota archaeon SM23-78]
AWOH01000016.1_8	KHO51034.1	41.41	227	91	2	3	222	5	196	1.08e-52	177	hypothetical protein QT04_C0047G0029 [archaeon GW2011_AR11]
AWOH01000016.1_9	KUJ98659.1	45.872	109	54	2	1	105	1	108	7.49e-29	108	DNA-directed RNA polymerase subunit [Thermococcales archaeon 44_46]
AWOH01000017.1_1	KHO54758.1	60.714	280	110	0	1	280	1	280	4.81e-122	360	UBA/THIF-type NAD/FAD binding protein [archaeon GW2011_AR19]
AWOH01000017.1_10	AKB32389.1	35.613	1477	817	46	24	1412	63	1493	0	727	hypothetical protein MSSIH_1699 [Methanosarcina siciliae HI350]
AWOH01000017.1_11	WP_032123220.1	51.724	58	27	1	11	68	6	62	8.44e-11	62	NUDIX domain-containing protein [Clostridium sp. LF2]
AWOH01000017.1_2	KHO54178.1	34.031	191	117	5	29	215	20	205	2.22e-16	84	hypothetical protein QT09_C0006G0098 [archaeon GW2011_AR18]
AWOH01000017.1_4	KPJ58767.1	50.794	63	31	0	86	148	519	581	1.15e-07	64.7	hypothetical protein AMJ46_13645, partial [Latescibacteria bacterium DG_63]
AWOH01000017.1_5	AJF62189.1	46.417	321	159	9	23	334	31	347	8.39e-76	251	hypothetical protein QT11_C0001G0028 [archaeon GW2011_AR20]
AWOH01000017.1_8	WP_044746313.1	29.67	91	62	1	10	100	2	90	2.43e-09	58.9	MULTISPECIES: hypothetical protein [Anoxybacillus]
AWOH01000018.1_10	KKQ45969.1	61.157	121	47	0	156	276	7	127	7.28e-43	152	hypothetical protein US63_C0008G0007 [Candidatus Moranbacteria bacterium GW2011_GWC2_37_8]
AWOH01000018.1_11	WP_002658158.1	30.939	181	107	7	1	165	25	203	1.12e-16	82.8	hypothetical protein [Saprospira grandis]
AWOH01000018.1_12	WP_054688832.1	51.867	241	116	0	1	241	26	266	5.4e-88	270	metallophosphatase family protein [Desulfosarcina cetonica]
AWOH01000018.1_13	KKU18214.1	28.293	205	131	7	1	195	142	340	8.09e-12	72.8	Aminoglycoside phosphotransferase [Candidatus Pacebacteria bacterium GW2011_GWA1_46_10]
AWOH01000018.1_2	AJF60055.1	28.902	173	103	3	544	707	296	457	1.74e-09	72.4	Peptidase S8 and S53, subtilisin, kexin, sedolisin [archaeon GW2011_AR10]
AWOH01000018.1_4	WP_028582095.1	30.201	149	79	5	3	127	699	846	1.05e-07	58.9	hypothetical protein [Desulfobulbus japonicus]
AWOH01000018.1_5	KKQ44485.1	43.617	94	53	0	15	108	8	101	3.57e-22	93.2	Phosphohydrolase (MutT/nudix family protein) [Candidatus Moranbacteria bacterium GW2011_GWC2_37_8]
AWOH01000018.1_6	WP_061783691.1	33.908	174	114	1	7	180	21	193	1.4e-34	130	SAM-dependent methyltransferase [Thermobifida fusca]
AWOH01000018.1_7	KKQ07995.1	32.967	182	101	7	1	172	1	171	8.86e-13	72.4	phosphoglycerate mutase [Parcubacteria group bacterium GW2011_GWB1_36_5]
AWOH01000018.1_8	KKP89091.1	53.374	163	72	2	1	160	1	162	1.55e-50	168	hypothetical protein UR94_C0043G0002 [Parcubacteria group bacterium GW2011_GWA2_36_10]
AWOH01000018.1_9	EKD62036.1	35.028	177	92	4	1	154	6	182	2.05e-20	91.7	hypothetical protein ACD_52C00322G0003 [uncultured bacterium]
AWOH01000019.1_10	WP_011278203.1	28.646	192	116	5	24	213	26	198	2e-11	71.2	DNA lyase [Sulfolobus acidocaldarius]
AWOH01000019.1_11	AIF18645.1	52.747	91	42	1	1	90	1	91	2.8e-26	101	hypothetical protein [uncultured marine group II/III euryarchaeote KM3_83_G03]
AWOH01000019.1_12	KFN38173.1	55.851	564	221	9	6	547	5	562	0	661	hypothetical protein KN63_05600 [Smithella sp. F21]
AWOH01000019.1_14	KPK83269.1	35.057	174	98	4	12	171	24	196	2.19e-25	105	hypothetical protein AMS25_00355 [Gemmatimonas sp. SM23_52]
AWOH01000019.1_16	AEB67961.1	66.667	168	51	2	1	163	1	168	2.41e-75	231	peptidyl-prolyl cis-trans isomerase [Methanosaeta concilii GP6]
AWOH01000019.1_20	AJF62832.1	45.721	409	202	6	1	394	1	404	2.34e-106	328	tRNA nucleotidyltransferase CCA-adding enzyme [archaeon GW2011_AR20]
AWOH01000019.1_3	AJF62828.1	43.902	123	66	2	1	120	1	123	6.95e-32	118	hypothetical protein QT11_C0001G0687 [archaeon GW2011_AR20]
AWOH01000019.1_4	KYC50477.1	67.847	367	116	1	4	368	3	369	0	526	putative ATP-dependent RNA helicase [Arc I group archaeon U1lsi0528_Bin089]
AWOH01000019.1_5	AJF62738.1	40.187	107	57	4	8	109	3	107	9.52e-15	73.6	hypothetical protein QT11_C0001G0596 [archaeon GW2011_AR20]
AWOH01000019.1_7	KUO39539.1	45.755	424	215	6	5	424	2	414	2.5e-108	336	hypothetical protein APZ16_02325 [Hadesarchaea archaeon YNP_45]
AWOH01000019.1_8	AJF63032.1	25.49	408	241	14	133	505	104	483	7.41e-24	114	hypothetical protein QT11_C0001G0904 [archaeon GW2011_AR20]
AWOH01000019.1_9	WP_013282334.1	37.333	150	84	6	448	596	55	195	2.72e-09	69.3	chromosome partitioning protein ParB [Butyrivibrio proteoclasticus]
AWOH01000020.1_1	KYK27166.1	75	72	18	0	1	72	1	72	1.55e-32	115	small nuclear ribonucleoprotein [Euryarchaeota archaeon SM23-78]
AWOH01000020.1_11	AJF62335.1	61.579	190	61	1	1	178	1	190	2.57e-79	242	tRNA-intron endonuclease [archaeon GW2011_AR20]
AWOH01000020.1_12	AJF62334.1	35.256	312	175	6	11	306	12	312	9.18e-62	207	hypothetical protein QT11_C0001G0181 [archaeon GW2011_AR20]
AWOH01000020.1_14	WP_014127793.1	51.429	70	29	1	1	65	1	70	1.44e-17	77.8	30S ribosomal protein S17e [Thermoproteus tenax]
AWOH01000020.1_15	AJF62077.1	72.603	73	18	1	1	73	9	79	7.96e-27	101	Nucleoid protein Alba [archaeon GW2011_AR15]
AWOH01000020.1_16	KKR50361.1	51.977	177	85	0	4	180	2	178	1.54e-49	177	Sodium/hydrogen exchanger [Candidatus Levybacteria bacterium GW2011_GWA2_40_16]
AWOH01000020.1_18	WP_058296672.1	32.524	206	121	7	649	849	576	768	2.4e-15	91.7	cell wall hydrolase [Clostridium neonatale]
AWOH01000020.1_2	KHO45267.1	56	125	54	1	1	124	1	125	3.94e-37	131	small subunit ribosomal protein S8e [archaeon GW2011_AR4]
AWOH01000020.1_3	KHO50814.1	62	200	74	1	2	201	3	200	5.62e-77	238	dipeptidase E [archaeon GW2011_AR13]
AWOH01000020.1_4	WP_048202088.1	47.167	812	385	14	8	813	38	811	0	711	endonuclease [Methanocaldococcus bathoardescens]
AWOH01000020.1_6	AJF62336.1	57.439	289	118	4	1	289	11	294	4.53e-108	323	RNAse Z [archaeon GW2011_AR20]
AWOH01000020.1_7	EQB70165.1	63.804	163	59	0	1	163	1	163	3.03e-71	220	hypothetical protein AMDU4_FER2C00261G0002 [Ferroplasma sp. Type II]
AWOH01000020.1_8	EQB65010.1	56.693	381	165	0	10	390	2	382	5.92e-157	455	protein of unknown function DUF955 [Thermoplasmatales archaeon E-plasma]
AWOH01000020.1_9	KYK26312.1	40	240	137	1	10	242	3	242	3.62e-56	188	hypothetical protein AYK26_05380 [Euryarchaeota archaeon SM23-78]
AWOH01000021.1_1	WP_048178029.1	32.079	505	304	14	138	622	53	538	3.3e-49	191	hypothetical protein [Methanosarcina sp. MTP4]
AWOH01000021.1_10	KHO49099.1	61.14	193	73	1	1	193	1	191	2.05e-82	251	hypothetical protein QT01_C0008G0029 [archaeon GW2011_AR6]
AWOH01000021.1_11	KYK30539.1	76	75	18	0	1	75	1	75	1.4e-35	123	hypothetical protein AYK22_03450 [Thermoplasmatales archaeon SG8-52-3]
AWOH01000021.1_12	KHO45097.1	79.412	102	21	0	1	102	1	102	4.98e-49	159	hypothetical protein QS98_C0013G0033 [archaeon GW2011_AR3]
AWOH01000021.1_2	WP_015054430.1	34.266	143	88	3	216	357	343	480	6.34e-13	80.9	carbohydrate-binding protein [Methanolobus psychrophilus]
AWOH01000021.1_4	WP_015054419.1	36.364	418	216	6	17	389	3	415	1.61e-69	236	hypothetical protein [Methanolobus psychrophilus]
AWOH01000021.1_7	KYK29995.1	45.783	83	43	1	4	84	2	84	1.89e-12	66.6	hypothetical protein AYK20_04685 [Thermoplasmatales archaeon SG8-52-1]
AWOH01000021.1_8	AJF59821.1	57	100	43	0	5	104	3	102	4.76e-33	119	hypothetical protein QT03_C0001G0320 [archaeon GW2011_AR10]
AWOH01000021.1_9	KHO49100.1	55.97	134	57	1	1	132	28	161	7.1e-44	151	hypothetical protein QT01_C0008G0030 [archaeon GW2011_AR6]
AWOH01000022.1_1	WP_015492332.1	45.238	210	107	4	35	240	149	354	2.6e-48	173	restriction endonuclease S subunit [Thermoplasmatales archaeon BRNA1]
AWOH01000022.1_12	ERJ05768.1	38.869	283	168	4	1	280	1	281	2.96e-61	207	hypothetical protein HLRTI_002156 [Halorhabdus tiamatea SARL4B]
AWOH01000022.1_13	KHO50619.1	34.135	208	116	5	22	209	88	294	8.65e-25	110	phage integrase site specific recombinase [archaeon GW2011_AR11]
AWOH01000022.1_3	KKP30760.1	84.058	483	76	1	1	483	1	482	0	850	N-6 DNA methylase [Parcubacteria group bacterium GW2011_GWA2_31_28]
AWOH01000022.1_7	EMA30337.1	39.726	73	41	2	70	140	20	91	1.46e-08	59.7	HNH nuclease [Haloarcula japonica DSM 6131]
AWOH01000022.1_8	KKS24219.1	65.306	49	17	0	4	52	134	182	3.51e-12	66.2	hypothetical protein UU81_C0010G0002 [Microgenomates group bacterium GW2011_GWC1_41_8]
AWOH01000022.1_9	ODS42230.1	39.065	663	382	5	239	897	49	693	3.48e-155	483	hypothetical protein MSIBF_02525 [Candidatus Altiarchaeales archaeon IMC4]
AWOH01000023.1_1	KKR47287.1	61.538	104	39	1	1	104	104	206	9.84e-40	139	Metal dependent hydrolase [Parcubacteria group bacterium GW2011_GWB1_40_14]
AWOH01000023.1_2	KXK08939.1	63.158	76	28	0	1	76	1	76	1.17e-26	101	hypothetical protein UZ20_WS6002000651 [candidate division WS6 bacterium OLB21]
AWOH01000023.1_4	KKW42526.1	46.707	167	83	2	2	167	6	167	9.78e-45	154	hypothetical protein UY92_C0006G0087 [Candidatus Magasanikbacteria bacterium GW2011_GWA2_56_11]
AWOH01000023.1_5	WP_048121935.1	34.043	141	84	2	5	142	15	149	2.94e-17	82.4	heat-shock protein [Methanosarcina vacuolata]
AWOH01000023.1_6	WP_069650086.1	54.237	177	77	2	2	174	4	180	1.64e-60	195	propanediol utilization protein [Caloranaerobacter ferrireducens]
AWOH01000024.1_1	AJF61115.1	55.263	304	123	4	2	294	162	463	6.37e-109	332	Cysteine-tRNA ligase [archaeon GW2011_AR15]
AWOH01000024.1_10	AJF61968.1	43.151	146	82	1	8	153	9	153	1.26e-35	129	hypothetical protein QT06_C0001G1142 [archaeon GW2011_AR15]
AWOH01000024.1_11	KHO46397.1	52.336	107	50	1	2	107	77	183	1.32e-28	110	hypothetical protein QS98_C0003G0005 [archaeon GW2011_AR3]
AWOH01000024.1_2	CDC69679.1	34.524	252	141	8	326	570	174	408	1.92e-20	104	rNA polymerase sigma factor [Staphylococcus sp. CAG:324]
AWOH01000024.1_3	KHO53968.1	43.682	277	150	5	3	276	38	311	7.77e-67	219	hypothetical protein QT09_C0007G0011 [archaeon GW2011_AR18]
AWOH01000024.1_7	KYK25772.1	50	50	25	0	287	336	287	336	1.48e-07	65.1	hypothetical protein AYK26_02035 [Euryarchaeota archaeon SM23-78]
AWOH01000024.1_8	KHO52194.1	55.914	93	39	2	2	93	9	100	1.68e-27	105	ribonuclease P protein subunit RPR2 [archaeon GW2011_AR17]
AWOH01000024.1_9	KHO46371.1	52.846	246	105	5	32	266	48	293	2.63e-70	228	MucD [archaeon GW2011_AR4]
AWOH01000025.1_10	AJF62375.1	69.231	78	24	0	10	87	5	82	7.2e-28	105	Translation elongation factor-like protein [archaeon GW2011_AR20]
AWOH01000025.1_11	KYK26824.1	60.265	151	60	0	1	151	1	151	3.08e-57	184	30S ribosomal protein S15 [Euryarchaeota archaeon SM23-78]
AWOH01000025.1_12	AJF62373.1	53.159	459	197	9	6	454	3	453	1.06e-151	447	Phosphoesterase, RecJ-like protein [archaeon GW2011_AR20]
AWOH01000025.1_13	AIF00811.1	36.598	194	115	1	11	196	16	209	4.31e-35	132	ribosomal protein S3Ae (RP-S3Ae, RPS3A) [uncultured marine group II/III euryarchaeote KM3_139_C07]
AWOH01000025.1_14	KUO39854.1	44.262	61	30	1	1	61	16	72	2.75e-06	48.9	hypothetical protein APZ16_04760 [Hadesarchaea archaeon YNP_45]
AWOH01000025.1_15	KHO49720.1	33.548	155	96	2	1	152	1	151	1.18e-22	96.7	hypothetical protein QT01_C0002G0004 [archaeon GW2011_AR6]
AWOH01000025.1_16	KHO54432.1	37.097	186	113	3	2	184	4	188	8.05e-24	102	hypothetical protein QT09_C0004G0086 [archaeon GW2011_AR18]
AWOH01000025.1_17	WP_013405504.1	35.294	85	51	1	50	130	148	232	9.52e-10	64.3	transcriptional regulator [Halanaerobium hydrogeniformans]
AWOH01000025.1_2	AJF62433.1	68.864	440	135	2	1	439	2	440	0	624	SRP54-type protein, GTPase protein [archaeon GW2011_AR20]
AWOH01000025.1_20	AJF62589.1	55.618	178	78	1	1	177	1	178	1.77e-59	192	hypothetical protein QT11_C0001G0445 [archaeon GW2011_AR20]
AWOH01000025.1_21	KHO45816.1	56.481	108	45	1	1	108	83	188	4.66e-32	119	Nucleotidyltransferase family protein [archaeon GW2011_AR4]
AWOH01000025.1_3	AJF63167.1	54.622	119	52	1	1	119	1	117	2.3e-37	131	hypothetical protein QT11_C0001G1043 [archaeon GW2011_AR20]
AWOH01000025.1_4	KHO49929.1	46.479	213	92	4	2	195	5	214	1.28e-56	186	Mn2+-dependent serine/threonine protein kinase [archaeon GW2011_AR6]
AWOH01000025.1_5	KKP93369.1	62.346	162	61	0	135	296	10	171	3.51e-64	208	GntR family transcriptional regulator [Parcubacteria group bacterium GW2011_GWA1_36_12]
AWOH01000025.1_6	KKP93368.1	63.025	119	44	0	1	119	1	119	2.02e-36	129	hypothetical protein UR98_C0005G0020 [Parcubacteria group bacterium GW2011_GWA1_36_12]
AWOH01000025.1_8	KHO55588.1	67.039	179	57	1	6	182	8	186	4.45e-74	229	hypothetical protein QT10_C0001G0192 [archaeon GW2011_AR19]
AWOH01000026.1_2	AJF62980.1	34.021	97	57	1	14	103	6	102	4e-07	53.9	hypothetical protein QT11_C0001G0851 [archaeon GW2011_AR20]
AWOH01000026.1_5	AJF62266.1	54.34	265	121	0	1	265	1	265	5.62e-110	327	hypothetical protein QT11_C0001G0108 [archaeon GW2011_AR20]
AWOH01000026.1_7	KYK24586.1	58.35	509	200	6	2	498	4	512	0	594	hypothetical protein AYK26_03350 [Euryarchaeota archaeon SM23-78]
AWOH01000027.1_1	KHO47418.1	56.782	317	135	2	3	318	29	344	2.05e-119	356	RNA-directed DNA polymerase [archaeon GW2011_AR5]
AWOH01000027.1_2	KHO54259.1	73.864	88	23	0	1	88	12	99	2.21e-36	127	hypothetical protein QT09_C0005G0049 [archaeon GW2011_AR18]
AWOH01000027.1_3	KHO54258.1	72	75	21	0	1	75	1	75	9.36e-30	108	hypothetical protein QT09_C0005G0048 [archaeon GW2011_AR18]
AWOH01000027.1_4	KHO49758.1	49.677	155	68	3	126	275	7	156	4.78e-41	149	hypothetical protein QT01_C0002G0042 [archaeon GW2011_AR6]
AWOH01000027.1_5	KKP55921.1	65.455	55	19	0	514	568	73	127	3.08e-15	82.4	50S ribosomal protein L17, partial [Parcubacteria group bacterium GW2011_GWC1_34_10]
AWOH01000027.1_6	KHO49050.1	71.779	163	46	0	18	180	1	163	5.42e-76	245	phenylalanyl-tRNA synthetase beta chain [archaeon GW2011_AR9]
AWOH01000028.1_1	EKD58524.1	31.606	193	102	9	189	374	210	379	5.79e-08	66.6	hypothetical protein ACD_56C00110G0017 [uncultured bacterium]
AWOH01000028.1_13	KKQ99671.1	28.824	170	115	4	26	191	19	186	5.35e-19	90.5	hypothetical protein UT25_C0001G0065 [Parcubacteria group bacterium GW2011_GWC1_39_12]
AWOH01000028.1_14	AJF62836.1	43.814	194	99	2	1	185	86	278	7.48e-44	155	putative GTPase of the OBG/HflX superfamily [archaeon GW2011_AR20]
AWOH01000028.1_6	AMP47700.1	46.465	99	41	4	148	245	31	118	4.02e-14	81.6	protein metal binding site, partial [uncultured bacterium]
AWOH01000028.1_7	ODS35834.1	38.306	248	114	10	394	604	4222	4467	4.37e-25	122	hypothetical protein BEH94_05620 [Candidatus Altiarchaeales archaeon WOR_SM1_SCG]
AWOH01000028.1_8	KHO54758.1	77.922	77	17	0	51	127	260	336	1.23e-35	134	UBA/THIF-type NAD/FAD binding protein [archaeon GW2011_AR19]
AWOH01000028.1_9	WP_040334207.1	55.497	191	83	2	1	189	11	201	2.13e-70	221	Zn-dependent hydrolase [Candidatus Magnetobacterium casensis]
AWOH01000029.1_1	KHO49625.1	59.195	174	70	1	1	173	1	174	5.83e-71	222	hypothetical protein QT02_C0004G0008 [archaeon GW2011_AR9]
AWOH01000029.1_10	AJF62631.1	33.636	220	138	3	8	227	4	215	5.25e-36	136	hypothetical protein QT11_C0001G0489 [archaeon GW2011_AR20]
AWOH01000029.1_12	WP_067077962.1	57.051	156	67	0	1	156	1	156	4.11e-56	182	DNA-binding protein [Methanoculleus horonobensis]
AWOH01000029.1_13	KYC45955.1	54.945	182	82	0	1	182	1	182	7.41e-61	195	Nucleotidyltransferase domain protein [Arc I group archaeon B03fssc0709_Meth_Bin005]
AWOH01000029.1_6	WP_016134620.1	38.983	118	67	2	17	134	18	130	2.45e-17	82	DNA mismatch repair protein MutT [Bacillus cereus]
AWOH01000029.1_7	WP_018783645.1	23.759	282	183	8	22	275	24	301	4.95e-10	68.9	MULTISPECIES: hypothetical protein [Bacillus]
AWOH01000029.1_9	WP_008356559.1	33.421	380	223	9	15	375	15	383	1.32e-55	196	biotin synthase [Bacillus xiamenensis]
AWOH01000030.1_1	KHO52814.1	61.832	131	49	1	1	131	263	392	1.29e-43	155	hypothetical protein QT08_C0003G0004 [archaeon GW2011_AR17]
AWOH01000030.1_12	AJF62920.1	58.412	529	216	4	2	527	21	548	0	634	Phenylalanine-tRNA ligase beta subunit [archaeon GW2011_AR20]
AWOH01000030.1_2	WP_010867532.1	42.105	133	70	2	6	133	23	153	2.64e-24	100	hypothetical protein [Pyrococcus abyssi]
AWOH01000030.1_3	KHO52814.1	45.038	393	212	2	6	398	6	394	9.41e-113	343	hypothetical protein QT08_C0003G0004 [archaeon GW2011_AR17]
AWOH01000030.1_5	KHO52133.1	54	150	62	2	3	152	2	144	1.61e-43	150	nuclease SNase-like protein [archaeon GW2011_AR17]
AWOH01000030.1_6	KHO51845.1	61.842	76	29	0	2	77	3	78	1.72e-29	108	diphthamide synthase subunit DPH2 [archaeon GW2011_AR17]
AWOH01000030.1_7	KHO46443.1	25.06	419	286	12	1	404	1	406	8.71e-16	89	hypothetical protein QS98_C0003G0051 [archaeon GW2011_AR3]
AWOH01000030.1_9	KHO46555.1	51.961	102	46	2	1	101	1	100	1.78e-28	107	methylated-DNA-[protein]-cysteine S-methyltransferase [archaeon GW2011_AR3]
AWOH01000031.1_1	WP_054972951.1	64.253	221	79	0	3	223	171	391	2.39e-96	295	hypothetical protein [Paenibacillus sp. A3]
AWOH01000031.1_10	WP_054032526.1	69.697	198	60	0	2	199	3	200	2.12e-98	292	superoxide dismutase [Desulfatitalea tepidiphila]
AWOH01000031.1_12	KHO51080.1	66.667	81	27	0	1	81	108	188	1.23e-31	117	nitroreductase [archaeon GW2011_AR16]
AWOH01000031.1_2	KYK37858.1	27.217	327	226	5	5	327	39	357	4.86e-39	150	hypothetical protein AYK18_01400 [Thermoplasmatales archaeon DG-70]
AWOH01000031.1_3	ENO12424.1	40.678	236	130	3	1	235	1	227	5.57e-52	177	preQ(0) biosynthesis protein QueC [Thermoplasmatales archaeon SCGC AB-539-C06]
AWOH01000031.1_4	KHO47417.1	27.458	295	169	13	60	337	47	313	1.01e-11	75.5	hypothetical protein QT00_C0002G0069 [archaeon GW2011_AR5]
AWOH01000031.1_5	KYK30744.1	55.981	209	89	1	10	215	15	223	2.53e-77	240	endonuclease III [Thermoplasmatales archaeon SG8-52-3]
AWOH01000031.1_6	WP_011279087.1	46.914	81	43	0	15	95	11	91	1.73e-20	87	4a-hydroxytetrahydrobiopterin dehydratase [Sulfolobus acidocaldarius]
AWOH01000031.1_7	KHO46730.1	69.565	184	56	0	2	185	18	201	6.08e-94	280	hypothetical protein QJ16_C0010G0004 [archaeon GW2011_AR1]
AWOH01000031.1_8	AJF60933.1	45.223	157	69	4	1	140	1	157	2.74e-36	130	hypothetical protein QT06_C0001G0081 [archaeon GW2011_AR15]
AWOH01000032.1_1	KHO54217.1	78.571	84	18	0	19	102	13	96	2.11e-42	142	regulatory protein MarR [archaeon GW2011_AR18]
AWOH01000032.1_10	ADX06052.1	42.857	63	36	0	13	75	54	116	4.78e-10	61.6	hypothetical protein 162313603 [Organic Lake phycodnavirus 1]
AWOH01000032.1_2	KHO46549.1	60	425	168	1	1	423	1	425	2.54e-179	515	hypothetical protein QJ16_C0011G0007 [archaeon GW2011_AR1]
AWOH01000032.1_4	AJF61029.1	66.667	201	66	1	1	200	1	201	5.91e-96	286	Metallophosphoesterase [archaeon GW2011_AR15]
AWOH01000033.1_1	AJF62707.1	36.913	298	187	1	5	302	94	390	2.26e-39	152	Polysaccharide biosynthesis protein [archaeon GW2011_AR20]
AWOH01000033.1_3	AKB76148.1	37.978	366	216	6	1	362	2	360	1.09e-76	249	Glycosyltransferase [Methanosarcina lacustris Z-7289]
AWOH01000033.1_5	WP_048188884.1	46.637	223	118	1	1	222	77	299	1.63e-64	210	hypothetical protein [Methanocella conradii]
AWOH01000034.1_1	KKQ84172.1	68.254	63	20	0	18	80	1	63	3.92e-27	103	Cold-shock DNA-binding domain protein [Candidatus Woesebacteria bacterium GW2011_GWB1_38_8]
AWOH01000034.1_3	KHO49811.1	52.809	267	125	1	5	270	4	270	1.35e-95	290	phage integrase family protein [archaeon GW2011_AR9]
AWOH01000034.1_4	KKW14687.1	38.739	111	61	3	258	366	236	341	1.51e-14	84.3	mismatch endonuclease Vsr protein [Candidatus Jorgensenbacteria bacterium GW2011_GWB1_50_10]
AWOH01000034.1_5	KHO52804.1	80	35	7	0	1	35	1	35	1.07e-12	63.9	hypothetical protein QT05_C0015G0017 [archaeon GW2011_AR13]
AWOH01000034.1_6	KYK26030.1	54.43	79	36	0	18	96	1	79	1.8e-18	82	hypothetical protein AYK26_01120 [Euryarchaeota archaeon SM23-78]
AWOH01000034.1_7	WP_006927782.1	32.063	315	172	8	4	316	14	288	5.44e-40	152	ribose-phosphate pyrophosphokinase [Caldithrix abyssi]
AWOH01000035.1_3	KYK25728.1	56.25	112	46	2	1	109	1	112	6.34e-34	122	nascent polypeptide-associated complex protein [Euryarchaeota archaeon SM23-78]
AWOH01000035.1_4	KHO51797.1	35.616	73	43	1	16	88	28	96	2.54e-08	56.6	hypothetical protein QT08_C0020G0011 [archaeon GW2011_AR17]
AWOH01000035.1_7	KKQ82467.1	58.929	56	23	0	117	172	34	89	1.26e-15	77.8	hypothetical protein UT05_C0001G0056 [Parcubacteria group bacterium GW2011_GWF2_38_76]
AWOH01000036.1_1	KYK25726.1	39.735	151	91	0	1	151	1	151	4.87e-35	128	hypothetical protein AYK26_01785 [Euryarchaeota archaeon SM23-78]
AWOH01000036.1_2	AJF62947.1	44.681	141	76	1	5	145	7	145	4.27e-26	105	hypothetical protein QT11_C0001G0812 [archaeon GW2011_AR20]
AWOH01000036.1_3	KHO54688.1	50.575	261	128	1	1	261	3	262	2.12e-85	264	septum site-determining protein MinD [archaeon GW2011_AR18]
AWOH01000036.1_4	AJF63015.1	31.579	114	62	5	7	109	8	116	6.99e-07	53.9	hypothetical protein QT11_C0001G0887 [archaeon GW2011_AR20]
AWOH01000036.1_5	KHO54317.1	34.694	196	119	4	6	197	8	198	2.9e-21	96.3	Protein containing Nucleotidyltransferase protein [archaeon GW2011_AR19]
AWOH01000036.1_6	AJF62589.1	42.473	186	85	6	11	193	11	177	1.13e-30	119	hypothetical protein QT11_C0001G0445 [archaeon GW2011_AR20]
AWOH01000037.1_1	KHO46905.1	51.786	56	27	0	1	56	311	366	1.39e-08	58.2	peptide chain release factor subunit 1 [archaeon GW2011_AR4]
AWOH01000037.1_2	KYK24633.1	53.03	66	30	1	3	68	5	69	6.14e-15	70.9	histone [Euryarchaeota archaeon SM23-78]
AWOH01000037.1_3	KHO54565.1	44.379	169	94	0	1	169	1	169	1.95e-46	159	segregation and condensation protein B [archaeon GW2011_AR18]
AWOH01000037.1_4	AJF62431.1	53.247	385	148	7	1	357	1	381	9.98e-122	365	Signal recognition particle GTPase [archaeon GW2011_AR20]
AWOH01000037.1_5	KXB00303.1	29.231	260	160	7	147	391	29	279	6.93e-16	89.7	hypothetical protein AKJ42_01055, partial [candidate divison MSBL1 archaeon SCGC-AAA261C02]
AWOH01000038.1_1	KHO49820.1	57.353	204	86	1	3	205	12	215	7.59e-82	251	proteasome beta subunit [archaeon GW2011_AR9]
AWOH01000038.1_2	KHO53145.1	63.507	633	228	3	1	633	1	630	0	874	Cleavage and polyadenylation specificity factor subunit like protein [archaeon GW2011_AR11]
AWOH01000038.1_3	KHE91181.1	35.714	154	90	4	60	211	67	213	4.25e-13	76.6	hypothetical protein SCABRO_03032 [Candidatus Scalindua brodae]
AWOH01000039.1_1	KXB04081.1	28.916	415	256	18	1	392	5	403	1.27e-28	127	hypothetical protein AKJ47_00885 [candidate divison MSBL1 archaeon SCGC-AAA261G05]
AWOH01000039.1_2	AJF62872.1	56.772	347	147	2	2	345	50	396	3.37e-142	417	hypothetical protein QT11_C0001G0733 [archaeon GW2011_AR20]
AWOH01000040.1_2	KHO53576.1	43.75	80	45	0	1	80	3	82	1.75e-16	77	small subunit ribosomal protein S24e [archaeon GW2011_AR18]
AWOH01000040.1_3	AJF62937.1	58.621	58	23	1	4	60	3	60	3.22e-15	71.2	30S ribosomal protein S27ae [archaeon GW2011_AR20]
AWOH01000040.1_5	KYK26007.1	50.82	244	110	3	2	237	29	270	6.81e-75	237	hypothetical protein AYK26_01000 [Euryarchaeota archaeon SM23-78]
AWOH01000040.1_6	KYC49121.1	31.604	212	128	5	1	197	1	210	1.49e-25	107	hypothetical protein AMQ22_01719 [Arc I group archaeon U1lsi0528_Bin055]
AWOH01000041.1_1	EKE06316.1	91.534	189	16	0	1	189	155	343	6.96e-129	374	hypothetical protein ACD_19C00017G0016 [uncultured bacterium]
AWOH01000041.1_2	KKQ26423.1	70.896	134	38	1	1	133	1	134	5.9e-62	194	hypothetical protein US39_C0001G0177 [Microgenomates group bacterium GW2011_GWC1_37_12b]
AWOH01000041.1_3	KKQ01961.1	62.048	332	126	0	1	332	1	332	3.51e-149	431	putative histidine kinase protein [Candidatus Roizmanbacteria bacterium GW2011_GWA2_36_23]
AWOH01000041.1_4	KKQ01962.1	75.221	226	56	0	1	226	1	226	3.41e-123	357	putative two component response regulator of OmpR/PhoB family [Candidatus Roizmanbacteria bacterium GW2011_GWA2_36_23]
AWOH01000041.1_5	KKQ48985.1	82.456	114	20	0	1	114	198	311	1.39e-65	209	hypothetical protein US68_C0021G0021 [Candidatus Shapirobacteria bacterium GW2011_GWE1_38_10]
AWOH01000042.1_2	KKQ00894.1	73.129	521	137	3	150	668	138	657	0	778	hypothetical protein US07_C0005G0009 [Candidatus Levybacteria bacterium GW2011_GWB1_36_18]
AWOH01000043.1_1	EKE13692.1	75.676	185	41	2	1	181	83	267	7.4e-98	292	glycosyl transferase family 2 [uncultured bacterium]
AWOH01000043.1_2	KKP52800.1	79.109	359	74	1	1	358	1	359	0	530	hypothetical protein UR42_C0004G0003 [Candidatus Roizmanbacteria bacterium GW2011_GWA2_33_33]
AWOH01000043.1_3	EKE14650.1	86.17	188	26	0	1	188	47	234	1.48e-112	328	SC protease [uncultured bacterium]
AWOH01000044.1_1	KKP52808.1	74.725	182	46	0	10	191	1	182	8.12e-85	263	hypothetical protein UR42_C0004G0011 [Candidatus Roizmanbacteria bacterium GW2011_GWA2_33_33]
AWOH01000044.1_2	KKP86614.1	73.79	248	53	2	1	236	1	248	1.26e-124	362	hypothetical protein UR89_C0018G0009 [Candidatus Roizmanbacteria bacterium GW2011_GWA2_35_8]
AWOH01000044.1_3	KKP52809.1	88.172	186	22	0	1	186	1	186	4.72e-115	333	Signal peptidase I [Candidatus Roizmanbacteria bacterium GW2011_GWA2_33_33]
AWOH01000045.1_1	KHO52495.1	24.26	507	241	20	4	430	11	454	8.28e-21	108	hypothetical protein QT08_C0009G0048 [archaeon GW2011_AR17]
AWOH01000046.1_1	WP_048090698.1	51.079	417	202	1	15	429	29	445	6.47e-146	431	hypothetical protein [Candidatus Methanoperedens nitroreducens]
AWOH01000046.1_2	KKU29838.1	31.043	422	272	8	3	414	11	423	7.28e-50	184	hypothetical protein UX41_C0011G0010 [Candidatus Collierbacteria bacterium GW2011_GWE1_46_18]
AWOH01000046.1_3	KKU35659.1	43.36	369	200	4	3	367	1	364	5.51e-102	314	hypothetical protein UX50_C0002G0086 [Candidatus Beckwithbacteria bacterium GW2011_GWA1_46_30]
AWOH01000046.1_4	WP_069897069.1	52.985	402	178	3	103	504	1	391	4.81e-146	432	hypothetical protein [Candidatus Marispirochaeta associata]
AXWI01000001.1_1	WP_005034303.1	27.411	394	237	11	43	411	98	467	2.12e-40	159	hypothetical protein [Holophaga foetida]
AXWI01000001.1_10	WP_028060638.1	26.974	152	107	1	17	164	18	169	1.51e-10	65.9	hypothetical protein [Solirubrobacter sp. URHD0082]
AXWI01000001.1_11	KKR43149.1	42.46	252	128	3	24	274	10	245	1.58e-62	206	hypothetical protein UT78_C0007G0002 [Candidatus Nomurabacteria bacterium GW2011_GWF2_40_12]
AXWI01000001.1_13	AJF62394.1	35.417	96	62	0	29	124	8	103	2.97e-11	65.9	hypothetical protein QT11_C0001G0245 [archaeon GW2011_AR20]
AXWI01000001.1_14	KKU39347.1	26.857	700	370	29	9	667	2	600	6.18e-45	179	hypothetical protein UX53_C0008G0013 [Candidatus Azambacteria bacterium GW2011_GWB2_46_37]
AXWI01000001.1_19	XP_015905376.1	28.148	270	140	13	301	558	128	355	6.89e-09	69.3	PREDICTED: ATPase family AAA domain-containing protein 1-B-like [Parasteatoda tepidariorum]
AXWI01000001.1_2	KMT20995.1	45.91	379	201	3	1	376	1	378	5.32e-116	355	ATP-dependent RNA helicase RhlE [Clostridium cylindrosporum DSM 605]
AXWI01000001.1_26	WP_051304321.1	25.26	384	248	16	800	1161	24	390	1.43e-11	80.1	hypothetical protein [Meiothermus chliarophilus]
AXWI01000001.1_27	KHO53469.1	25.962	208	137	7	1	194	1	205	4.41e-09	63.9	hypothetical protein QT04_C0004G0002 [archaeon GW2011_AR11]
AXWI01000001.1_29	EKE07580.1	41	300	159	3	169	458	95	386	2e-56	204	hypothetical protein ACD_18C00043G0001, partial [uncultured bacterium]
AXWI01000001.1_31	WP_010248635.1	28.625	269	171	8	133	391	507	764	1.14e-07	65.9	hypothetical protein [Acetivibrio cellulolyticus]
AXWI01000001.1_4	AJF59949.1	55.918	245	96	2	1	244	1	234	5.67e-90	274	cytochrome c biogenesis transmembrane protein [archaeon GW2011_AR10]
AXWI01000001.1_5	KRT67384.1	39.906	213	115	4	18	219	42	252	2.43e-54	184	gwc1 protein [candidate division WWE3 bacterium CSP1-7]
AXWI01000001.1_7	WP_069607214.1	53.54	452	208	2	17	468	3	452	4.28e-166	485	dihydrolipoyl dehydrogenase [Leptospira alstonii]
AXWI01000002.1_1	KRT70628.1	39.175	97	59	0	498	594	532	628	1.41e-08	69.3	calcium-binding RTX family protein [candidate division NC10 bacterium CSP1-5]
AXWI01000002.1_10	WP_018299426.1	45.865	266	132	4	1	256	14	277	2.95e-66	216	DUF368 domain-containing protein [Fangia hongkongensis]
AXWI01000002.1_11	WP_015595604.1	47.899	119	61	1	10	128	16	133	3.21e-29	112	RNA-binding riboflavin kinase [Bacillus sp. 1NLA3E]
AXWI01000002.1_12	KHO47238.1	34.014	147	95	2	18	164	21	165	3.63e-15	85.1	hypothetical protein QS99_C0002G0074 [archaeon GW2011_AR4]
AXWI01000002.1_13	KKR05956.1	56.659	413	177	2	10	422	2	412	6.42e-170	491	Serine hydroxymethyltransferase [Parcubacteria group bacterium GW2011_GWC2_39_14]
AXWI01000002.1_14	EKD57053.1	55.507	227	96	3	6	232	6	227	9.7e-73	229	Thymidylate kinase [uncultured bacterium]
AXWI01000002.1_16	KHO46564.1	46.199	513	255	6	2	509	1	497	3.01e-149	445	thymidine phosphorylase [archaeon GW2011_AR3]
AXWI01000002.1_17	KYK25753.1	47.917	192	100	0	7	198	8	199	3.94e-64	205	30S ribosomal protein S2 [Euryarchaeota archaeon SM23-78]
AXWI01000002.1_18	XP_004832334.1	48.571	70	35	1	4	73	1	69	5.63e-15	72	60S ribosomal protein L37a, putative [Theileria equi]
AXWI01000002.1_21	KHO50545.1	56.373	204	85	2	5	208	9	208	4.03e-75	234	hypothetical protein QT05_C0050G0012 [archaeon GW2011_AR13]
AXWI01000002.1_22	KHO52912.1	36.975	119	73	1	1	117	1	119	1.76e-20	89	hypothetical protein QT08_C0001G0003 [archaeon GW2011_AR17]
AXWI01000002.1_25	ALM09524.1	32.432	222	146	4	8	228	79	297	1.75e-36	140	fumarate reductase/succinate dehydrogenase flavoprotein domain-containing protein [Candidatus Peribacter riflensis]
AXWI01000002.1_26	WP_048106464.1	29.193	161	103	4	6	161	4	158	5.8e-10	63.9	cytidyltransferase [Candidatus Nitrosopelagicus brevis]
AXWI01000002.1_27	KYK27133.1	38.547	179	90	5	38	205	49	218	1.28e-28	118	hypothetical protein AYK26_00365 [Euryarchaeota archaeon SM23-78]
AXWI01000002.1_28	KHO49854.1	69.156	308	95	0	5	312	4	311	2.32e-157	450	deoxyhypusine synthase [archaeon GW2011_AR9]
AXWI01000002.1_29	AJF61303.1	46.356	343	179	2	9	351	2	339	2.75e-103	316	Diaminopimelate decarboxylase [archaeon GW2011_AR15]
AXWI01000002.1_3	WP_014066089.1	32.157	255	161	8	7	254	4	253	1.03e-35	137	hypothetical protein [Rhodothermus marinus]
AXWI01000002.1_31	KKP39292.1	33.676	389	253	3	5	389	4	391	9.68e-72	238	major facilitator superfamily protein, MFS transporter, DHA1 family, multidrug resistance protein [Candidatus Peregrinibacteria bacterium GW2011_GWC2_33_13]
AXWI01000002.1_32	KHO46784.1	43.032	409	216	8	4	408	7	402	1.39e-108	335	glutamyl-tRNA(Gln) amidotransferase subunit D [archaeon GW2011_AR3]
AXWI01000002.1_34	AJF61984.1	38.043	276	151	6	1	275	1	257	3.61e-51	177	Fibronectin-binding protein [archaeon GW2011_AR15]
AXWI01000002.1_5	KYK26242.1	34.862	109	66	2	1	105	1	108	1.22e-12	68.9	hypothetical protein AYK26_05535 [Euryarchaeota archaeon SM23-78]
AXWI01000002.1_6	WP_006425029.1	54.562	537	225	7	8	539	3	525	0	592	CTP synthase [delta proteobacterium NaphS2]
AXWI01000002.1_8	EKD29502.1	43.775	249	132	6	1	248	1	242	1.79e-60	199	hypothetical protein ACD_78C00383G0006 [uncultured bacterium (gcode 4)]
AXWI01000003.1_1	WP_028489225.1	29.084	251	156	8	1	246	1	234	2.82e-14	80.9	chromosome partitioning protein [Thiothrix lacustris]
AXWI01000003.1_12	AJF62370.1	58.442	231	93	2	70	300	35	262	2.76e-89	276	Deoxyribonuclease-1 [archaeon GW2011_AR20]
AXWI01000003.1_17	WP_069583252.1	35.385	65	42	0	1	65	1	65	7.65e-06	47.8	histone [Methanobacterium sp. A39]
AXWI01000003.1_19	AJF61408.1	34.009	691	430	12	7	693	1	669	3.5e-119	380	hypothetical protein QT06_C0001G0568 [archaeon GW2011_AR15]
AXWI01000003.1_28	WP_020472294.1	31.845	515	295	13	13	512	4	477	4.15e-81	269	hypothetical protein [Zavarzinella formosa]
AXWI01000003.1_29	WP_020531434.1	46.835	79	37	3	8	81	43	121	6.04e-11	67	hypothetical protein [Flexithrix dorotheae]
AXWI01000003.1_37	KHO54937.1	42.593	324	171	7	1	315	1	318	2.57e-64	214	filamentation induced by cAMP protein Fic [archaeon GW2011_AR19]
AXWI01000003.1_38	WP_015313969.1	45.788	273	140	3	11	276	7	278	4.06e-79	251	site-specific DNA-methyltransferase [Methanomethylovorans hollandica]
AXWI01000003.1_4	WP_060794967.1	32.673	101	66	2	39	137	32	132	5.33e-10	62.8	IS200/IS605 family transposase [Clostridium perfringens]
AXWI01000004.1_10	KYK27888.1	21.705	258	173	7	124	379	145	375	1.53e-06	60.5	hypothetical protein AYK23_02035 [Euryarchaeota archaeon SG8-5]
AXWI01000004.1_11	KYK26246.1	43.931	173	97	0	1	173	1	173	5.49e-53	176	DNA-directed RNA polymerase subunit E' [Euryarchaeota archaeon SM23-78]
AXWI01000004.1_12	WP_014123225.1	38.333	60	37	0	2	61	1	60	3.68e-09	55.8	DNA-directed RNA polymerase subunit E'' [Thermococcus sp. AM4]
AXWI01000004.1_13	AJF61335.1	31.333	150	89	5	15	160	7	146	2.94e-11	67.4	hypothetical protein QT06_C0001G0495 [archaeon GW2011_AR15]
AXWI01000004.1_16	WP_010249166.1	34.906	212	130	3	5	211	6	214	6.71e-34	129	ribulose-phosphate 3-epimerase [Myroides injenensis]
AXWI01000004.1_17	WP_062182425.1	62.147	177	67	0	11	187	11	187	1.32e-78	241	peroxiredoxin [Sphingopyxis sp. C-1]
AXWI01000004.1_18	WP_027820835.1	32.174	115	67	3	15	120	22	134	2.6e-11	66.2	hydrolase [Paraburkholderia bannensis]
AXWI01000004.1_19	WP_050607490.1	37.634	651	365	13	3	632	4	634	1.38e-128	401	DNA mismatch repair protein MutL [Clostridium sp. mt5]
AXWI01000004.1_20	WP_006970200.1	25.434	173	104	4	6	160	2	167	1.49e-11	69.7	hypothetical protein [Plesiocystis pacifica]
AXWI01000004.1_22	AIF18660.1	27.426	237	158	4	1	225	1	235	1.69e-17	90.1	phosphate uptake regulator [uncultured marine group II/III euryarchaeote KM3_83_G03]
AXWI01000004.1_23	EKD93478.1	51.007	298	142	4	9	304	5	300	5.56e-96	294	thioredoxin reductase [uncultured bacterium]
AXWI01000004.1_29	KEF39324.1	30.588	255	158	6	7	254	12	254	1.29e-23	105	hypothetical protein M670_01087 [Bacillus azotoformans MEV2011]
AXWI01000004.1_31	WP_042700311.1	48.333	60	27	2	1	58	1	58	5.86e-08	53.1	30S ribosomal protein S27ae [Methanocorpusculum bavaricum]
AXWI01000004.1_32	WP_067089542.1	61.25	160	62	0	1	160	1	160	3.64e-62	197	50S ribosomal protein L11 [Methanobrevibacter curvatus]
AXWI01000004.1_35	WP_048095964.1	27.879	165	107	7	495	656	495	650	8.82e-09	70.1	hypothetical protein [Geoglobus ahangari]
AXWI01000004.1_36	WP_056335581.1	30.672	238	159	2	2	233	310	547	5.12e-38	148	FAD-binding oxidoreductase [Massilia sp. Leaf139]
AXWI01000005.1_10	WP_013036586.1	31.204	407	239	16	29	426	892	1266	1.57e-18	102	PKD domain-containing protein [Methanohalophilus mahii]
AXWI01000005.1_12	KHO46147.1	45.045	333	181	2	1	331	1	333	1.64e-99	306	flap endonuclease-1 [archaeon GW2011_AR3]
AXWI01000005.1_2	KHO46299.1	28.431	204	138	3	43	242	54	253	7.91e-20	95.5	hypothetical protein QS98_C0004G0075 [archaeon GW2011_AR3]
AXWI01000005.1_20	WP_012035392.1	48	200	103	1	5	203	7	206	4.7e-56	185	V-type ATP synthase subunit D [Methanocella arvoryzae]
AXWI01000005.1_21	KHO50595.1	68.736	451	139	2	5	453	3	453	0	646	V-type H+-transporting ATPase subunit B [archaeon GW2011_AR11]
AXWI01000005.1_22	AJF61884.1	63.589	574	206	2	6	576	4	577	0	768	V-type ATP synthase alpha chain [archaeon GW2011_AR15]
AXWI01000005.1_23	WP_013667630.1	40.278	144	79	3	677	814	1925	2067	2.94e-17	98.2	F-box associated region domain-containing protein [Sphingobacterium sp. 21]
AXWI01000005.1_25	EKD64930.1	69.841	63	18	1	149	211	28	89	2.25e-17	86.3	hypothetical protein ACD_50C00236G0001, partial [uncultured bacterium]
AXWI01000005.1_3	WP_013194700.1	29.282	181	110	4	25	199	58	226	1.29e-08	64.3	peptidase S8 [Methanohalobium evestigatum]
AXWI01000005.1_4	WP_010194255.1	47.312	372	160	13	17	376	293	640	7.77e-84	295	protease [Bacillus sp. m3-13]
AXWI01000005.1_7	KPJ83200.1	31.361	169	115	1	1	169	126	293	7.9e-20	93.6	hypothetical protein AMS17_17880 [Spirochaetes bacterium DG_61]
AXWI01000005.1_8	KHO48919.1	30.583	206	135	4	6	211	1	198	4.99e-29	116	hypothetical protein QT02_C0011G0004 [archaeon GW2011_AR9]
AXWI01000005.1_9	WP_020404431.1	36.364	330	185	9	1	328	1	307	4.81e-32	137	T9SS C-terminal target domain-containing protein [Gracilimonas tropica]
AXWI01000006.1_11	WP_018702129.1	45.548	292	131	9	40	326	913	1181	9.24e-43	170	hypothetical protein [Anaeromusa acidaminophila]
AXWI01000006.1_12	WP_013524237.1	39.45	218	129	3	9	224	10	226	5.09e-48	166	MULTISPECIES: hypothetical protein [Geobacillus]
AXWI01000006.1_13	KHO52812.1	45.96	198	103	3	21	218	2	195	3.3e-42	150	Conserved hypothetical membrane protein, peptidase family M50 [archaeon GW2011_AR17]
AXWI01000006.1_17	KKR14682.1	44.444	144	79	1	8	150	2	145	2.53e-39	139	Dual specificity protein phosphatase [Candidatus Falkowbacteria bacterium GW2011_GWA2_39_24]
AXWI01000006.1_18	KND50074.1	28.519	270	173	10	1	263	1	257	1.15e-20	97.4	hypothetical protein AB203_03740 [Parcubacteria bacterium C7867-008]
AXWI01000006.1_19	WP_053978629.1	41.573	267	146	4	11	271	79	341	3.47e-55	190	recombinase, partial [Mangrovimonas sp. ST2L12]
AXWI01000006.1_2	WP_013099675.1	32.456	114	74	2	1	113	1	112	4.73e-09	58.9	hypothetical protein [Methanocaldococcus infernus]
AXWI01000006.1_21	WP_059366357.1	46.304	257	123	5	99	347	36	285	2.5e-62	209	MULTISPECIES: SAM-dependent methyltransferase TehB [Rodentibacter]
AXWI01000006.1_24	KKU93154.1	45.139	144	76	2	3	144	7	149	6.63e-37	132	NUDIX hydrolase [Candidatus Yanofskybacteria bacterium GW2011_GWC1_48_11]
AXWI01000006.1_25	WP_018910373.1	30.22	182	104	8	4	163	1	181	1.56e-09	63.9	adenylate kinase [Prevotella veroralis]
AXWI01000006.1_26	WP_018684173.1	34.948	289	185	2	5	290	278	566	2.76e-50	183	hypothetical protein [Actinokineospora enzanensis]
AXWI01000006.1_27	WP_053736344.1	41.304	184	106	1	5	188	13	194	2.85e-46	168	hypothetical protein [Nocardia sp. NRRL S-836]
AXWI01000006.1_28	KKT89824.1	50.746	201	96	3	1	198	1	201	2.22e-65	208	hypothetical protein UW87_C0002G0009 [Candidatus Moranbacteria bacterium GW2011_GWC2_45_10]
AXWI01000006.1_29	AJF61086.1	37.025	632	375	11	10	637	12	624	3.91e-127	397	ATP dependent helicase [archaeon GW2011_AR15]
AXWI01000006.1_3	WP_013099813.1	29.945	541	338	18	115	650	97	601	1.57e-46	183	hypothetical protein [Methanocaldococcus infernus]
AXWI01000006.1_4	KHO53201.1	36.778	329	193	6	26	354	22	335	3.64e-60	206	radical SAM protein [archaeon GW2011_AR18]
AXWI01000006.1_5	WP_064029915.1	55.7	307	135	1	6	311	12	318	1.64e-119	355	glycosyltransferase [Methylomonas koyamae]
AXWI01000006.1_6	KKU77930.1	28.472	144	85	2	29	172	29	154	5.68e-07	58.2	hypothetical protein UY04_C0049G0008 [Parcubacteria group bacterium GW2011_GWA2_47_7]
AXWI01000006.1_7	KKP43151.1	51.802	222	98	3	7	220	5	225	1.07e-69	221	glycosyl transferase family 2 [candidate division WS6 bacterium GW2011_GWC1_33_20]
AXWI01000006.1_9	ODS38834.1	32.5	400	219	12	3	383	8	375	1.77e-45	169	tRNA pseudouridine(13) synthase TruD, partial [Candidatus Altiarchaeales archaeon WOR_SM1_86-2]
AXWI01000007.1_11	WP_058371062.1	38.889	90	53	2	1	89	1	89	5.84e-11	62.8	50S ribosomal protein L34e [Pyrodictium occultum]
AXWI01000007.1_12	AKA49621.1	31.282	195	122	3	24	211	28	217	5.51e-21	95.9	hypothetical protein IX51_11480 [uncultured archaeon]
AXWI01000007.1_13	AJF63028.1	51.005	398	191	2	7	401	11	407	1.61e-139	412	Translation initiation factor 2 subunit gamma [archaeon GW2011_AR20]
AXWI01000007.1_14	WP_004029902.1	30.357	112	72	2	14	121	12	121	2.65e-13	72	NUDIX hydrolase [Methanobacterium formicicum]
AXWI01000007.1_15	KKR62845.1	44.727	275	145	5	12	284	7	276	2.85e-73	234	hypothetical protein UU01_C0002G0068 [Parcubacteria group bacterium GW2011_GWA2_40_37]
AXWI01000007.1_16	KXK39568.1	66.071	112	38	0	6	117	3	114	3.55e-42	143	hypothetical protein UZ09_BCD002000886 [Bacteroidetes bacterium OLB9]
AXWI01000007.1_17	WP_053187905.1	43.855	358	183	4	16	359	17	370	6.82e-104	318	hypothetical protein [Sunxiuqinia dokdonensis]
AXWI01000007.1_19	KKP58969.1	47.17	212	112	0	5	216	1	212	8.92e-60	196	Nucleotidyl transferase [Candidatus Moranbacteria bacterium GW2011_GWF1_34_10]
AXWI01000007.1_2	WP_020470793.1	30.711	394	237	16	21	391	3	383	4.61e-40	155	dipeptide epimerase [Zavarzinella formosa]
AXWI01000007.1_20	WP_012685086.1	37.5	624	336	21	1	584	1	610	1.66e-109	349	glutamine--fructose-6-phosphate aminotransferase [Brevibacillus brevis]
AXWI01000007.1_21	EKD42865.1	50.962	104	51	0	7	110	6	109	5.23e-38	132	GCN5-related N-acetyltransferase [uncultured bacterium]
AXWI01000007.1_22	WP_018154449.1	50	106	53	0	10	115	7	112	7.94e-27	104	50S ribosomal protein L18e [Methanothermococcus thermolithotrophicus]
AXWI01000007.1_23	EXZ59401.1	26.821	302	206	3	32	328	17	308	1.33e-21	103	hypothetical protein M116_1164 [Bacteroides fragilis str. 3719 A10]
AXWI01000007.1_24	WP_042687540.1	60.366	328	122	2	1	328	1	320	1.82e-124	368	conjugal transfer protein TraR [Methermicoccus shengliensis]
AXWI01000007.1_4	WP_013099763.1	32.065	184	118	3	4	182	3	184	6.91e-22	98.6	peptidyl-prolyl cis-trans isomerase [Methanocaldococcus infernus]
AXWI01000007.1_5	AJF62308.1	64.384	365	124	3	6	365	4	367	1.33e-151	440	Cell division protein FtsZ [archaeon GW2011_AR20]
AXWI01000007.1_6	KHO52010.1	34.959	123	77	2	4	124	7	128	2.45e-13	75.1	hypothetical protein QT08_C0016G0021 [archaeon GW2011_AR17]
AXWI01000007.1_7	KYC55307.1	38.514	148	84	2	16	160	5	148	2.26e-28	112	Transcription elongation factor Spt5 [Arc I group archaeon ADurb1013_Bin02101]
AXWI01000007.1_9	KHO46164.1	30.499	341	221	7	13	340	15	352	2.16e-43	162	protein pelota [archaeon GW2011_AR3]
AXWI01000008.1_11	KHO52042.1	32.321	461	271	10	1	456	1	425	4.49e-69	240	hypothetical protein QT08_C0015G0013 [archaeon GW2011_AR17]
AXWI01000008.1_13	WP_024954378.1	37.891	256	148	6	4	252	6	257	8.79e-44	157	patatin [Sulfurospirillum arcachonense]
AXWI01000008.1_16	KHO54393.1	66.304	92	31	0	10	101	4	95	6.15e-38	131	hypothetical protein QT09_C0004G0047 [archaeon GW2011_AR18]
AXWI01000008.1_17	WP_015590236.1	43.75	128	69	2	3	128	1	127	2.39e-28	109	translation initiation factor IF-2 subunit beta [Archaeoglobus sulfaticallidus]
AXWI01000008.1_18	WP_016358804.1	36.442	579	331	12	16	590	12	557	3.41e-120	375	glutamate--tRNA ligase [Methanobrevibacter sp. AbM4]
AXWI01000008.1_19	WP_048096557.1	40.602	133	68	3	11	140	8	132	1.39e-28	110	sulfurtransferase [Geoglobus ahangari]
AXWI01000008.1_2	WP_048093076.1	44.564	745	376	14	10	732	1	730	0	635	hypothetical protein [Candidatus Methanoperedens nitroreducens]
AXWI01000008.1_20	WP_055763555.1	27.526	287	187	10	6	274	1	284	1.08e-18	93.2	hypothetical protein [Sphingomonas sp. Leaf23]
AXWI01000008.1_3	KYK25086.1	44.615	130	72	0	1	130	1	130	3.25e-32	127	hypothetical protein AYK26_02735 [Euryarchaeota archaeon SM23-78]
AXWI01000008.1_5	WP_015405259.1	49.805	257	128	1	8	263	5	261	8.02e-87	268	ion transporter [Desulfocapsa sulfexigens]
AXWI01000008.1_7	WP_048165957.1	29.703	404	232	16	16	392	29	407	1.79e-40	157	hypothetical protein [Palaeococcus pacificus]
AXWI01000009.1_1	WP_020715034.1	30.165	242	137	6	215	444	149	370	1.39e-15	88.6	two-component system response regulator [Acidobacteriaceae bacterium KBS 89]
AXWI01000009.1_11	KPV62758.1	32.639	144	82	4	7	139	48	187	1.09e-12	72.8	SNARE associated Golgi protein [Candidatus Bathyarchaeota archaeon BA2]
AXWI01000009.1_12	EGQ40783.1	32.222	180	92	7	44	211	1	162	1.56e-08	63.5	integral membrane protein DUF95 [Candidatus Nanosalinarum sp. J07AB56]
AXWI01000009.1_13	KKP36198.1	26.437	174	117	4	8	176	5	172	1.16e-10	69.7	Type I restriction modification DNA specificity domain protein [Candidatus Roizmanbacteria bacterium GW2011_GWA2_32_13]
AXWI01000009.1_14	WP_025607657.1	48.375	277	129	6	13	284	13	280	1.95e-80	253	DNA processing protein DprA [Vibrio parahaemolyticus]
AXWI01000009.1_15	WP_063847808.1	21.077	427	280	16	4	384	2	417	3.9e-07	62.4	hypothetical protein [Enterobacter cloacae]
AXWI01000009.1_16	WP_069583124.1	56.509	338	138	3	25	362	19	347	9.45e-140	409	quinoprotein glucose dehydrogenase [Methanobacterium sp. A39]
AXWI01000009.1_17	WP_016358964.1	23.929	280	170	10	18	263	317	587	6.55e-06	58.5	MULTISPECIES: replicative DNA helicase Mcm [Methanobrevibacter]
AXWI01000009.1_18	WP_011976416.1	40.778	591	314	14	14	589	369	938	8.63e-118	380	UvrD/REP helicase [Methanococcus maripaludis]
AXWI01000009.1_2	KXK39393.1	30.931	569	349	14	17	578	15	546	3.87e-81	274	GH3 auxin-responsive promoter [Omnitrophica bacterium OLB16]
AXWI01000009.1_4	SCG92385.1	43.478	391	197	3	136	507	7	392	2.04e-106	332	Exodeoxyribonuclease 7 large subunit [uncultured Clostridium sp.]
AXWI01000009.1_5	WP_013007665.1	50.847	59	29	0	8	66	4	62	9.92e-11	60.8	exodeoxyribonuclease VII small subunit [Deferribacter desulfuricans]
AXWI01000009.1_7	WP_042504803.1	69.318	264	79	1	2	265	3	264	1.41e-132	384	TIGR00266 family protein [Algibacter lectus]
AXWI01000009.1_9	EKD58477.1	35.294	153	98	1	7	159	6	157	4.72e-28	111	Acetyltransferase [uncultured bacterium]
AXWI01000010.1_1	KHO52962.1	65.556	360	122	2	19	377	6	364	1.7e-172	493	hypothetical protein QT05_C0012G0010 [archaeon GW2011_AR13]
AXWI01000010.1_10	AJF62264.1	31.707	164	111	1	55	217	12	175	3.09e-15	80.9	Nitroreductase [archaeon GW2011_AR20]
AXWI01000010.1_12	WP_069791208.1	38.298	94	53	2	4	97	2	90	6.84e-09	57.4	4a-hydroxytetrahydrobiopterin dehydratase [Cyanobacterium sp. IPPAS B-1200]
AXWI01000010.1_18	KHO49833.1	43.857	757	405	10	2	749	74	819	0	605	DNA mismatch repair protein MutS [archaeon GW2011_AR9]
AXWI01000010.1_5	KYK27364.1	40.206	97	57	1	1	97	1	96	3.24e-16	76.6	hypothetical protein AYK26_03840 [Euryarchaeota archaeon SM23-78]
AXWI01000010.1_6	ODS39437.1	32.937	252	137	6	5	229	2	248	3.61e-37	139	hypothetical protein BEH94_04390 [Candidatus Altiarchaeales archaeon WOR_SM1_SCG]
AXWI01000010.1_8	ODS39437.1	38.235	238	121	6	5	217	4	240	7.48e-38	141	hypothetical protein BEH94_04390 [Candidatus Altiarchaeales archaeon WOR_SM1_SCG]
AXWI01000010.1_9	KHO50358.1	42.268	97	56	0	1	97	1	97	4.24e-21	88.6	hypothetical protein QT05_C0052G0037 [archaeon GW2011_AR13]
AXWI01000011.1_10	WP_011640490.1	36.207	232	130	8	25	245	857	1081	2.23e-19	103	hypothetical protein [Syntrophomonas wolfei]
AXWI01000011.1_2	KHO48707.1	52.889	675	312	5	3	673	9	681	0	712	hypothetical protein QJ16_C0005G0188 [archaeon GW2011_AR1]
AXWI01000011.1_5	KHO52864.1	23.103	290	182	9	41	317	52	313	5.24e-07	63.5	hypothetical protein QT08_C0002G0007 [archaeon GW2011_AR17]
AXWI01000011.1_6	KHO47249.1	52.308	455	208	1	12	466	3	448	7.75e-173	525	DNA polymerase II large subunit [archaeon GW2011_AR4]
AXWI01000011.1_7	WP_004075879.1	19.403	201	145	9	4	191	5	201	7.23e-06	54.3	hypothetical protein [Methanoplanus limicola]
AXWI01000011.1_9	WP_010868042.1	34.062	1098	618	26	7	1065	14	1044	0	613	isoleucine--tRNA ligase [Pyrococcus abyssi]
AXWI01000012.1_1	AIC14907.1	42.667	75	43	0	2	76	91	165	1.99e-08	59.7	hypothetical protein NVIE_006990 [Nitrososphaera viennensis EN76]
AXWI01000012.1_11	WP_010477936.1	32.727	220	120	5	9	204	3	218	2.43e-26	109	O-sialoglycoprotein endopeptidase [Thermococcus zilligii]
AXWI01000012.1_12	EKE06906.1	28.98	245	164	3	17	253	15	257	1.45e-25	110	hypothetical protein ACD_18C00241G0001 [uncultured bacterium]
AXWI01000012.1_14	WP_018153990.1	46.087	230	122	1	1	228	593	822	1.8e-60	215	alanine--tRNA ligase [Methanothermococcus thermolithotrophicus]
AXWI01000012.1_18	KPA17696.1	31.111	135	76	4	130	249	9	141	9.46e-10	68.9	secreted protein containing Na-Ca exchanger/integrin-beta4 domain protein, partial [Candidatus Magnetomorum sp. HK-1]
AXWI01000012.1_2	KHO52988.1	64.407	354	125	1	1	353	3	356	1.32e-156	452	Cell division protein FtsZ [archaeon GW2011_AR11]
AXWI01000012.1_20	KYK26148.1	41.875	320	169	9	26	339	5	313	1.52e-75	243	tRNA methyltransferase [Euryarchaeota archaeon SM23-78]
AXWI01000012.1_21	KHO53452.1	39.691	194	110	3	1	190	1	191	1.3e-39	143	tRNA (pseudouridine(54)-N(1))-methyltransferase [archaeon GW2011_AR13]
AXWI01000012.1_23	AIC15882.1	33.125	160	97	2	36	189	35	190	1.08e-22	99	GCN5-related N-acetyltransferase [Nitrososphaera viennensis EN76]
AXWI01000012.1_24	KHO45699.1	55.752	113	47	2	2	112	5	116	8.31e-29	118	Lon-like protein ATP-dependent protease [archaeon GW2011_AR3]
AXWI01000012.1_4	WP_056876715.1	32.787	122	74	4	18	132	45	165	8.46e-14	74.3	N-acetyltransferase [Pelomonas sp. Root1444]
AXWI01000012.1_5	KKP57460.1	57.021	235	99	2	6	239	3	236	2.86e-97	293	SPFH domain / Band 7 family protein [Candidatus Moranbacteria bacterium GW2011_GWF1_34_10]
AXWI01000012.1_6	KHO45673.1	31.646	158	105	2	5	162	4	158	2.13e-18	85.9	hypothetical protein QS99_C0013G0028 [archaeon GW2011_AR4]
AXWI01000012.1_7	KHO45673.1	28.571	161	112	3	1	161	1	158	1.03e-14	76.3	hypothetical protein QS99_C0013G0028 [archaeon GW2011_AR4]
AXWI01000012.1_9	WP_015954655.1	44.582	323	165	8	17	330	141	458	4.9e-82	265	hypothetical protein [Cyanothece sp. PCC 7424]
AXWI01000013.1_1	KYC51847.1	53.704	54	24	1	1	53	654	707	3.6e-09	60.5	VCP-like ATPase [Arc I group archaeon U1lsi0528_Bin089]
AXWI01000013.1_10	WP_038091945.1	37.778	315	153	9	4	309	66	346	1.42e-56	196	23S rRNA (adenine(2503)-C(2))-methyltransferase RlmN [Acidihalobacter prosperus]
AXWI01000013.1_12	ODS35344.1	42.727	110	62	1	306	414	27	136	7.97e-13	79.3	hypothetical protein BEH94_04035 [Candidatus Altiarchaeales archaeon WOR_SM1_SCG]
AXWI01000013.1_14	KKT72271.1	34.783	138	77	4	41	172	46	176	1.84e-06	55.5	hypothetical protein UW68_C0042G0009 [Candidatus Collierbacteria bacterium GW2011_GWB1_44_6]
AXWI01000013.1_2	EMR75020.1	33.6	125	77	1	13	131	14	138	2.46e-08	62	hypothetical protein MBGDF03_00509 [Thermoplasmatales archaeon SCGC AB-540-F20]
AXWI01000013.1_3	WP_025820701.1	38.889	108	65	1	3	110	2	108	2.61e-17	81.3	7,8-dihydro-8-oxoguanine-triphosphatase [Shewanella marina]
AXWI01000013.1_4	WP_020571601.1	66.355	107	35	1	4	109	2	108	4.28e-45	150	hypothetical protein [Lewinella persica]
AXWI01000013.1_5	CEM35642.1	28.587	934	473	28	20	769	33	956	3.64e-114	383	unnamed protein product [Vitrella brassicaformis CCMP3155]
AXWI01000013.1_7	WP_054105189.1	51.917	626	288	5	11	632	25	641	0	679	acetyl-CoA synthetase [Yersinia pestis]
AXWI01000013.1_8	KHO51096.1	40.152	132	79	0	1	132	11	142	1.73e-20	94.4	Permease, drug/metabolite transporter (DMT) superfamily [archaeon GW2011_AR16]
AXWI01000013.1_9	KHO51096.1	37.607	117	73	0	1	117	166	282	8.52e-17	83.6	Permease, drug/metabolite transporter (DMT) superfamily [archaeon GW2011_AR16]
AXWI01000014.1_10	EEZ80321.1	53.107	177	81	2	9	183	10	186	8.11e-60	194	hypothetical protein Sup05_0741 [uncultured SUP05 cluster bacterium]
AXWI01000014.1_11	WP_047383966.1	37	300	145	10	31	316	37	306	6.26e-47	169	MULTISPECIES: pseudouridine synthase [Cetobacterium]
AXWI01000014.1_14	AJF60297.1	49.558	113	57	0	1	113	1	113	1.14e-37	131	hypothetical protein QT03_C0001G0810 [archaeon GW2011_AR10]
AXWI01000014.1_15	KKW07356.1	24.251	367	272	4	1	367	1	361	2.52e-35	143	Major facilitator superfamily [Candidatus Moranbacteria bacterium GW2011_GWE1_49_15]
AXWI01000014.1_16	KKW07356.1	28.014	282	200	3	1	282	1	279	4.84e-34	136	Major facilitator superfamily [Candidatus Moranbacteria bacterium GW2011_GWE1_49_15]
AXWI01000014.1_5	AJF61860.1	44.051	395	211	5	122	507	136	529	2.38e-105	340	Minimal nucleotidyltransferase fused to HEPN protein [archaeon GW2011_AR15]
AXWI01000014.1_7	WP_069643568.1	40.09	222	124	4	19	236	17	233	2.91e-46	163	AAA family ATPase [Desulfuribacillus alkaliarsenatis]
AXWI01000014.1_9	KYK27106.1	34.962	266	170	3	1	263	1	266	1.1e-58	196	hypothetical protein AYK26_00200 [Euryarchaeota archaeon SM23-78]
AXWI01000015.1_1	KXJ99790.1	50.35	143	69	2	1	142	173	314	1.41e-37	139	UDP-glucose 4-epimerase [Parcubacteria bacterium OLB19]
AXWI01000015.1_10	KKP96105.1	40.291	206	118	2	6	206	31	236	1.39e-43	156	Methyltransferase FkbM family [candidate division TM6 bacterium GW2011_GWF2_36_131]
AXWI01000015.1_11	KXK02433.1	64.686	303	105	2	7	308	7	308	1.17e-145	421	Nucleoside-diphosphate-sugar epimerase [Chlorobi bacterium OLB4]
AXWI01000015.1_12	WP_011976744.1	76.638	351	81	1	1	351	1	350	0	565	GDP-mannose 4,6-dehydratase [Methanococcus maripaludis]
AXWI01000015.1_3	WP_012194309.1	55.344	262	113	2	7	264	8	269	6.09e-89	274	glycosyl transferase [Methanococcus maripaludis]
AXWI01000015.1_4	KHD05939.1	26.423	246	159	5	11	239	52	292	8.14e-19	96.3	hypothetical protein OT06_44780 [Candidatus Thiomargarita nelsonii]
AXWI01000015.1_5	WP_010855891.1	28.125	160	108	5	75	230	68	224	6.11e-10	68.9	hypothetical protein [Lunatimonas lonarensis]
AXWI01000015.1_6	ABX02390.1	39.94	333	188	6	5	332	9	334	3.44e-62	211	hypothetical protein MmarC6_1578 [Methanococcus maripaludis C6]
AXWI01000015.1_7	WP_011869048.1	51.198	459	216	4	1	456	1	454	8.41e-159	465	mannose-1-phosphate guanylyltransferase/mannose-6-phosphate isomerase [Methanococcus maripaludis]
AXWI01000015.1_8	WP_052491867.1	33.772	228	126	8	14	235	12	220	1.79e-28	121	hypothetical protein [Thioploca ingrica]
AXWI01000015.1_9	WP_022783468.1	33.054	239	128	5	94	309	438	667	9.13e-27	120	glycosyl transferase [Lachnospiraceae bacterium NK4A179]
AXWI01000016.1_2	WP_011640492.1	42.657	143	71	5	161	302	623	755	1.17e-09	71.2	hypothetical protein [Syntrophomonas wolfei]
AXWI01000016.1_4	WP_013037753.1	42.857	77	35	3	8	78	33	106	1.61e-08	60.5	PKD domain-containing protein [Methanohalophilus mahii]
AXWI01000016.1_5	WP_047266409.1	48.833	514	238	5	7	507	7	508	1.07e-153	458	RNA helicase [Marinitoga sp. 1155]
AXWI01000016.1_6	KKK44856.1	35.811	148	89	3	865	1006	725	872	9.21e-15	90.5	hypothetical protein Lokiarch_14670 [Lokiarchaeum sp. GC14_75]
AXWI01000016.1_7	WP_048815535.1	38.14	215	111	8	138	340	543	747	1.11e-09	72	hypothetical protein [Methanosalsum zhilinae]
AXWI01000016.1_8	WP_005044829.1	27.895	190	121	4	11	195	35	213	9.78e-07	61.6	hypothetical protein [Halococcus salifodinae]
AXWI01000017.1_15	WP_021767715.1	54.067	209	90	4	4	209	6	211	1.03e-60	197	hypothetical protein [Leptotrichia sp. oral taxon 215]
AXWI01000017.1_16	KKT01294.1	45.038	262	132	5	12	270	231	483	5.45e-52	190	FG-GAP repeat domain protein [Candidatus Nomurabacteria bacterium GW2011_GWA2_43_15]
AXWI01000017.1_3	WP_034577574.1	50.518	386	180	8	3	385	4	381	1.57e-129	385	RNA-splicing ligase RtcB [Cardinium endosymbiont of Bemisia tabaci]
AXWI01000017.1_7	WP_020404222.1	57.632	380	161	0	4	383	3	382	1.04e-158	459	malate dehydrogenase [Gracilimonas tropica]
AXWI01000018.1_10	WP_066728778.1	51.471	68	31	1	1	68	150	215	1.63e-10	64.3	pseudouridine synthase [Sneathia sanguinegens]
AXWI01000018.1_2	WP_062813857.1	28.846	156	102	6	2	151	8	160	7.31e-13	75.1	bifunctional demethylmenaquinone methyltransferase/2-methoxy-6-polyprenyl-1,4-benzoquinol methylase [Lactobacillus oris]
AXWI01000018.1_5	WP_023845070.1	54.209	297	135	1	1	297	1	296	1.64e-109	328	hypothetical protein [Methanolobus tindarius]
AXWI01000018.1_8	WP_047151242.1	46.678	602	304	5	9	609	6	591	0	554	aspartate--tRNA ligase [Aneurinibacillus tyrosinisolvens]
AXWI01000018.1_9	AJF61668.1	50	56	28	0	1	56	2	57	8.26e-12	62.4	hypothetical protein QT06_C0001G0834 [archaeon GW2011_AR15]
AXWI01000019.1_1	EPJ45613.1	39.752	161	88	3	1	154	328	486	2.32e-31	126	hypothetical protein OFPII_26280 [Osedax symbiont Rs1]
AXWI01000019.1_2	EPJ49698.1	26.296	521	311	14	16	481	14	516	2.18e-42	167	hypothetical protein OFPI_23220 [Osedax symbiont Rs2]
AXWI01000019.1_4	WP_013256244.1	44.068	354	182	7	8	357	182	523	5.33e-97	306	lysine--tRNA ligase [Sediminispirochaeta smaragdinae]
AXWI01000019.1_5	WP_042698838.1	47.191	178	92	1	12	187	2	179	5.24e-47	170	lysine--tRNA ligase [Thermococcus sp. PK]
AXWI01000019.1_6	KHO44953.1	25	352	252	11	24	369	46	391	1.52e-19	99	branched-chain amino acid transport system substrate-binding protein [archaeon GW2011_AR3]
AXWI01000019.1_7	KHO44953.1	25.507	345	237	9	31	368	48	379	6.78e-28	122	branched-chain amino acid transport system substrate-binding protein [archaeon GW2011_AR3]
AXWI01000019.1_8	KKR12268.1	31.034	348	231	5	28	371	22	364	7.19e-42	160	Extracellular ligand-binding receptor [Candidatus Wolfebacteria bacterium GW2011_GWC2_39_22]
AXWI01000020.1_4	EKE07580.1	27.675	271	175	7	166	419	51	317	8.58e-15	87.4	hypothetical protein ACD_18C00043G0001, partial [uncultured bacterium]
AXWI01000020.1_5	WP_015904158.1	62.779	806	293	2	20	824	3	802	0	1052	phosphoenolpyruvate synthase [Desulfobacterium autotrophicum]
AXWI01000021.1_1	WP_015313969.1	45.788	273	140	3	11	276	7	278	4.06e-79	251	site-specific DNA-methyltransferase [Methanomethylovorans hollandica]
AXWI01000022.1_10	KKR86444.1	29.762	168	112	4	9	172	209	374	8.6e-12	73.2	hypothetical protein UU35_C0013G0019 [Candidatus Uhrbacteria bacterium GW2011_GWC2_41_11]
AXWI01000022.1_2	KPJ53670.1	58.438	320	132	1	11	329	10	329	2.66e-133	390	ATPase [candidate division TA06 bacterium DG_24]
AXWI01000022.1_3	WP_032132249.1	32.54	252	160	5	20	262	19	269	1.15e-33	133	DUF58 domain-containing protein [Weeksella sp. FF8]
AXWI01000022.1_4	WP_014966029.1	45.39	282	148	3	17	292	10	291	8.38e-77	246	MULTISPECIES: aerotolerance regulator BatA [Nitrosopumilus]
AXWI01000022.1_5	ABD75789.1	48.881	268	135	1	62	329	22	287	2.92e-84	265	putative endo alpha-1,4 polygalactosaminidase [uncultured bacterium]
AXWI01000022.1_8	KHO51350.1	28.293	205	138	6	1	198	1	203	2.14e-11	72.8	phosphate uptake regulator PhoU [archaeon GW2011_AR16]
AXWI01000023.1_5	WP_045056246.1	42.5	120	69	0	4	123	7	126	8.89e-25	101	ASCH domain-containing protein [Aliterella atlantica]
AXWI01000023.1_6	OBQ10969.1	23.342	407	248	13	271	676	149	492	7.99e-09	69.3	hypothetical protein AN490_06740 [Anabaena sp. AL09]
AXWI01000023.1_7	KYK25354.1	58.871	496	191	2	1	483	134	629	0	545	molecular chaperone DnaK [Euryarchaeota archaeon SM23-78]
AXWI01000024.1_1	EKE27259.1	47.659	598	305	5	2	593	102	697	2.36e-166	499	hypothetical protein ACD_3C00232G0005 [uncultured bacterium (gcode 4)]
AXWI01000024.1_2	WP_019583835.1	39.241	158	81	5	115	272	33	175	3.98e-20	96.7	hypothetical protein [Thioalkalivibrio sp. ALE16]
AXWI01000024.1_3	CEG00493.1	42.342	111	45	2	1	96	1698	1804	1.91e-10	69.3	Bacterial surface protein 26-residue repeat [Ostreococcus tauri]
AXWI01000024.1_5	WP_011587103.1	41	100	53	2	3	100	4	99	9.61e-16	79	protease [Cytophaga hutchinsonii]
AXWI01000024.1_8	WP_011640492.1	38.994	159	88	8	71	226	633	785	8.04e-12	76.6	hypothetical protein [Syntrophomonas wolfei]
AXWI01000025.1_1	KHO52255.1	59.722	72	29	0	18	89	2	73	6.37e-24	94.7	hypothetical protein QT08_C0012G0009 [archaeon GW2011_AR17]
AXWI01000025.1_2	WP_002600424.1	66.116	121	40	1	8	127	199	319	4.82e-55	183	peptide-methionine (R)-S-oxide reductase [Hungatella hathewayi]
AXWI01000025.1_4	WP_061948429.1	57.143	168	72	0	6	173	3	170	6.15e-63	201	peptide-methionine (S)-S-oxide reductase [Bacillus trypoxylicola]
AXWI01000025.1_5	WP_066383094.1	41.935	403	229	3	32	431	15	415	1.15e-114	350	magnesium transporter MgtE [Halalkalicoccus paucihalophilus]
AXWI01000025.1_7	CEG03673.1	26.129	310	181	14	180	454	525	821	8.47e-11	76.3	unnamed protein product [Fusarium acuminatum CS5907]
AXWI01000026.1_1	WP_036660057.1	42.282	149	70	5	28	162	21	167	3.31e-20	96.3	hypothetical protein [Paenibacillus sp. PAMC 26794]
AXWI01000026.1_3	EKE25918.1	29.817	218	95	6	23	183	127	343	4.05e-07	63.9	hypothetical protein ACD_5C00006G0006, partial [uncultured bacterium]
AXWI01000027.1_1	WP_058579298.1	39.024	82	50	0	16	97	62	143	3.89e-12	67	MULTISPECIES: N-acetyltransferase [Idiomarina]
AXWI01000027.1_2	KFZ26278.1	45.179	363	195	2	13	375	8	366	1.88e-93	293	hypothetical protein KQ78_01523 [Candidatus Izimaplasma sp. HR2]
AXWI01000027.1_3	ABR71375.1	55.459	229	100	1	4	230	1	229	5.39e-91	276	conserved hypothetical protein [Marinomonas sp. MWYL1]
AXWI01000027.1_7	WP_051169801.1	32.609	92	59	1	29	117	1019	1110	1.15e-06	60.8	hypothetical protein [Mesoflavibacter zeaxanthinifaciens]
AXWI01000028.1_2	ALS56087.1	35.346	563	321	14	71	608	1	545	1.2e-91	302	hypothetical protein [uncultured bacterium EIL80B09]
AXWI01000028.1_3	WP_019110686.1	53.394	221	92	4	25	235	1	220	1.47e-67	216	hypothetical protein [Verrucomicrobia bacterium SCGC AAA164-L15]
AXWI01000028.1_4	WP_019111354.1	47.015	268	117	4	48	308	27	276	3.42e-53	189	hypothetical protein [Verrucomicrobia bacterium SCGC AAA164-L15]
AXWI01000029.1_2	WP_014957099.1	52.941	187	71	2	10	196	6	175	3.66e-60	194	isopentenyl-diphosphate delta-isomerase [Desulfobacula toluolica]
AXWI01000029.1_3	WP_015881040.1	40.274	365	204	4	2	361	3	358	1.72e-85	271	peptidylamidoglycolate lyase [Exiguobacterium sp. AT1b]
AXWI01000029.1_4	KKP93889.1	33.333	201	121	6	1	195	1	194	1e-17	86.7	hypothetical protein US00_C0004G0012 [Candidatus Nomurabacteria bacterium GW2011_GWF2_36_126]
AXWI01000029.1_8	WP_048175824.1	42.857	378	198	4	1	367	1	371	8.21e-99	306	molecular chaperone DnaJ [Methanothermobacter sp. CaT2]
AXWI01000030.1_1	WP_023845387.1	44.98	249	133	4	6	254	3	247	1.88e-64	216	small GTP-binding protein [Methanolobus tindarius]
AXWI01000030.1_3	WP_044358877.1	33.188	229	138	7	14	241	4	218	3.06e-28	115	cytidylate kinase [Staphylococcus microti]
AXWI01000030.1_4	WP_048088279.1	25.419	358	231	10	10	343	9	354	3.88e-18	95.9	hypothetical protein [Candidatus Methanoperedens nitroreducens]
AXWI01000030.1_5	WP_011976671.1	25.429	350	238	7	39	369	28	373	8.96e-27	119	membrane protein [Methanococcus maripaludis]
AXWI01000031.1_2	WP_041598486.1	37.5	136	85	0	27	162	5	140	2.81e-32	121	hypothetical protein [Hahella chejuensis]
AXWI01000031.1_3	WP_008581546.1	39.837	123	74	0	195	317	250	372	1.67e-13	82	MULTISPECIES: tetratricopeptide TPR_2 [spotted fever group]
AXWI01000031.1_4	WP_006656565.1	51.965	229	108	1	3	231	2	228	4.02e-70	223	5'-methylthioadenosine/S-adenosylhomocysteine nucleosidase [Helicobacter canadensis]
AXWI01000031.1_5	WP_069834078.1	36.196	163	93	3	27	187	203	356	1.8e-19	93.6	hypothetical protein [Fabibacter misakiensis]
AXWI01000031.1_6	WP_039249510.1	74.627	134	34	0	5	138	3	136	1.5e-64	216	molecular chaperone DnaK [Clostridium novyi]
AXWI01000032.1_1	ADI18377.1	49.524	105	46	2	1	105	1	98	2.48e-24	97.4	hypothetical protein [uncultured delta proteobacterium HF4000_08N17]
AXWI01000032.1_2	WP_019111524.1	93.976	83	5	0	3	85	1	83	3.56e-49	158	hypothetical protein, partial [Verrucomicrobia bacterium SCGC AAA164-L15]
AXWI01000032.1_3	WP_060473976.1	57.222	180	73	1	29	208	377	552	4.09e-48	177	hypothetical protein [Thermus aquaticus]
AXWI01000032.1_4	WP_052328949.1	86.486	148	13	1	48	195	1	141	1.06e-82	250	hypothetical protein [Verrucomicrobia bacterium SCGC AAA164-L15]
AXWI01000032.1_5	WP_019111353.1	41.808	177	82	4	1	172	1	161	1.75e-37	137	hypothetical protein [Verrucomicrobia bacterium SCGC AAA164-L15]
AXWI01000033.1_1	WP_005957639.1	58.407	113	45	2	5	116	3	114	3.95e-31	125	molecular chaperone DnaK [Fusobacterium necrophorum]
AXWI01000033.1_2	WP_069834078.1	36.196	163	93	3	27	187	203	356	1.8e-19	93.6	hypothetical protein [Fabibacter misakiensis]
AXWI01000033.1_3	WP_006656565.1	51.965	229	108	1	3	231	2	228	4.02e-70	223	5'-methylthioadenosine/S-adenosylhomocysteine nucleosidase [Helicobacter canadensis]
AXWI01000033.1_4	WP_008581546.1	39.837	123	74	0	195	317	250	372	1.67e-13	82	MULTISPECIES: tetratricopeptide TPR_2 [spotted fever group]
AXWI01000033.1_5	WP_041598486.1	37.5	136	85	0	27	162	5	140	2.81e-32	121	hypothetical protein [Hahella chejuensis]
AXWI01000034.1_7	AFH21926.1	31.679	262	151	10	45	302	6	243	6.77e-27	115	hypothetical protein OSG_eHP13_00010 [environmental Halophage eHP-13]
AXWI01000035.1_1	SCC05361.1	33.333	141	66	5	187	327	144	256	3.61e-07	60.8	Soluble lytic murein transglycosylase [Bacillus cereus]
AXWI01000035.1_2	KHO52594.1	43.722	446	241	6	12	454	1	439	6.84e-125	379	hypothetical protein QT08_C0008G0017 [archaeon GW2011_AR17]
AXWI01000035.1_3	WP_013999774.1	43.919	148	80	3	85	230	180	326	3.1e-24	107	serine protease [Methanococcus maripaludis]
AXWI01000036.1_1	WP_042681148.1	50.452	442	212	3	1	439	1	438	6.55e-141	424	translation initiation factor IF-2 [Thermococcus paralvinellae]
AXWI01000036.1_2	KHO48949.1	40.449	89	51	1	89	177	56	142	1.54e-17	84.3	hypothetical protein QT02_C0011G0034 [archaeon GW2011_AR9]
AXWI01000036.1_3	KYK26721.1	52.423	227	105	1	2	228	4	227	1.55e-80	249	hypothetical protein AYK26_07220 [Euryarchaeota archaeon SM23-78]
AXWI01000037.1_4	WP_062080514.1	29.424	486	290	16	12	471	16	474	1.12e-52	194	hypothetical protein [Bacteroidales bacterium 6E]
AXWI01000037.1_5	ALS56074.1	70.417	240	70	1	1	239	1	240	1.55e-129	374	putative endonuclease I [uncultured bacterium EIL80B09]
AXWI01000038.1_5	KHO46116.1	37.426	676	400	11	3	664	1	667	1.11e-140	434	DNA replication initiator protein, replicative DNA helicase Mcm [archaeon GW2011_AR3]
AXWI01000039.1_3	AJF61767.1	41.722	302	154	4	1	291	16	306	5.93e-77	245	hypothetical protein QT06_C0001G0938 [archaeon GW2011_AR15]
AXWI01000039.1_4	EKE27259.1	56.875	160	68	1	51	210	9	167	2.4e-37	147	hypothetical protein ACD_3C00232G0005 [uncultured bacterium (gcode 4)]
AXWI01000040.1_1	WP_038129634.1	96.923	130	4	0	1	130	60	189	2.6e-89	265	integrase [Verrucomicrobia bacterium SCGC AAA168-F10]
AXWI01000040.1_2	WP_038136758.1	38.824	85	50	2	1	83	1	85	9.04e-12	64.3	hypothetical protein [Verrucomicrobia bacterium SCGC AAA168-F10]
AXWI01000041.1_1	KKU76989.1	40	95	42	1	52	146	49	128	6.8e-10	64.3	hypothetical protein UY02_C0009G0018 [Candidatus Giovannonibacteria bacterium GW2011_GWB1_47_6b]
AXWI01000042.1_1	WP_015055025.1	46.721	122	63	2	146	265	3	124	6.32e-23	105	hypothetical protein [Methanolobus psychrophilus]
AXWI01000042.1_2	WP_011640490.1	35.514	107	66	3	1	105	860	965	1.67e-07	65.9	hypothetical protein [Syntrophomonas wolfei]
AXWI01000043.1_2	WP_013255656.1	28.365	208	130	8	109	304	144	344	1.07e-14	84.3	hypothetical protein [Sediminispirochaeta smaragdinae]
AXWI01000044.1_1	WP_055281793.1	32.941	340	198	7	1	327	1	323	5.12e-34	141	fibronectin-binding protein [Thermococcus sp. EP1]
AXWI01000044.1_2	KHO53469.1	30.653	199	134	2	5	202	14	209	4.96e-22	98.6	hypothetical protein QT04_C0004G0002 [archaeon GW2011_AR11]
AXWI01000046.1_1	EKD30317.1	28.744	414	277	4	2	405	19	424	8.24e-45	174	polysaccharide biosynthesis protein [uncultured bacterium (gcode 4)]
AXWI01000046.1_2	WP_066503309.1	55.851	188	83	0	1	188	1	188	3.18e-64	214	alginate O-acetyltransferase [Clostridiales bacterium MCWD3]
AXWI01000047.1_1	WP_026152888.1	25.135	370	241	5	2	337	5	372	2.85e-19	97.8	membrane protein [Methanocaldococcus villosus]
AXWI01000047.1_2	WP_008393797.1	39.669	121	71	2	11	130	5	124	9.54e-15	75.1	MULTISPECIES: MarR family transcriptional regulator [Clostridiales]
AXWI01000047.1_3	ABK97737.1	42.857	70	37	1	35	101	58	127	3.64e-08	57	hypothetical protein Ppro_0098 [Pelobacter propionicus DSM 2379]
AXWI01000048.1_2	WP_062718314.1	38.028	71	42	1	2	70	3	73	1.32e-06	50.8	hypothetical protein [Fusobacterium necrophorum]
AXWI01000048.1_5	XP_013901710.1	36.986	219	114	8	9	207	7	221	1.01e-33	129	hypothetical protein MNEG_5278 [Monoraphidium neglectum]
AXWI01000049.1_2	WP_062784659.1	43.503	177	77	4	2	156	525	700	1.26e-21	109	hypothetical protein [Marinobacter sp. YWL01]
AXWI01000050.1_1	EPJ45613.1	28.622	283	172	5	70	324	75	355	5.19e-22	105	hypothetical protein OFPII_26280 [Osedax symbiont Rs1]
AXWI01000050.1_2	KJS07177.1	40.909	198	113	3	19	215	6	200	3.48e-41	147	hypothetical protein VR77_02050 [Flavobacteriales bacterium BRH_c54]
AXWI01000051.1_1	KKQ67341.1	54.321	324	146	2	141	462	4	327	3.39e-123	370	Transketolase, central region [Candidatus Daviesbacteria bacterium GW2011_GWA2_38_24]
AXWI01000051.1_2	CUS96568.1	42.553	94	50	2	2	94	3	93	2.36e-20	88.2	hypothetical protein JGI24_00126 [Candidatus Kryptobacter tengchongensis]
AXWI01000051.1_3	WP_029911519.1	58	100	36	2	1	100	4	97	1.04e-32	118	cysteine methyltransferase [Hydrogenovibrio marinus]
AXWI01000052.1_1	AJF62625.1	46.988	83	37	2	428	503	654	736	5.03e-09	69.7	hypothetical protein QT11_C0001G0482 [archaeon GW2011_AR20]
AXWI01000053.1_2	KPK61112.1	28.221	326	216	10	26	343	1	316	6.84e-33	133	hypothetical protein AMJ59_03150 [Gammaproteobacteria bacterium SG8_31]
CP010425.1_1	AJF60855.1	100	195	0	0	1	195	1	195	7.18e-141	399	hypothetical protein QT06_C0001G0001, partial [archaeon GW2011_AR15]
CP010425.1_10	AJF60862.1	100	197	0	0	1	197	1	197	1.91e-145	410	SAM-dependent methyltransferase, type 11 [archaeon GW2011_AR15]
CP010425.1_100	AJF60952.1	100	333	0	0	1	333	1	333	0	686	hypothetical protein QT06_C0001G0100 [archaeon GW2011_AR15]
CP010425.1_1000	AJF61855.1	100	169	0	0	1	169	1	169	3.01e-120	345	hypothetical protein QT06_C0001G1027 [archaeon GW2011_AR15]
CP010425.1_1001	AJF61856.1	100	171	0	0	1	171	1	171	3.07e-120	345	hypothetical protein QT06_C0001G1028 [archaeon GW2011_AR15]
CP010425.1_1002	AJF61857.1	100	54	0	0	12	65	1	54	1.02e-32	115	hypothetical protein QT06_C0001G1029 [archaeon GW2011_AR15]
CP010425.1_1003	AJF61858.1	100	171	0	0	1	171	1	171	3.75e-119	342	hypothetical protein QT06_C0001G1030 [archaeon GW2011_AR15]
CP010425.1_1004	AJF61859.1	100	181	0	0	1	181	1	181	2.06e-130	371	hypothetical protein QT06_C0001G1031 [archaeon GW2011_AR15]
CP010425.1_1005	AJF61860.1	100	640	0	0	1	640	1	640	0	1282	Minimal nucleotidyltransferase fused to HEPN protein [archaeon GW2011_AR15]
CP010425.1_1006	AJF61861.1	100	385	0	0	1	385	1	385	0	792	hypothetical protein QT06_C0001G1033 [archaeon GW2011_AR15]
CP010425.1_1007	AJF61862.1	100	201	0	0	1	201	1	201	1.04e-142	404	hypothetical protein QT06_C0001G1034 [archaeon GW2011_AR15]
CP010425.1_1008	AJF61863.1	100	442	0	0	1	442	1	442	0	909	MiaB-like protein tRNA modifying enzyme [archaeon GW2011_AR15]
CP010425.1_1009	AJF61864.1	100	136	0	0	1	136	1	136	1.86e-94	276	Histidine triad (HIT) protein [archaeon GW2011_AR15]
CP010425.1_101	AJF60953.1	100	100	0	0	1	100	1	100	2.67e-68	207	hypothetical protein QT06_C0001G0102 [archaeon GW2011_AR15]
CP010425.1_1010	AJF61865.1	100	152	0	0	1	152	1	152	1.1e-106	309	hypothetical protein QT06_C0001G1038 [archaeon GW2011_AR15]
CP010425.1_1011	AJF61866.1	100	186	0	0	1	186	1	186	2.2e-129	369	hypothetical protein QT06_C0001G1039 [archaeon GW2011_AR15]
CP010425.1_1012	AJF61867.1	100	173	0	0	1	173	1	173	7.8e-125	357	50S ribosomal protein L10e [archaeon GW2011_AR15]
CP010425.1_1013	AJF61868.1	100	320	0	0	1	320	1	320	0	647	Small GTP-binding protein [archaeon GW2011_AR15]
CP010425.1_1014	AJF61869.1	100	299	0	0	1	299	1	299	0	622	hypothetical protein QT06_C0001G1042 [archaeon GW2011_AR15]
CP010425.1_1015	AJF61870.1	100	194	0	0	1	194	1	194	5.51e-142	402	Non-canonical purine NTP pyrophosphatase [archaeon GW2011_AR15]
CP010425.1_1016	AJF61871.1	100	185	0	0	1	185	1	185	3.8e-131	374	hypothetical protein QT06_C0001G1044 [archaeon GW2011_AR15]
CP010425.1_1017	AJF61872.1	100	74	0	0	1	74	1	74	7.04e-43	141	hypothetical protein QT06_C0001G1045 [archaeon GW2011_AR15]
CP010425.1_1018	AJF61873.1	100	189	0	0	1	189	1	189	9.75e-137	388	hypothetical protein QT06_C0001G1046 [archaeon GW2011_AR15]
CP010425.1_1019	AJF61874.1	100	249	0	0	1	249	1	249	3.74e-179	500	Prolipoprotein diacylglyceryl transferase [archaeon GW2011_AR15]
CP010425.1_102	AJF60954.1	100	252	0	0	1	252	1	252	0	519	hypothetical protein QT06_C0001G0104 [archaeon GW2011_AR15]
CP010425.1_1020	AJF61875.1	100	396	0	0	1	396	1	396	0	792	Pyrrolo-quinoline quinone [archaeon GW2011_AR15]
CP010425.1_1021	AJF61876.1	100	833	0	0	1	833	1	833	0	1685	DNA mismatch repair protein MutS [archaeon GW2011_AR15]
CP010425.1_1022	AJF61877.1	100	291	0	0	1	291	1	291	0	585	Phosphate uptake regulator, PhoU [archaeon GW2011_AR15]
CP010425.1_1023	AJF61878.1	100	128	0	0	1	128	1	128	9.22e-77	231	A-type ATP synthase subunit H [archaeon GW2011_AR15]
CP010425.1_1024	AJF61879.1	100	650	0	0	2	651	1	650	0	1296	V-type ATPase 116 kDa subunit [archaeon GW2011_AR15]
CP010425.1_1025	AJF61880.1	100	77	0	0	1	77	1	77	2.6e-40	135	H(+)-transporting ATP synthase, subunit K [archaeon GW2011_AR15]
CP010425.1_1026	AJF61881.1	100	180	0	0	1	180	1	180	1.15e-122	352	V-type ATP synthase subunit E [archaeon GW2011_AR15]
CP010425.1_1027	AJF61882.1	100	350	0	0	1	350	1	350	0	703	V-type ATP synthase subunit C [archaeon GW2011_AR15]
CP010425.1_1028	AJF61883.1	100	103	0	0	1	103	1	103	1.69e-67	206	V-type ATP synthase subunit F [archaeon GW2011_AR15]
CP010425.1_1029	AJF61884.1	100	582	0	0	2	583	1	582	0	1191	V-type ATP synthase alpha chain [archaeon GW2011_AR15]
CP010425.1_103	AJF60955.1	100	245	0	0	1	245	1	245	2.58e-177	495	3-oxoacyl-[acyl-carrier-protein] reductase FabG, short chain dehydrogenase SDR family [archaeon GW2011_AR15]
CP010425.1_1030	AJF61885.1	100	483	0	0	1	483	1	483	0	981	V-type ATP synthase beta chain [archaeon GW2011_AR15]
CP010425.1_1031	AJF61886.1	100	205	0	0	1	205	1	205	5.59e-139	395	V-type ATP synthase subunit D [archaeon GW2011_AR15]
CP010425.1_1032	AJF61887.1	100	85	0	0	1	85	1	85	2.99e-53	169	hypothetical protein QT06_C0001G1060 [archaeon GW2011_AR15]
CP010425.1_1033	AJF61888.1	100	290	0	0	1	290	1	290	0	565	Peptidase A24A prepilin type IV [archaeon GW2011_AR15]
CP010425.1_1034	AJF61889.1	100	84	0	0	1	84	1	84	3.96e-53	168	hypothetical protein QT06_C0001G1062 [archaeon GW2011_AR15]
CP010425.1_1035	AJF61890.1	100	359	0	0	1	359	1	359	0	710	hypothetical protein QT06_C0001G1063 [archaeon GW2011_AR15]
CP010425.1_1036	AJF61891.1	100	375	0	0	1	375	1	375	0	753	hypothetical protein QT06_C0001G1064 [archaeon GW2011_AR15]
CP010425.1_1037	AJF61892.1	100	308	0	0	5	312	1	308	0	630	hypothetical protein QT06_C0001G1065 [archaeon GW2011_AR15]
CP010425.1_1038	AJF61893.1	100	235	0	0	1	235	1	235	4.2e-170	476	3-isopropylmalate dehydratase [archaeon GW2011_AR15]
CP010425.1_1039	AJF61894.1	100	130	0	0	1	130	1	130	5.65e-83	247	hypothetical protein QT06_C0001G1067 [archaeon GW2011_AR15]
CP010425.1_104	AJF60956.1	100	63	0	0	1	63	1	63	1.19e-37	127	Cold shock DNA binding protein [archaeon GW2011_AR15]
CP010425.1_1040	AJF61895.1	100	635	0	0	1	635	1	635	0	1305	GTP pyrophosphokinase [archaeon GW2011_AR15]
CP010425.1_1041	AJF61896.1	100	225	0	0	1	225	1	225	1.74e-163	458	hypothetical protein QT06_C0001G1069 [archaeon GW2011_AR15]
CP010425.1_1042	AJF61897.1	100	473	0	0	1	473	1	473	0	955	hypothetical protein QT06_C0001G1070 [archaeon GW2011_AR15]
CP010425.1_1043	AJF61898.1	100	397	0	0	1	397	1	397	0	809	Radical SAM protein [archaeon GW2011_AR15]
CP010425.1_1044	AJF61899.1	100	770	0	0	1	770	1	770	0	1545	hypothetical protein QT06_C0001G1072 [archaeon GW2011_AR15]
CP010425.1_1045	AJF61900.1	100	219	0	0	1	219	1	219	1.17e-158	446	hypothetical protein QT06_C0001G1073 [archaeon GW2011_AR15]
CP010425.1_1046	AJF61901.1	100	179	0	0	1	179	1	179	1.16e-127	364	hypothetical protein QT06_C0001G1074 [archaeon GW2011_AR15]
CP010425.1_1047	AJF61902.1	100	160	0	0	6	165	1	160	7.66e-116	333	hypothetical protein QT06_C0001G1075 [archaeon GW2011_AR15]
CP010425.1_1048	AJF61903.1	100	365	0	0	1	365	1	365	0	748	Glyceraldehyde-3-phosphate dehydrogenase [archaeon GW2011_AR15]
CP010425.1_1049	AJF61904.1	100	148	0	0	1	148	1	148	1.46e-105	306	hypothetical protein QT06_C0001G1077 [archaeon GW2011_AR15]
CP010425.1_105	AJF60957.1	100	394	0	0	1	394	1	394	0	808	putative ATP-dependent RNA helicase [archaeon GW2011_AR15]
CP010425.1_1050	AJF61905.1	100	108	0	0	1	108	1	108	2.21e-74	224	hypothetical protein QT06_C0001G1078 [archaeon GW2011_AR15]
CP010425.1_1051	AJF61906.1	100	150	0	0	1	150	1	150	8.46e-97	284	hypothetical protein QT06_C0001G1079 [archaeon GW2011_AR15]
CP010425.1_1052	AJF61907.1	100	635	0	0	1	635	1	635	0	1302	hypothetical protein QT06_C0001G1080 [archaeon GW2011_AR15]
CP010425.1_1053	AJF61908.1	100	422	0	0	1	422	1	422	0	875	PHP protein [archaeon GW2011_AR15]
CP010425.1_1054	AJF61909.1	100	213	0	0	1	213	1	213	1.28e-147	417	hypothetical protein QT06_C0001G1082 [archaeon GW2011_AR15]
CP010425.1_1055	AJF61910.1	100	347	0	0	1	347	1	347	0	711	hypothetical protein QT06_C0001G1083 [archaeon GW2011_AR15]
CP010425.1_1056	AJF61911.1	100	425	0	0	1	425	1	425	0	878	Serine-tRNA ligase [archaeon GW2011_AR15]
CP010425.1_1057	AJF61912.1	100	448	0	0	1	448	1	448	0	867	Sodium/hydrogen exchanger [archaeon GW2011_AR15]
CP010425.1_1058	AJF61913.1	100	206	0	0	1	206	1	206	1.52e-142	404	hypothetical protein QT06_C0001G1086 [archaeon GW2011_AR15]
CP010425.1_1059	AJF61914.1	100	798	0	0	1	798	1	798	0	1586	hypothetical protein QT06_C0001G1087 [archaeon GW2011_AR15]
CP010425.1_106	AJF60958.1	100	64	0	0	1	64	1	64	4.45e-38	129	hypothetical protein QT06_C0001G0108 [archaeon GW2011_AR15]
CP010425.1_1060	AJF61915.1	100	153	0	0	1	153	1	153	2.46e-108	313	hypothetical protein QT06_C0001G1088 [archaeon GW2011_AR15]
CP010425.1_1061	AJF61916.1	100	1035	0	0	1	1035	1	1035	0	2115	DEAD/H associated protein [archaeon GW2011_AR15]
CP010425.1_1062	AJF61917.1	100	226	0	0	1	226	1	226	1.76e-162	456	Translation initiation factor 6 [archaeon GW2011_AR15]
CP010425.1_1063	AJF61918.1	100	321	0	0	1	321	1	321	0	655	Ribose-phosphate pyrophosphokinase [archaeon GW2011_AR15]
CP010425.1_1064	AJF61919.1	100	130	0	0	1	130	1	130	7.17e-85	252	Prefoldin subunit alpha [archaeon GW2011_AR15]
CP010425.1_1065	AJF61920.1	100	439	0	0	1	439	1	439	0	842	Signal recognition particle GTPase [archaeon GW2011_AR15]
CP010425.1_1066	AJF61921.1	100	188	0	0	1	188	1	188	1.81e-129	369	hypothetical protein QT06_C0001G1094 [archaeon GW2011_AR15]
CP010425.1_1067	AJF61922.1	100	172	0	0	1	172	1	172	3.47e-119	342	hypothetical protein QT06_C0001G1095 [archaeon GW2011_AR15]
CP010425.1_1068	AJF61923.1	100	412	0	0	1	412	1	412	0	837	hypothetical protein QT06_C0001G1096 [archaeon GW2011_AR15]
CP010425.1_1069	AJF61924.1	100	129	0	0	1	129	1	129	1.86e-90	266	hypothetical protein QT06_C0001G1097 [archaeon GW2011_AR15]
CP010425.1_107	AJF60960.1	100	119	0	0	1	119	1	119	1.27e-78	235	hypothetical protein QT06_C0001G0110 [archaeon GW2011_AR15]
CP010425.1_1070	AJF61925.1	100	54	0	0	1	54	1	54	1.68e-31	111	hypothetical protein QT06_C0001G1098 [archaeon GW2011_AR15]
CP010425.1_1071	AJF61926.1	100	334	0	0	1	334	1	334	0	675	Nucleotidyl transferase [archaeon GW2011_AR15]
CP010425.1_1072	AJF61927.1	100	314	0	0	1	314	1	314	0	643	Thioredoxin-disulfide reductase [archaeon GW2011_AR15]
CP010425.1_1073	AJF61928.1	100	178	0	0	1	178	1	178	4e-129	368	hypothetical protein QT06_C0001G1101 [archaeon GW2011_AR15]
CP010425.1_1074	AJF61929.1	100	219	0	0	1	219	1	219	1.23e-155	438	hypothetical protein QT06_C0001G1102 [archaeon GW2011_AR15]
CP010425.1_1075	AJF61930.1	100	219	0	0	1	219	1	219	8.1e-161	451	3-phosphoserine phosphatase [archaeon GW2011_AR15]
CP010425.1_1076	AJF61931.1	100	201	0	0	1	201	1	201	1.17e-147	416	Superoxide dismutase [archaeon GW2011_AR15]
CP010425.1_1077	AJF61932.1	100	196	0	0	1	196	1	196	5.67e-138	392	hypothetical protein QT06_C0001G1105 [archaeon GW2011_AR15]
CP010425.1_1078	AJF61933.1	100	340	0	0	1	340	1	340	0	698	hypothetical protein QT06_C0001G1106 [archaeon GW2011_AR15]
CP010425.1_1079	AJF61934.1	100	1045	0	0	1	1045	1	1045	0	2150	Isoleucine-tRNA ligase [archaeon GW2011_AR15]
CP010425.1_108	AJF60961.1	100	381	0	0	1	381	1	381	0	776	Glycosyl transferase group 1 [archaeon GW2011_AR15]
CP010425.1_1080	AJF61935.1	100	468	0	0	1	468	1	468	0	974	Protein SufB [archaeon GW2011_AR15]
CP010425.1_1081	AJF61936.1	100	412	0	0	1	412	1	412	0	813	Major facilitator superfamily MFS_1 [archaeon GW2011_AR15]
CP010425.1_1082	AJF61937.1	100	216	0	0	1	216	1	216	2.7e-155	437	RNase HII [archaeon GW2011_AR15]
CP010425.1_1083	AJF61938.1	100	176	0	0	1	176	1	176	2.08e-126	361	hypothetical protein QT06_C0001G1111 [archaeon GW2011_AR15]
CP010425.1_1084	AJF61939.1	100	413	0	0	1	413	1	413	0	860	hypothetical protein QT06_C0001G1113 [archaeon GW2011_AR15]
CP010425.1_1085	AJF61940.1	100	343	0	0	1	343	1	343	0	703	hypothetical protein QT06_C0001G1114 [archaeon GW2011_AR15]
CP010425.1_1086	AJF61941.1	100	520	0	0	1	520	1	520	0	1065	Protein tyrosine phosphatase [archaeon GW2011_AR15]
CP010425.1_1087	AJF61942.1	100	431	0	0	1	431	1	431	0	894	hypothetical protein QT06_C0001G1116 [archaeon GW2011_AR15]
CP010425.1_1088	AJF61943.1	100	192	0	0	6	197	1	192	7.11e-139	394	hypothetical protein QT06_C0001G1117 [archaeon GW2011_AR15]
CP010425.1_1089	AJF61944.1	100	824	0	0	1	824	1	824	0	1680	Pyruvate orthophosphate dikinase [archaeon GW2011_AR15]
CP010425.1_109	AJF60962.1	100	216	0	0	1	216	1	216	9.47e-159	446	LmbE family protein [archaeon GW2011_AR15]
CP010425.1_1090	AJF61945.1	100	453	0	0	1	453	1	453	0	920	hypothetical protein QT06_C0001G1119 [archaeon GW2011_AR15]
CP010425.1_1091	AJF61946.1	100	115	0	0	1	115	1	115	5.9e-77	231	Translation initiation factor 1A [archaeon GW2011_AR15]
CP010425.1_1092	AJF61947.1	100	129	0	0	1	129	1	129	1.26e-87	259	hypothetical protein QT06_C0001G1121 [archaeon GW2011_AR15]
CP010425.1_1093	AJF61948.1	100	76	0	0	1	76	1	76	9.15e-46	149	hypothetical protein QT06_C0001G1122 [archaeon GW2011_AR15]
CP010425.1_1094	AJF61949.1	100	96	0	0	1	96	1	96	9.21e-63	193	hypothetical protein QT06_C0001G1123 [archaeon GW2011_AR15]
CP010425.1_1095	AJF61950.1	100	1155	0	0	19	1173	1	1155	0	2284	Chromosome partition protein Smc [archaeon GW2011_AR15]
CP010425.1_1096	AJF61951.1	100	414	0	0	1	414	1	414	0	843	Enolase A [archaeon GW2011_AR15]
CP010425.1_1097	AJF61952.1	100	208	0	0	1	208	1	208	2.81e-150	424	Small GTP-binding protein [archaeon GW2011_AR15]
CP010425.1_1098	AJF61953.1	100	133	0	0	1	133	1	133	7.05e-89	262	hypothetical protein QT06_C0001G1127 [archaeon GW2011_AR15]
CP010425.1_1099	AJF61954.1	100	126	0	0	1	126	1	126	3.47e-85	253	Zn-ribbon containing protein [archaeon GW2011_AR15]
CP010425.1_11	AJF60863.1	100	40	0	0	1	40	1	40	2.88e-18	77.4	hypothetical protein QT06_C0001G0009 [archaeon GW2011_AR15]
CP010425.1_110	AJF60963.1	100	119	0	0	1	119	1	119	1.36e-71	218	hypothetical protein QT06_C0001G0113 [archaeon GW2011_AR15]
CP010425.1_1100	AJF61955.1	100	868	0	0	1	868	1	868	0	1737	Cation-transporting ATPase A, P type ATPase, E1-E2 type [archaeon GW2011_AR15]
CP010425.1_1101	AJF61956.1	100	415	0	0	1	415	1	415	0	852	hypothetical protein QT06_C0001G1130 [archaeon GW2011_AR15]
[truncated: 13,440 more rows]
