# Supplementary material for: Insights into the ecology, evolution, and metabolism of the widespread Woesearchaeotal lineages
Source: Microbiome. 2018 Jun 8;6:102. doi: 10.1186/s40168-018-0488-2 (PMC5994134; doi:10.1186/s40168-018-0488-2)
Supplement: Supplementary file 8 — Dataset S6 Subgroup-assigned taxonomy of 663 representative 16S rRNA sequences (Woese_97_taxonomy_7_levels) used for determining the distribution patterns of each subgroup in the seven types of habitats throughout 133 libraries/studies in main text Fig. 3a and Additional file 1: Figure S3. (TXT 106 kb) [file 40168_2018_488_MOESM8_ESM.txt]

AY822002.1.1278	D_0__Archaea;D_1__Woesearchaeota;D_2__subgroup-10;D_3__uncultured archaeon;D_4__uncultured archaeon;D_5__uncultured archaeon;D_6__uncultured archaeon
FJ351031.1.1000	D_0__Archaea;D_1__Woesearchaeota;D_2__subgroup-10;D_3__uncultured archaeon;D_4__uncultured archaeon;D_5__uncultured archaeon;D_6__uncultured archaeon
KJ566519.1.980	D_0__Archaea;D_1__Woesearchaeota;D_2__subgroup-10;D_3__uncultured archaeon;D_4__uncultured archaeon;D_5__uncultured archaeon;D_6__uncultured archaeon
GU127428.1.920	D_0__Archaea;D_1__Woesearchaeota;D_2__subgroup-10;D_3__uncultured archaeon;D_4__uncultured archaeon;D_5__uncultured archaeon;D_6__uncultured archaeon
GU257097.1.836	D_0__Archaea;D_1__Woesearchaeota;D_2__subgroup-10;D_3__uncultured archaeon;D_4__uncultured archaeon;D_5__uncultured archaeon;D_6__uncultured archaeon
KJ566468.1.949	D_0__Archaea;D_1__Woesearchaeota;D_2__subgroup-10;D_3__uncultured archaeon;D_4__uncultured archaeon;D_5__uncultured archaeon;D_6__uncultured archaeon
GU127440.1.898	D_0__Archaea;D_1__Woesearchaeota;D_2__subgroup-10;D_3__uncultured archaeon;D_4__uncultured archaeon;D_5__uncultured archaeon;D_6__uncultured archaeon
JF262378.1.1341	D_0__Archaea;D_1__Woesearchaeota;D_2__subgroup-10;D_3__uncultured archaeon;D_4__uncultured archaeon;D_5__uncultured archaeon;D_6__uncultured archaeon
GU127392.1.846	D_0__Archaea;D_1__Woesearchaeota;D_2__subgroup-10;D_3__uncultured archaeon;D_4__uncultured archaeon;D_5__uncultured archaeon;D_6__uncultured archaeon
JX426896.1.948	D_0__Archaea;D_1__Woesearchaeota;D_2__subgroup-10;D_3__uncultured archaeon;D_4__uncultured archaeon;D_5__uncultured archaeon;D_6__uncultured archaeon
JF262362.1.1338	D_0__Archaea;D_1__Woesearchaeota;D_2__subgroup-10;D_3__uncultured archaeon;D_4__uncultured archaeon;D_5__uncultured archaeon;D_6__uncultured archaeon
AY822003.1.1224	D_0__Archaea;D_1__Woesearchaeota;D_2__subgroup-11;D_3__uncultured archaeon;D_4__uncultured archaeon;D_5__uncultured archaeon;D_6__uncultured archaeon
KJ566477.1.945	D_0__Archaea;D_1__Woesearchaeota;D_2__subgroup-11;D_3__uncultured archaeon;D_4__uncultured archaeon;D_5__uncultured archaeon;D_6__uncultured archaeon
JF262351.1.1338	D_0__Archaea;D_1__Woesearchaeota;D_2__subgroup-11;D_3__uncultured archaeon;D_4__uncultured archaeon;D_5__uncultured archaeon;D_6__uncultured archaeon
EU731081.1.1315	D_0__Archaea;D_1__Woesearchaeota;D_2__subgroup-11;D_3__uncultured archaeon;D_4__uncultured archaeon;D_5__uncultured archaeon;D_6__uncultured archaeon
EU731064.1.1213	D_0__Archaea;D_1__Woesearchaeota;D_2__subgroup-11;D_3__uncultured archaeon;D_4__uncultured archaeon;D_5__uncultured archaeon;D_6__uncultured archaeon
EF444609.1.1211	D_0__Archaea;D_1__Woesearchaeota;D_2__subgroup-11;D_3__uncultured archaeon;D_4__uncultured archaeon;D_5__uncultured archaeon;D_6__uncultured archaeon
EF106719.1.1006	D_0__Archaea;D_1__Woesearchaeota;D_2__subgroup-11;D_3__uncultured archaeon;D_4__uncultured archaeon;D_5__uncultured archaeon;D_6__uncultured archaeon
GU127430.1.927	D_0__Archaea;D_1__Woesearchaeota;D_2__subgroup-11;D_3__uncultured archaeon;D_4__uncultured archaeon;D_5__uncultured archaeon;D_6__uncultured archaeon
AY454693.1.861	D_0__Archaea;D_1__Woesearchaeota;D_2__subgroup-11;D_3__uncultured archaeon;D_4__uncultured archaeon;D_5__uncultured archaeon;D_6__uncultured archaeon
DQ676281.1.1159	D_0__Archaea;D_1__Woesearchaeota;D_2__subgroup-11;D_3__uncultured archaeon;D_4__uncultured archaeon;D_5__uncultured archaeon;D_6__uncultured archaeon
KJ566513.1.955	D_0__Archaea;D_1__Woesearchaeota;D_2__subgroup-11;D_3__uncultured archaeon;D_4__uncultured archaeon;D_5__uncultured archaeon;D_6__uncultured archaeon
DQ082944.1.1036	D_0__Archaea;D_1__Woesearchaeota;D_2__subgroup-11;D_3__uncultured archaeon;D_4__uncultured archaeon;D_5__uncultured archaeon;D_6__uncultured archaeon
EF444616.1.1115	D_0__Archaea;D_1__Woesearchaeota;D_2__subgroup-11;D_3__uncultured archaeon;D_4__uncultured archaeon;D_5__uncultured archaeon;D_6__uncultured archaeon
GU127429.1.919	D_0__Archaea;D_1__Woesearchaeota;D_2__subgroup-11;D_3__uncultured archaeon;D_4__uncultured archaeon;D_5__uncultured archaeon;D_6__uncultured archaeon
EU735581.1.843	D_0__Archaea;D_1__Woesearchaeota;D_2__subgroup-11;D_3__uncultured archaeon;D_4__uncultured archaeon;D_5__uncultured archaeon;D_6__uncultured archaeon
AY454692.1.889	D_0__Archaea;D_1__Woesearchaeota;D_2__subgroup-11;D_3__uncultured archaeon;D_4__uncultured archaeon;D_5__uncultured archaeon;D_6__uncultured archaeon
EU731093.1.1262	D_0__Archaea;D_1__Woesearchaeota;D_2__subgroup-11;D_3__uncultured archaeon;D_4__uncultured archaeon;D_5__uncultured archaeon;D_6__uncultured archaeon
EF444654.1.1254	D_0__Archaea;D_1__Woesearchaeota;D_2__subgroup-11;D_3__uncultured archaeon;D_4__uncultured archaeon;D_5__uncultured archaeon;D_6__uncultured archaeon
AM503241.1.899	D_0__Archaea;D_1__Woesearchaeota;D_2__subgroup-12;D_3__uncultured archaeon;D_4__uncultured archaeon;D_5__uncultured archaeon;D_6__uncultured archaeon
HQ330665.1.968	D_0__Archaea;D_1__Woesearchaeota;D_2__subgroup-12;D_3__uncultured archaeon;D_4__uncultured archaeon;D_5__uncultured archaeon;D_6__uncultured archaeon
FJ912753.1.814	D_0__Archaea;D_1__Woesearchaeota;D_2__subgroup-12;D_3__uncultured archaeon;D_4__uncultured archaeon;D_5__uncultured archaeon;D_6__uncultured archaeon
AY454668.1.1080	D_0__Archaea;D_1__Woesearchaeota;D_2__subgroup-12;D_3__uncultured archaeon;D_4__uncultured archaeon;D_5__uncultured archaeon;D_6__uncultured archaeon
AB119603.1.877	D_0__Archaea;D_1__Woesearchaeota;D_2__subgroup-12;D_3__uncultured archaeon;D_4__uncultured archaeon;D_5__uncultured archaeon;D_6__uncultured archaeon
AY454663.1.957	D_0__Archaea;D_1__Woesearchaeota;D_2__subgroup-12;D_3__uncultured archaeon;D_4__uncultured archaeon;D_5__uncultured archaeon;D_6__uncultured archaeon
AY454667.1.1023	D_0__Archaea;D_1__Woesearchaeota;D_2__subgroup-12;D_3__uncultured archaeon;D_4__uncultured archaeon;D_5__uncultured archaeon;D_6__uncultured archaeon
GU257109.1.830	D_0__Archaea;D_1__Woesearchaeota;D_2__subgroup-12;D_3__uncultured archaeon;D_4__uncultured archaeon;D_5__uncultured archaeon;D_6__uncultured archaeon
KP308743.1.866	D_0__Archaea;D_1__Woesearchaeota;D_2__subgroup-12;D_3__uncultured archaeon;D_4__uncultured archaeon;D_5__uncultured archaeon;D_6__uncultured archaeon
AY454666.1.1051	D_0__Archaea;D_1__Woesearchaeota;D_2__subgroup-12;D_3__uncultured archaeon;D_4__uncultured archaeon;D_5__uncultured archaeon;D_6__uncultured archaeon
FJ484243.1.1166	D_0__Archaea;D_1__Woesearchaeota;D_2__subgroup-12;D_3__uncultured archaeon;D_4__uncultured archaeon;D_5__uncultured archaeon;D_6__uncultured archaeon
AY454664.1.1049	D_0__Archaea;D_1__Woesearchaeota;D_2__subgroup-12;D_3__uncultured archaeon;D_4__uncultured archaeon;D_5__uncultured archaeon;D_6__uncultured archaeon
GU127418.1.924	D_0__Archaea;D_1__Woesearchaeota;D_2__subgroup-12;D_3__uncultured archaeon;D_4__uncultured archaeon;D_5__uncultured archaeon;D_6__uncultured archaeon
KP328002.1.889	D_0__Archaea;D_1__Woesearchaeota;D_2__subgroup-12;D_3__uncultured archaeon;D_4__uncultured archaeon;D_5__uncultured archaeon;D_6__uncultured archaeon
FJ351028.1.953	D_0__Archaea;D_1__Woesearchaeota;D_2__subgroup-13;D_3__uncultured archaeon;D_4__uncultured archaeon;D_5__uncultured archaeon;D_6__uncultured archaeon
FJ351029.1.971	D_0__Archaea;D_1__Woesearchaeota;D_2__subgroup-13;D_3__uncultured archaeon;D_4__uncultured archaeon;D_5__uncultured archaeon;D_6__uncultured archaeon
FJ351286.1.976	D_0__Archaea;D_1__Woesearchaeota;D_2__subgroup-13;D_3__uncultured archaeon;D_4__uncultured archaeon;D_5__uncultured archaeon;D_6__uncultured archaeon
FJ351529.1.969	D_0__Archaea;D_1__Woesearchaeota;D_2__subgroup-13;D_3__uncultured archaeon;D_4__uncultured archaeon;D_5__uncultured archaeon;D_6__uncultured archaeon
JX426850.1.1076	D_0__Archaea;D_1__Woesearchaeota;D_2__subgroup-13;D_3__uncultured archaeon;D_4__uncultured archaeon;D_5__uncultured archaeon;D_6__uncultured archaeon
HQ330693.1.831	D_0__Archaea;D_1__Woesearchaeota;D_2__subgroup-13;D_3__uncultured archaeon;D_4__uncultured archaeon;D_5__uncultured archaeon;D_6__uncultured archaeon
KT461029.1.910	D_0__Archaea;D_1__Woesearchaeota;D_2__subgroup-13;D_3__uncultured archaeon;D_4__uncultured archaeon;D_5__uncultured archaeon;D_6__uncultured archaeon
JX426813.1.949	D_0__Archaea;D_1__Woesearchaeota;D_2__subgroup-13;D_3__uncultured archaeon;D_4__uncultured archaeon;D_5__uncultured archaeon;D_6__uncultured archaeon
AB197216.1.1038	D_0__Archaea;D_1__Woesearchaeota;D_2__subgroup-13;D_3__uncultured archaeon;D_4__uncultured archaeon;D_5__uncultured archaeon;D_6__uncultured archaeon
EF444599.1.1150	D_0__Archaea;D_1__Woesearchaeota;D_2__subgroup-13;D_3__uncultured archaeon;D_4__uncultured archaeon;D_5__uncultured archaeon;D_6__uncultured archaeon
AY454641.1.1125	D_0__Archaea;D_1__Woesearchaeota;D_2__subgroup-13;D_3__uncultured archaeon;D_4__uncultured archaeon;D_5__uncultured archaeon;D_6__uncultured archaeon
EU731317.1.1225	D_0__Archaea;D_1__Woesearchaeota;D_2__subgroup-13;D_3__uncultured archaeon;D_4__uncultured archaeon;D_5__uncultured archaeon;D_6__uncultured archaeon
KP308710.3725.5192	D_0__Archaea;D_1__Woesearchaeota;D_2__subgroup-14;D_3__uncultured archaeon;D_4__uncultured archaeon;D_5__uncultured archaeon;D_6__uncultured archaeon
HQ330684.1.969	D_0__Archaea;D_1__Woesearchaeota;D_2__subgroup-14;D_3__uncultured archaeon;D_4__uncultured archaeon;D_5__uncultured archaeon;D_6__uncultured archaeon
JQ595944.1.971	D_0__Archaea;D_1__Woesearchaeota;D_2__subgroup-14;D_3__uncultured archaeon;D_4__uncultured archaeon;D_5__uncultured archaeon;D_6__uncultured archaeon
GU127500.1.944	D_0__Archaea;D_1__Woesearchaeota;D_2__subgroup-14;D_3__uncultured archaeon;D_4__uncultured archaeon;D_5__uncultured archaeon;D_6__uncultured archaeon
JX000786.1.1403	D_0__Archaea;D_1__Woesearchaeota;D_2__subgroup-14;D_3__uncultured archaeon;D_4__uncultured archaeon;D_5__uncultured archaeon;D_6__uncultured archaeon
JX426804.1.952	D_0__Archaea;D_1__Woesearchaeota;D_2__subgroup-14;D_3__uncultured archaeon;D_4__uncultured archaeon;D_5__uncultured archaeon;D_6__uncultured archaeon
DQ397383.1.890	D_0__Archaea;D_1__Woesearchaeota;D_2__subgroup-15;D_3__uncultured archaeon;D_4__uncultured archaeon;D_5__uncultured archaeon;D_6__uncultured archaeon
EU731219.1.1057	D_0__Archaea;D_1__Woesearchaeota;D_2__subgroup-15;D_3__uncultured archaeon;D_4__uncultured archaeon;D_5__uncultured archaeon;D_6__uncultured archaeon
DQ397385.1.824	D_0__Archaea;D_1__Woesearchaeota;D_2__subgroup-15;D_3__uncultured archaeon;D_4__uncultured archaeon;D_5__uncultured archaeon;D_6__uncultured archaeon
EU731176.1.914	D_0__Archaea;D_1__Woesearchaeota;D_2__subgroup-15;D_3__uncultured archaeon;D_4__uncultured archaeon;D_5__uncultured archaeon;D_6__uncultured archaeon
EU731188.1.982	D_0__Archaea;D_1__Woesearchaeota;D_2__subgroup-15;D_3__uncultured archaeon;D_4__uncultured archaeon;D_5__uncultured archaeon;D_6__uncultured archaeon
JX426899.1.945	D_0__Archaea;D_1__Woesearchaeota;D_2__subgroup-16;D_3__uncultured archaeon;D_4__uncultured archaeon;D_5__uncultured archaeon;D_6__uncultured archaeon
KT715021.1.1325	D_0__Archaea;D_1__Woesearchaeota;D_2__subgroup-16;D_3__uncultured archaeon;D_4__uncultured archaeon;D_5__uncultured archaeon;D_6__uncultured archaeon
EU731156.1.1323	D_0__Archaea;D_1__Woesearchaeota;D_2__subgroup-16;D_3__uncultured archaeon;D_4__uncultured archaeon;D_5__uncultured archaeon;D_6__uncultured archaeon
EU731160.1.1245	D_0__Archaea;D_1__Woesearchaeota;D_2__subgroup-16;D_3__uncultured archaeon;D_4__uncultured archaeon;D_5__uncultured archaeon;D_6__uncultured archaeon
EF444650.1.1289	D_0__Archaea;D_1__Woesearchaeota;D_2__subgroup-16;D_3__uncultured archaeon;D_4__uncultured archaeon;D_5__uncultured archaeon;D_6__uncultured archaeon
EF444647.1.1261	D_0__Archaea;D_1__Woesearchaeota;D_2__subgroup-16;D_3__uncultured archaeon;D_4__uncultured archaeon;D_5__uncultured archaeon;D_6__uncultured archaeon
EF444617.1.1254	D_0__Archaea;D_1__Woesearchaeota;D_2__subgroup-16;D_3__uncultured archaeon;D_4__uncultured archaeon;D_5__uncultured archaeon;D_6__uncultured archaeon
JF835243.1.822	D_0__Archaea;D_1__Woesearchaeota;D_2__subgroup-16;D_3__uncultured archaeon;D_4__uncultured archaeon;D_5__uncultured archaeon;D_6__uncultured archaeon
AXWI01000002.21257.22655	D_0__Archaea;D_1__Woesearchaeota;D_2__subgroup-17;D_3__uncultured archaeon;D_4__uncultured archaeon;D_5__uncultured archaeon;D_6__uncultured archaeon
KP308726.7174.8621	D_0__Archaea;D_1__Woesearchaeota;D_2__subgroup-17;D_3__uncultured archaeon;D_4__uncultured archaeon;D_5__uncultured archaeon;D_6__uncultured archaeon
EU731037.1.1190	D_0__Archaea;D_1__Woesearchaeota;D_2__subgroup-17;D_3__uncultured archaeon;D_4__uncultured archaeon;D_5__uncultured archaeon;D_6__uncultured archaeon
AF526960.1.1025	D_0__Archaea;D_1__Woesearchaeota;D_2__subgroup-17;D_3__uncultured archaeon;D_4__uncultured archaeon;D_5__uncultured archaeon;D_6__uncultured archaeon
EU731040.1.1072	D_0__Archaea;D_1__Woesearchaeota;D_2__subgroup-17;D_3__uncultured archaeon;D_4__uncultured archaeon;D_5__uncultured archaeon;D_6__uncultured archaeon
CP010425.1043335.1044799	D_0__Archaea;D_1__Woesearchaeota;D_2__subgroup-18;D_3__uncultured archaeon;D_4__uncultured archaeon;D_5__uncultured archaeon;D_6__uncultured archaeon
AF424536.1.991	D_0__Archaea;D_1__Woesearchaeota;D_2__subgroup-18;D_3__uncultured archaeon;D_4__uncultured archaeon;D_5__uncultured archaeon;D_6__uncultured archaeon
GQ844325.1.847	D_0__Archaea;D_1__Woesearchaeota;D_2__subgroup-18;D_3__uncultured archaeon;D_4__uncultured archaeon;D_5__uncultured archaeon;D_6__uncultured archaeon
KC471280.1.1464	D_0__Archaea;D_1__Woesearchaeota;D_2__subgroup-18;D_3__uncultured archaeon;D_4__uncultured archaeon;D_5__uncultured archaeon;D_6__uncultured archaeon
EU735565.1.846	D_0__Archaea;D_1__Woesearchaeota;D_2__subgroup-18;D_3__uncultured archaeon;D_4__uncultured archaeon;D_5__uncultured archaeon;D_6__uncultured archaeon
AB119624.1.877	D_0__Archaea;D_1__Woesearchaeota;D_2__subgroup-18;D_3__uncultured archaeon;D_4__uncultured archaeon;D_5__uncultured archaeon;D_6__uncultured archaeon
JF262379.1.1339	D_0__Archaea;D_1__Woesearchaeota;D_2__subgroup-18;D_3__uncultured archaeon;D_4__uncultured archaeon;D_5__uncultured archaeon;D_6__uncultured archaeon
EU731316.1.1209	D_0__Archaea;D_1__Woesearchaeota;D_2__subgroup-18;D_3__uncultured archaeon;D_4__uncultured archaeon;D_5__uncultured archaeon;D_6__uncultured archaeon
EU731352.1.1204	D_0__Archaea;D_1__Woesearchaeota;D_2__subgroup-19;D_3__uncultured archaeon;D_4__uncultured archaeon;D_5__uncultured archaeon;D_6__uncultured archaeon
EU731294.1.1238	D_0__Archaea;D_1__Woesearchaeota;D_2__subgroup-19;D_3__uncultured archaeon;D_4__uncultured archaeon;D_5__uncultured archaeon;D_6__uncultured archaeon
EU731291.1.1189	D_0__Archaea;D_1__Woesearchaeota;D_2__subgroup-19;D_3__uncultured archaeon;D_4__uncultured archaeon;D_5__uncultured archaeon;D_6__uncultured archaeon
GU127426.1.918	D_0__Archaea;D_1__Woesearchaeota;D_2__subgroup-19;D_3__uncultured archaeon;D_4__uncultured archaeon;D_5__uncultured archaeon;D_6__uncultured archaeon
EU731358.1.1239	D_0__Archaea;D_1__Woesearchaeota;D_2__subgroup-19;D_3__uncultured archaeon;D_4__uncultured archaeon;D_5__uncultured archaeon;D_6__uncultured archaeon
EU731290.1.1237	D_0__Archaea;D_1__Woesearchaeota;D_2__subgroup-19;D_3__uncultured archaeon;D_4__uncultured archaeon;D_5__uncultured archaeon;D_6__uncultured archaeon
EU731354.1.1251	D_0__Archaea;D_1__Woesearchaeota;D_2__subgroup-19;D_3__uncultured archaeon;D_4__uncultured archaeon;D_5__uncultured archaeon;D_6__uncultured archaeon
EF444635.1.1169	D_0__Archaea;D_1__Woesearchaeota;D_2__subgroup-19;D_3__uncultured archaeon;D_4__uncultured archaeon;D_5__uncultured archaeon;D_6__uncultured archaeon
EF444646.1.1197	D_0__Archaea;D_1__Woesearchaeota;D_2__subgroup-19;D_3__uncultured archaeon;D_4__uncultured archaeon;D_5__uncultured archaeon;D_6__uncultured archaeon
DQ082947.1.1034	D_0__Archaea;D_1__Woesearchaeota;D_2__subgroup-19;D_3__uncultured archaeon;D_4__uncultured archaeon;D_5__uncultured archaeon;D_6__uncultured archaeon
EF444633.1.1210	D_0__Archaea;D_1__Woesearchaeota;D_2__subgroup-19;D_3__uncultured archaeon;D_4__uncultured archaeon;D_5__uncultured archaeon;D_6__uncultured archaeon
AY454656.1.1059	D_0__Archaea;D_1__Woesearchaeota;D_2__subgroup-19;D_3__uncultured archaeon;D_4__uncultured archaeon;D_5__uncultured archaeon;D_6__uncultured archaeon
EF444624.1.1206	D_0__Archaea;D_1__Woesearchaeota;D_2__subgroup-19;D_3__uncultured archaeon;D_4__uncultured archaeon;D_5__uncultured archaeon;D_6__uncultured archaeon
EU731148.1.1243	D_0__Archaea;D_1__Woesearchaeota;D_2__subgroup-1a;D_3__uncultured archaeon;D_4__uncultured archaeon;D_5__uncultured archaeon;D_6__uncultured archaeon
DQ082945.1.1038	D_0__Archaea;D_1__Woesearchaeota;D_2__subgroup-1a;D_3__uncultured archaeon;D_4__uncultured archaeon;D_5__uncultured archaeon;D_6__uncultured archaeon
DQ397397.1.871	D_0__Archaea;D_1__Woesearchaeota;D_2__subgroup-1a;D_3__uncultured archaeon;D_4__uncultured archaeon;D_5__uncultured archaeon;D_6__uncultured archaeon
EF444637.1.1168	D_0__Archaea;D_1__Woesearchaeota;D_2__subgroup-1a;D_3__uncultured archaeon;D_4__uncultured archaeon;D_5__uncultured archaeon;D_6__uncultured archaeon
EU731151.1.1319	D_0__Archaea;D_1__Woesearchaeota;D_2__subgroup-1a;D_3__uncultured archaeon;D_4__uncultured archaeon;D_5__uncultured archaeon;D_6__uncultured archaeon
EU731141.1.1249	D_0__Archaea;D_1__Woesearchaeota;D_2__subgroup-1a;D_3__uncultured archaeon;D_4__uncultured archaeon;D_5__uncultured archaeon;D_6__uncultured archaeon
EU731145.1.1230	D_0__Archaea;D_1__Woesearchaeota;D_2__subgroup-1a;D_3__uncultured archaeon;D_4__uncultured archaeon;D_5__uncultured archaeon;D_6__uncultured archaeon
EU731142.1.1231	D_0__Archaea;D_1__Woesearchaeota;D_2__subgroup-1a;D_3__uncultured archaeon;D_4__uncultured archaeon;D_5__uncultured archaeon;D_6__uncultured archaeon
EU731143.1.1255	D_0__Archaea;D_1__Woesearchaeota;D_2__subgroup-1a;D_3__uncultured archaeon;D_4__uncultured archaeon;D_5__uncultured archaeon;D_6__uncultured archaeon
EU731139.1.1243	D_0__Archaea;D_1__Woesearchaeota;D_2__subgroup-1a;D_3__uncultured archaeon;D_4__uncultured archaeon;D_5__uncultured archaeon;D_6__uncultured archaeon
EU731138.1.1211	D_0__Archaea;D_1__Woesearchaeota;D_2__subgroup-1a;D_3__uncultured archaeon;D_4__uncultured archaeon;D_5__uncultured archaeon;D_6__uncultured archaeon
EF444645.1.1233	D_0__Archaea;D_1__Woesearchaeota;D_2__subgroup-1a;D_3__uncultured archaeon;D_4__uncultured archaeon;D_5__uncultured archaeon;D_6__uncultured archaeon
EU731284.1.1224	D_0__Archaea;D_1__Woesearchaeota;D_2__subgroup-1a;D_3__uncultured archaeon;D_4__uncultured archaeon;D_5__uncultured archaeon;D_6__uncultured archaeon
JF262371.1.1345	D_0__Archaea;D_1__Woesearchaeota;D_2__subgroup-1a;D_3__uncultured archaeon;D_4__uncultured archaeon;D_5__uncultured archaeon;D_6__uncultured archaeon
EU731288.1.1225	D_0__Archaea;D_1__Woesearchaeota;D_2__subgroup-1a;D_3__uncultured archaeon;D_4__uncultured archaeon;D_5__uncultured archaeon;D_6__uncultured archaeon
EU731297.1.1229	D_0__Archaea;D_1__Woesearchaeota;D_2__subgroup-1a;D_3__uncultured archaeon;D_4__uncultured archaeon;D_5__uncultured archaeon;D_6__uncultured archaeon
EU731308.1.1222	D_0__Archaea;D_1__Woesearchaeota;D_2__subgroup-1a;D_3__uncultured archaeon;D_4__uncultured archaeon;D_5__uncultured archaeon;D_6__uncultured archaeon
EF106714.1.996	D_0__Archaea;D_1__Woesearchaeota;D_2__subgroup-1a;D_3__uncultured archaeon;D_4__uncultured archaeon;D_5__uncultured archaeon;D_6__uncultured archaeon
EU731299.1.1260	D_0__Archaea;D_1__Woesearchaeota;D_2__subgroup-1a;D_3__uncultured archaeon;D_4__uncultured archaeon;D_5__uncultured archaeon;D_6__uncultured archaeon
EU731314.1.1212	D_0__Archaea;D_1__Woesearchaeota;D_2__subgroup-1a;D_3__uncultured archaeon;D_4__uncultured archaeon;D_5__uncultured archaeon;D_6__uncultured archaeon
EU731302.1.1229	D_0__Archaea;D_1__Woesearchaeota;D_2__subgroup-1a;D_3__uncultured archaeon;D_4__uncultured archaeon;D_5__uncultured archaeon;D_6__uncultured archaeon
EU731306.1.1326	D_0__Archaea;D_1__Woesearchaeota;D_2__subgroup-1a;D_3__uncultured archaeon;D_4__uncultured archaeon;D_5__uncultured archaeon;D_6__uncultured archaeon
EU731329.1.1216	D_0__Archaea;D_1__Woesearchaeota;D_2__subgroup-1b;D_3__uncultured archaeon;D_4__uncultured archaeon;D_5__uncultured archaeon;D_6__uncultured archaeon
EU731323.1.1212	D_0__Archaea;D_1__Woesearchaeota;D_2__subgroup-1b;D_3__uncultured archaeon;D_4__uncultured archaeon;D_5__uncultured archaeon;D_6__uncultured archaeon
EU731328.1.1153	D_0__Archaea;D_1__Woesearchaeota;D_2__subgroup-1b;D_3__uncultured archaeon;D_4__uncultured archaeon;D_5__uncultured archaeon;D_6__uncultured archaeon
EU731330.1.1204	D_0__Archaea;D_1__Woesearchaeota;D_2__subgroup-1b;D_3__uncultured archaeon;D_4__uncultured archaeon;D_5__uncultured archaeon;D_6__uncultured archaeon
EU731322.1.1189	D_0__Archaea;D_1__Woesearchaeota;D_2__subgroup-1b;D_3__uncultured archaeon;D_4__uncultured archaeon;D_5__uncultured archaeon;D_6__uncultured archaeon
EU731325.1.1218	D_0__Archaea;D_1__Woesearchaeota;D_2__subgroup-1b;D_3__uncultured archaeon;D_4__uncultured archaeon;D_5__uncultured archaeon;D_6__uncultured archaeon
AACY023798300.1.1185	D_0__Archaea;D_1__Woesearchaeota;D_2__subgroup-2;D_3__uncultured archaeon;D_4__uncultured archaeon;D_5__uncultured archaeon;D_6__uncultured archaeon
DQ417478.1.1040	D_0__Archaea;D_1__Woesearchaeota;D_2__subgroup-2;D_3__uncultured archaeon;D_4__uncultured archaeon;D_5__uncultured archaeon;D_6__uncultured archaeon
EU731047.1.1204	D_0__Archaea;D_1__Woesearchaeota;D_2__subgroup-2;D_3__uncultured archaeon;D_4__uncultured archaeon;D_5__uncultured archaeon;D_6__uncultured archaeon
DQ082941.1.1036	D_0__Archaea;D_1__Woesearchaeota;D_2__subgroup-2;D_3__uncultured archaeon;D_4__uncultured archaeon;D_5__uncultured archaeon;D_6__uncultured archaeon
AB119606.1.876	D_0__Archaea;D_1__Woesearchaeota;D_2__subgroup-2;D_3__uncultured archaeon;D_4__uncultured archaeon;D_5__uncultured archaeon;D_6__uncultured archaeon
EU731078.1.1221	D_0__Archaea;D_1__Woesearchaeota;D_2__subgroup-2;D_3__uncultured archaeon;D_4__uncultured archaeon;D_5__uncultured archaeon;D_6__uncultured archaeon
DQ417472.1.1042	D_0__Archaea;D_1__Woesearchaeota;D_2__subgroup-2;D_3__uncultured archaeon;D_4__uncultured archaeon;D_5__uncultured archaeon;D_6__uncultured archaeon
AB175599.1.1077	D_0__Archaea;D_1__Woesearchaeota;D_2__subgroup-2;D_3__uncultured archaeon;D_4__uncultured archaeon;D_5__uncultured archaeon;D_6__uncultured archaeon
AY454684.1.1040	D_0__Archaea;D_1__Woesearchaeota;D_2__subgroup-2;D_3__uncultured archaeon;D_4__uncultured archaeon;D_5__uncultured archaeon;D_6__uncultured archaeon
EU731089.1.1260	D_0__Archaea;D_1__Woesearchaeota;D_2__subgroup-2;D_3__uncultured archaeon;D_4__uncultured archaeon;D_5__uncultured archaeon;D_6__uncultured archaeon
EU731052.1.1264	D_0__Archaea;D_1__Woesearchaeota;D_2__subgroup-2;D_3__uncultured archaeon;D_4__uncultured archaeon;D_5__uncultured archaeon;D_6__uncultured archaeon
KP204809.1.1391	D_0__Archaea;D_1__Woesearchaeota;D_2__subgroup-2;D_3__uncultured archaeon;D_4__uncultured archaeon;D_5__uncultured archaeon;D_6__uncultured archaeon
EU731095.1.1317	D_0__Archaea;D_1__Woesearchaeota;D_2__subgroup-2;D_3__uncultured archaeon;D_4__uncultured archaeon;D_5__uncultured archaeon;D_6__uncultured archaeon
EU731106.1.1243	D_0__Archaea;D_1__Woesearchaeota;D_2__subgroup-2;D_3__uncultured archaeon;D_4__uncultured archaeon;D_5__uncultured archaeon;D_6__uncultured archaeon
AY454686.1.1023	D_0__Archaea;D_1__Woesearchaeota;D_2__subgroup-2;D_3__uncultured archaeon;D_4__uncultured archaeon;D_5__uncultured archaeon;D_6__uncultured archaeon
EU731107.1.1328	D_0__Archaea;D_1__Woesearchaeota;D_2__subgroup-2;D_3__uncultured archaeon;D_4__uncultured archaeon;D_5__uncultured archaeon;D_6__uncultured archaeon
AB119607.1.876	D_0__Archaea;D_1__Woesearchaeota;D_2__subgroup-2;D_3__uncultured archaeon;D_4__uncultured archaeon;D_5__uncultured archaeon;D_6__uncultured archaeon
DQ082939.1.1036	D_0__Archaea;D_1__Woesearchaeota;D_2__subgroup-2;D_3__uncultured archaeon;D_4__uncultured archaeon;D_5__uncultured archaeon;D_6__uncultured archaeon
DQ082940.1.1086	D_0__Archaea;D_1__Woesearchaeota;D_2__subgroup-2;D_3__uncultured archaeon;D_4__uncultured archaeon;D_5__uncultured archaeon;D_6__uncultured archaeon
AY454687.1.1128	D_0__Archaea;D_1__Woesearchaeota;D_2__subgroup-2;D_3__uncultured archaeon;D_4__uncultured archaeon;D_5__uncultured archaeon;D_6__uncultured archaeon
DQ082930.1.1040	D_0__Archaea;D_1__Woesearchaeota;D_2__subgroup-2;D_3__uncultured archaeon;D_4__uncultured archaeon;D_5__uncultured archaeon;D_6__uncultured archaeon
EU731097.1.1272	D_0__Archaea;D_1__Woesearchaeota;D_2__subgroup-2;D_3__uncultured archaeon;D_4__uncultured archaeon;D_5__uncultured archaeon;D_6__uncultured archaeon
EU731077.1.1250	D_0__Archaea;D_1__Woesearchaeota;D_2__subgroup-2;D_3__uncultured archaeon;D_4__uncultured archaeon;D_5__uncultured archaeon;D_6__uncultured archaeon
EU731067.1.1213	D_0__Archaea;D_1__Woesearchaeota;D_2__subgroup-2;D_3__uncultured archaeon;D_4__uncultured archaeon;D_5__uncultured archaeon;D_6__uncultured archaeon
EU731080.1.1283	D_0__Archaea;D_1__Woesearchaeota;D_2__subgroup-2;D_3__uncultured archaeon;D_4__uncultured archaeon;D_5__uncultured archaeon;D_6__uncultured archaeon
EU731063.1.1223	D_0__Archaea;D_1__Woesearchaeota;D_2__subgroup-2;D_3__uncultured archaeon;D_4__uncultured archaeon;D_5__uncultured archaeon;D_6__uncultured archaeon
EU731096.1.1214	D_0__Archaea;D_1__Woesearchaeota;D_2__subgroup-2;D_3__uncultured archaeon;D_4__uncultured archaeon;D_5__uncultured archaeon;D_6__uncultured archaeon
DQ082929.1.1032	D_0__Archaea;D_1__Woesearchaeota;D_2__subgroup-2;D_3__uncultured archaeon;D_4__uncultured archaeon;D_5__uncultured archaeon;D_6__uncultured archaeon
AB119605.1.875	D_0__Archaea;D_1__Woesearchaeota;D_2__subgroup-2;D_3__uncultured archaeon;D_4__uncultured archaeon;D_5__uncultured archaeon;D_6__uncultured archaeon
DQ082942.1.1036	D_0__Archaea;D_1__Woesearchaeota;D_2__subgroup-2;D_3__uncultured archaeon;D_4__uncultured archaeon;D_5__uncultured archaeon;D_6__uncultured archaeon
DQ417471.1.1040	D_0__Archaea;D_1__Woesearchaeota;D_2__subgroup-2;D_3__uncultured archaeon;D_4__uncultured archaeon;D_5__uncultured archaeon;D_6__uncultured archaeon
EU329822.1.884	D_0__Archaea;D_1__Woesearchaeota;D_2__subgroup-2;D_3__uncultured archaeon;D_4__uncultured archaeon;D_5__uncultured archaeon;D_6__uncultured archaeon
EU329788.1.884	D_0__Archaea;D_1__Woesearchaeota;D_2__subgroup-2;D_3__uncultured archaeon;D_4__uncultured archaeon;D_5__uncultured archaeon;D_6__uncultured archaeon
AY454696.1.1051	D_0__Archaea;D_1__Woesearchaeota;D_2__subgroup-20;D_3__uncultured archaeon;D_4__uncultured archaeon;D_5__uncultured archaeon;D_6__uncultured archaeon
KC470862.1.1107	D_0__Archaea;D_1__Woesearchaeota;D_2__subgroup-20;D_3__uncultured archaeon;D_4__uncultured archaeon;D_5__uncultured archaeon;D_6__uncultured archaeon
GU127432.1.920	D_0__Archaea;D_1__Woesearchaeota;D_2__subgroup-20;D_3__uncultured archaeon;D_4__uncultured archaeon;D_5__uncultured archaeon;D_6__uncultured archaeon
DQ910160.1.821	D_0__Archaea;D_1__Woesearchaeota;D_2__subgroup-20;D_3__uncultured archaeon;D_4__uncultured archaeon;D_5__uncultured archaeon;D_6__uncultured archaeon
JX426866.1.952	D_0__Archaea;D_1__Woesearchaeota;D_2__subgroup-20;D_3__uncultured archaeon;D_4__uncultured archaeon;D_5__uncultured archaeon;D_6__uncultured archaeon
AB119629.1.873	D_0__Archaea;D_1__Woesearchaeota;D_2__subgroup-20;D_3__uncultured archaeon;D_4__uncultured archaeon;D_5__uncultured archaeon;D_6__uncultured archaeon
JX426834.1.971	D_0__Archaea;D_1__Woesearchaeota;D_2__subgroup-20;D_3__uncultured archaeon;D_4__uncultured archaeon;D_5__uncultured archaeon;D_6__uncultured archaeon
GU127425.1.907	D_0__Archaea;D_1__Woesearchaeota;D_2__subgroup-20;D_3__uncultured archaeon;D_4__uncultured archaeon;D_5__uncultured archaeon;D_6__uncultured archaeon
GU127431.1.924	D_0__Archaea;D_1__Woesearchaeota;D_2__subgroup-20;D_3__uncultured archaeon;D_4__uncultured archaeon;D_5__uncultured archaeon;D_6__uncultured archaeon
AY454695.1.1050	D_0__Archaea;D_1__Woesearchaeota;D_2__subgroup-20;D_3__uncultured archaeon;D_4__uncultured archaeon;D_5__uncultured archaeon;D_6__uncultured archaeon
CEUC01002747.1.1021	D_0__Archaea;D_1__Woesearchaeota;D_2__subgroup-21;D_3__uncultured archaeon;D_4__uncultured archaeon;D_5__uncultured archaeon;D_6__uncultured archaeon
KP308733.1.996	D_0__Archaea;D_1__Woesearchaeota;D_2__subgroup-21;D_3__uncultured archaeon;D_4__uncultured archaeon;D_5__uncultured archaeon;D_6__uncultured archaeon
KP308737.1.907	D_0__Archaea;D_1__Woesearchaeota;D_2__subgroup-21;D_3__uncultured archaeon;D_4__uncultured archaeon;D_5__uncultured archaeon;D_6__uncultured archaeon
KP308732.2.1023	D_0__Archaea;D_1__Woesearchaeota;D_2__subgroup-21;D_3__uncultured archaeon;D_4__uncultured archaeon;D_5__uncultured archaeon;D_6__uncultured archaeon
KP308748.17248.18707	D_0__Archaea;D_1__Woesearchaeota;D_2__subgroup-21;D_3__uncultured archaeon;D_4__uncultured archaeon;D_5__uncultured archaeon;D_6__uncultured archaeon
AF224779.1.1024	D_0__Archaea;D_1__Woesearchaeota;D_2__subgroup-21;D_3__uncultured archaeon;D_4__uncultured archaeon;D_5__uncultured archaeon;D_6__uncultured archaeon
AF224855.1.1053	D_0__Archaea;D_1__Woesearchaeota;D_2__subgroup-21;D_3__uncultured archaeon;D_4__uncultured archaeon;D_5__uncultured archaeon;D_6__uncultured archaeon
LC139920.1.895	D_0__Archaea;D_1__Woesearchaeota;D_2__subgroup-21;D_3__uncultured archaeon;D_4__uncultured archaeon;D_5__uncultured archaeon;D_6__uncultured archaeon
KJ566441.1.1088	D_0__Archaea;D_1__Woesearchaeota;D_2__subgroup-21;D_3__uncultured archaeon;D_4__uncultured archaeon;D_5__uncultured archaeon;D_6__uncultured archaeon
KJ566499.1.944	D_0__Archaea;D_1__Woesearchaeota;D_2__subgroup-21;D_3__uncultured archaeon;D_4__uncultured archaeon;D_5__uncultured archaeon;D_6__uncultured archaeon
KJ566492.1.1101	D_0__Archaea;D_1__Woesearchaeota;D_2__subgroup-21;D_3__uncultured archaeon;D_4__uncultured archaeon;D_5__uncultured archaeon;D_6__uncultured archaeon
KJ566514.1.1077	D_0__Archaea;D_1__Woesearchaeota;D_2__subgroup-21;D_3__uncultured archaeon;D_4__uncultured archaeon;D_5__uncultured archaeon;D_6__uncultured archaeon
FJ810531.1.1395	D_0__Archaea;D_1__Woesearchaeota;D_2__subgroup-21;D_3__uncultured archaeon;D_4__uncultured archaeon;D_5__uncultured archaeon;D_6__uncultured archaeon
KJ566504.1.953	D_0__Archaea;D_1__Woesearchaeota;D_2__subgroup-21;D_3__uncultured archaeon;D_4__uncultured archaeon;D_5__uncultured archaeon;D_6__uncultured archaeon
FJ216056.1.840	D_0__Archaea;D_1__Woesearchaeota;D_2__subgroup-21;D_3__uncultured archaeon;D_4__uncultured archaeon;D_5__uncultured archaeon;D_6__uncultured archaeon
AJ783657.1.801	D_0__Archaea;D_1__Woesearchaeota;D_2__subgroup-21;D_3__uncultured archaeon;D_4__uncultured archaeon;D_5__uncultured archaeon;D_6__uncultured archaeon
KJ563992.1.889	D_0__Archaea;D_1__Woesearchaeota;D_2__subgroup-21;D_3__uncultured archaeon;D_4__uncultured archaeon;D_5__uncultured archaeon;D_6__uncultured archaeon
KJ566506.1.1063	D_0__Archaea;D_1__Woesearchaeota;D_2__subgroup-21;D_3__uncultured archaeon;D_4__uncultured archaeon;D_5__uncultured archaeon;D_6__uncultured archaeon
KF964413.1.881	D_0__Archaea;D_1__Woesearchaeota;D_2__subgroup-21;D_3__uncultured archaeon;D_4__uncultured archaeon;D_5__uncultured archaeon;D_6__uncultured archaeon
JN037998.1.801	D_0__Archaea;D_1__Woesearchaeota;D_2__subgroup-21;D_3__uncultured archaeon;D_4__uncultured archaeon;D_5__uncultured archaeon;D_6__uncultured archaeon
EF444641.1.1243	D_0__Archaea;D_1__Woesearchaeota;D_2__subgroup-21;D_3__uncultured archaeon;D_4__uncultured archaeon;D_5__uncultured archaeon;D_6__uncultured archaeon
KJ566521.1.1103	D_0__Archaea;D_1__Woesearchaeota;D_2__subgroup-21;D_3__uncultured archaeon;D_4__uncultured archaeon;D_5__uncultured archaeon;D_6__uncultured archaeon
LC139795.1.895	D_0__Archaea;D_1__Woesearchaeota;D_2__subgroup-21;D_3__uncultured archaeon;D_4__uncultured archaeon;D_5__uncultured archaeon;D_6__uncultured archaeon
AB831321.1.828	D_0__Archaea;D_1__Woesearchaeota;D_2__subgroup-22a;D_3__uncultured archaeon;D_4__uncultured archaeon;D_5__uncultured archaeon;D_6__uncultured archaeon
AB831310.1.828	D_0__Archaea;D_1__Woesearchaeota;D_2__subgroup-22a;D_3__uncultured archaeon;D_4__uncultured archaeon;D_5__uncultured archaeon;D_6__uncultured archaeon
AB831286.1.824	D_0__Archaea;D_1__Woesearchaeota;D_2__subgroup-22a;D_3__uncultured archaeon;D_4__uncultured archaeon;D_5__uncultured archaeon;D_6__uncultured archaeon
AB611349.1.872	D_0__Archaea;D_1__Woesearchaeota;D_2__subgroup-22a;D_3__uncultured archaeon;D_4__uncultured archaeon;D_5__uncultured archaeon;D_6__uncultured archaeon
AB611619.1.873	D_0__Archaea;D_1__Woesearchaeota;D_2__subgroup-22a;D_3__uncultured archaeon;D_4__uncultured archaeon;D_5__uncultured archaeon;D_6__uncultured archaeon
CEWA01207459.570.2009	D_0__Archaea;D_1__Woesearchaeota;D_2__subgroup-22b;D_3__uncultured archaeon;D_4__uncultured archaeon;D_5__uncultured archaeon;D_6__uncultured archaeon
CETV01269389.578.2020	D_0__Archaea;D_1__Woesearchaeota;D_2__subgroup-22b;D_3__uncultured archaeon;D_4__uncultured archaeon;D_5__uncultured archaeon;D_6__uncultured archaeon
CEPZ01054346.1.1033	D_0__Archaea;D_1__Woesearchaeota;D_2__subgroup-22b;D_3__uncultured archaeon;D_4__uncultured archaeon;D_5__uncultured archaeon;D_6__uncultured archaeon
KJ564009.1.816	D_0__Archaea;D_1__Woesearchaeota;D_2__subgroup-22b;D_3__uncultured archaeon;D_4__uncultured archaeon;D_5__uncultured archaeon;D_6__uncultured archaeon
KF964415.1.924	D_0__Archaea;D_1__Woesearchaeota;D_2__subgroup-22b;D_3__uncultured archaeon;D_4__uncultured archaeon;D_5__uncultured archaeon;D_6__uncultured archaeon
JQ315353.1.910	D_0__Archaea;D_1__Woesearchaeota;D_2__subgroup-23a;D_3__uncultured archaeon;D_4__uncultured archaeon;D_5__uncultured archaeon;D_6__uncultured archaeon
EF106720.1.998	D_0__Archaea;D_1__Woesearchaeota;D_2__subgroup-23a;D_3__uncultured archaeon;D_4__uncultured archaeon;D_5__uncultured archaeon;D_6__uncultured archaeon
EF444619.1.1191	D_0__Archaea;D_1__Woesearchaeota;D_2__subgroup-23a;D_3__uncultured archaeon;D_4__uncultured archaeon;D_5__uncultured archaeon;D_6__uncultured archaeon
AY454704.1.1046	D_0__Archaea;D_1__Woesearchaeota;D_2__subgroup-23a;D_3__uncultured archaeon;D_4__uncultured archaeon;D_5__uncultured archaeon;D_6__uncultured archaeon
AY454703.1.1047	D_0__Archaea;D_1__Woesearchaeota;D_2__subgroup-23a;D_3__uncultured archaeon;D_4__uncultured archaeon;D_5__uncultured archaeon;D_6__uncultured archaeon
AY454702.1.1046	D_0__Archaea;D_1__Woesearchaeota;D_2__subgroup-23a;D_3__uncultured archaeon;D_4__uncultured archaeon;D_5__uncultured archaeon;D_6__uncultured archaeon
EU731012.1.1270	D_0__Archaea;D_1__Woesearchaeota;D_2__subgroup-23b;D_3__uncultured archaeon;D_4__uncultured archaeon;D_5__uncultured archaeon;D_6__uncultured archaeon
KU351233.1.847	D_0__Archaea;D_1__Woesearchaeota;D_2__subgroup-23b;D_3__uncultured archaeon;D_4__uncultured archaeon;D_5__uncultured archaeon;D_6__uncultured archaeon
EU244292.1.897	D_0__Archaea;D_1__Woesearchaeota;D_2__subgroup-23b;D_3__uncultured archaeon;D_4__uncultured archaeon;D_5__uncultured archaeon;D_6__uncultured archaeon
EU731035.1.1038	D_0__Archaea;D_1__Woesearchaeota;D_2__subgroup-23b;D_3__uncultured archaeon;D_4__uncultured archaeon;D_5__uncultured archaeon;D_6__uncultured archaeon
DQ397398.1.983	D_0__Archaea;D_1__Woesearchaeota;D_2__subgroup-23b;D_3__uncultured archaeon;D_4__uncultured archaeon;D_5__uncultured archaeon;D_6__uncultured archaeon
CEQE01050924.1.1034	D_0__Archaea;D_1__Woesearchaeota;D_2__subgroup-24;D_3__uncultured archaeon;D_4__uncultured archaeon;D_5__uncultured archaeon;D_6__uncultured archaeon
KP308723.2206.3507	D_0__Archaea;D_1__Woesearchaeota;D_2__subgroup-24;D_3__uncultured archaeon;D_4__uncultured archaeon;D_5__uncultured archaeon;D_6__uncultured archaeon
AY821999.1.1276	D_0__Archaea;D_1__Woesearchaeota;D_2__subgroup-24;D_3__uncultured archaeon;D_4__uncultured archaeon;D_5__uncultured archaeon;D_6__uncultured archaeon
AY822000.1.1279	D_0__Archaea;D_1__Woesearchaeota;D_2__subgroup-24;D_3__uncultured archaeon;D_4__uncultured archaeon;D_5__uncultured archaeon;D_6__uncultured archaeon
LN864967.1.925	D_0__Archaea;D_1__Woesearchaeota;D_2__subgroup-24;D_3__uncultured archaeon;D_4__uncultured archaeon;D_5__uncultured archaeon;D_6__uncultured archaeon
KP308740.1.969	D_0__Archaea;D_1__Woesearchaeota;D_2__subgroup-24;D_3__uncultured archaeon;D_4__uncultured archaeon;D_5__uncultured archaeon;D_6__uncultured archaeon
AY851812.1.826	D_0__Archaea;D_1__Woesearchaeota;D_2__subgroup-24;D_3__uncultured archaeon;D_4__uncultured archaeon;D_5__uncultured archaeon;D_6__uncultured archaeon
DQ397399.1.802	D_0__Archaea;D_1__Woesearchaeota;D_2__subgroup-24;D_3__uncultured archaeon;D_4__uncultured archaeon;D_5__uncultured archaeon;D_6__uncultured archaeon
LC139893.1.868	D_0__Archaea;D_1__Woesearchaeota;D_2__subgroup-24;D_3__uncultured archaeon;D_4__uncultured archaeon;D_5__uncultured archaeon;D_6__uncultured archaeon
AB107822.1.807	D_0__Archaea;D_1__Woesearchaeota;D_2__subgroup-24;D_3__uncultured archaeon;D_4__uncultured archaeon;D_5__uncultured archaeon;D_6__uncultured archaeon
DQ397386.1.878	D_0__Archaea;D_1__Woesearchaeota;D_2__subgroup-24;D_3__uncultured archaeon;D_4__uncultured archaeon;D_5__uncultured archaeon;D_6__uncultured archaeon
KJ566470.1.959	D_0__Archaea;D_1__Woesearchaeota;D_2__subgroup-24;D_3__uncultured archaeon;D_4__uncultured archaeon;D_5__uncultured archaeon;D_6__uncultured archaeon
KJ566487.1.952	D_0__Archaea;D_1__Woesearchaeota;D_2__subgroup-24;D_3__uncultured archaeon;D_4__uncultured archaeon;D_5__uncultured archaeon;D_6__uncultured archaeon
KF964419.1.931	D_0__Archaea;D_1__Woesearchaeota;D_2__subgroup-24;D_3__uncultured archaeon;D_4__uncultured archaeon;D_5__uncultured archaeon;D_6__uncultured archaeon
KJ566434.1.988	D_0__Archaea;D_1__Woesearchaeota;D_2__subgroup-24;D_3__uncultured archaeon;D_4__uncultured archaeon;D_5__uncultured archaeon;D_6__uncultured archaeon
LC139953.1.899	D_0__Archaea;D_1__Woesearchaeota;D_2__subgroup-24;D_3__uncultured archaeon;D_4__uncultured archaeon;D_5__uncultured archaeon;D_6__uncultured archaeon
LC139864.1.900	D_0__Archaea;D_1__Woesearchaeota;D_2__subgroup-24;D_3__uncultured archaeon;D_4__uncultured archaeon;D_5__uncultured archaeon;D_6__uncultured archaeon
AB629070.1.868	D_0__Archaea;D_1__Woesearchaeota;D_2__subgroup-24;D_3__uncultured archaeon;D_4__uncultured archaeon;D_5__uncultured archaeon;D_6__uncultured archaeon
AB107814.1.800	D_0__Archaea;D_1__Woesearchaeota;D_2__subgroup-24;D_3__uncultured archaeon;D_4__uncultured archaeon;D_5__uncultured archaeon;D_6__uncultured archaeon
AB329842.1.863	D_0__Archaea;D_1__Woesearchaeota;D_2__subgroup-24;D_3__uncultured archaeon;D_4__uncultured archaeon;D_5__uncultured archaeon;D_6__uncultured archaeon
AF424534.1.990	D_0__Archaea;D_1__Woesearchaeota;D_2__subgroup-25;D_3__uncultured archaeon;D_4__uncultured archaeon;D_5__uncultured archaeon;D_6__uncultured archaeon
AY454653.1.1049	D_0__Archaea;D_1__Woesearchaeota;D_2__subgroup-25;D_3__uncultured archaeon;D_4__uncultured archaeon;D_5__uncultured archaeon;D_6__uncultured archaeon
EU329754.1.919	D_0__Archaea;D_1__Woesearchaeota;D_2__subgroup-25;D_3__uncultured archaeon;D_4__uncultured archaeon;D_5__uncultured archaeon;D_6__uncultured archaeon
AY454655.1.960	D_0__Archaea;D_1__Woesearchaeota;D_2__subgroup-25;D_3__uncultured archaeon;D_4__uncultured archaeon;D_5__uncultured archaeon;D_6__uncultured archaeon
EU731360.1.1215	D_0__Archaea;D_1__Woesearchaeota;D_2__subgroup-25;D_3__uncultured archaeon;D_4__uncultured archaeon;D_5__uncultured archaeon;D_6__uncultured archaeon
AY454651.1.1024	D_0__Archaea;D_1__Woesearchaeota;D_2__subgroup-25;D_3__uncultured archaeon;D_4__uncultured archaeon;D_5__uncultured archaeon;D_6__uncultured archaeon
EU731335.1.1064	D_0__Archaea;D_1__Woesearchaeota;D_2__subgroup-25;D_3__uncultured archaeon;D_4__uncultured archaeon;D_5__uncultured archaeon;D_6__uncultured archaeon
AB831314.1.830	D_0__Archaea;D_1__Woesearchaeota;D_2__subgroup-25;D_3__uncultured archaeon;D_4__uncultured archaeon;D_5__uncultured archaeon;D_6__uncultured archaeon
DQ397367.1.908	D_0__Archaea;D_1__Woesearchaeota;D_2__subgroup-25;D_3__uncultured archaeon;D_4__uncultured archaeon;D_5__uncultured archaeon;D_6__uncultured archaeon
LC139924.1.900	D_0__Archaea;D_1__Woesearchaeota;D_2__subgroup-25;D_3__uncultured archaeon;D_4__uncultured archaeon;D_5__uncultured archaeon;D_6__uncultured archaeon
AB119622.1.877	D_0__Archaea;D_1__Woesearchaeota;D_2__subgroup-25;D_3__uncultured archaeon;D_4__uncultured archaeon;D_5__uncultured archaeon;D_6__uncultured archaeon
EU731240.1.1328	D_0__Archaea;D_1__Woesearchaeota;D_2__subgroup-25;D_3__uncultured archaeon;D_4__uncultured archaeon;D_5__uncultured archaeon;D_6__uncultured archaeon
JN853679.1.879	D_0__Archaea;D_1__Woesearchaeota;D_2__subgroup-25;D_3__uncultured archaeon;D_4__uncultured archaeon;D_5__uncultured archaeon;D_6__uncultured archaeon
AB119564.1.880	D_0__Archaea;D_1__Woesearchaeota;D_2__subgroup-25;D_3__uncultured archaeon;D_4__uncultured archaeon;D_5__uncultured archaeon;D_6__uncultured archaeon
EU731236.1.1215	D_0__Archaea;D_1__Woesearchaeota;D_2__subgroup-25;D_3__uncultured archaeon;D_4__uncultured archaeon;D_5__uncultured archaeon;D_6__uncultured archaeon
GU257165.1.823	D_0__Archaea;D_1__Woesearchaeota;D_2__subgroup-25;D_3__uncultured archaeon;D_4__uncultured archaeon;D_5__uncultured archaeon;D_6__uncultured archaeon
DQ909977.1.989	D_0__Archaea;D_1__Woesearchaeota;D_2__subgroup-25;D_3__uncultured archaeon;D_4__uncultured archaeon;D_5__uncultured archaeon;D_6__uncultured archaeon
KJ566444.1.984	D_0__Archaea;D_1__Woesearchaeota;D_2__subgroup-25;D_3__uncultured archaeon;D_4__uncultured archaeon;D_5__uncultured archaeon;D_6__uncultured archaeon
JX426859.1.954	D_0__Archaea;D_1__Woesearchaeota;D_2__subgroup-25;D_3__uncultured archaeon;D_4__uncultured archaeon;D_5__uncultured archaeon;D_6__uncultured archaeon
AY454648.1.1048	D_0__Archaea;D_1__Woesearchaeota;D_2__subgroup-25;D_3__uncultured archaeon;D_4__uncultured archaeon;D_5__uncultured archaeon;D_6__uncultured archaeon
AY454654.1.1055	D_0__Archaea;D_1__Woesearchaeota;D_2__subgroup-25;D_3__uncultured archaeon;D_4__uncultured archaeon;D_5__uncultured archaeon;D_6__uncultured archaeon
DQ397368.1.840	D_0__Archaea;D_1__Woesearchaeota;D_2__subgroup-25;D_3__uncultured archaeon;D_4__uncultured archaeon;D_5__uncultured archaeon;D_6__uncultured archaeon
DQ417474.1.1053	D_0__Archaea;D_1__Woesearchaeota;D_2__subgroup-26;D_3__uncultured archaeon;D_4__uncultured archaeon;D_5__uncultured archaeon;D_6__uncultured archaeon
AB831297.1.834	D_0__Archaea;D_1__Woesearchaeota;D_2__subgroup-26;D_3__uncultured archaeon;D_4__uncultured archaeon;D_5__uncultured archaeon;D_6__uncultured archaeon
KT424651.1.800	D_0__Archaea;D_1__Woesearchaeota;D_2__subgroup-26;D_3__uncultured archaeon;D_4__uncultured archaeon;D_5__uncultured archaeon;D_6__uncultured archaeon
AY454694.1.1049	D_0__Archaea;D_1__Woesearchaeota;D_2__subgroup-26;D_3__uncultured archaeon;D_4__uncultured archaeon;D_5__uncultured archaeon;D_6__uncultured archaeon
AB107836.1.899	D_0__Archaea;D_1__Woesearchaeota;D_2__subgroup-26;D_3__uncultured archaeon;D_4__uncultured archaeon;D_5__uncultured archaeon;D_6__uncultured archaeon
CEPZ01014827.1.1192	D_0__Archaea;D_1__Woesearchaeota;D_2__subgroup-3;D_3__uncultured archaeon;D_4__uncultured archaeon;D_5__uncultured archaeon;D_6__uncultured archaeon
CEQE01026067.90.1523	D_0__Archaea;D_1__Woesearchaeota;D_2__subgroup-3;D_3__uncultured archaeon;D_4__uncultured archaeon;D_5__uncultured archaeon;D_6__uncultured archaeon
CEPZ01081926.2863.4302	D_0__Archaea;D_1__Woesearchaeota;D_2__subgroup-3;D_3__uncultured archaeon;D_4__uncultured archaeon;D_5__uncultured archaeon;D_6__uncultured archaeon
JWKW01000011.3478.4946	D_0__Archaea;D_1__Woesearchaeota;D_2__subgroup-3;D_3__uncultured archaeon;D_4__uncultured archaeon;D_5__uncultured archaeon;D_6__uncultured archaeon
AWOH01000005.8765.10220	D_0__Archaea;D_1__Woesearchaeota;D_2__subgroup-3;D_3__uncultured archaeon;D_4__uncultured archaeon;D_5__uncultured archaeon;D_6__uncultured archaeon
JWKX01000012.65128.66503	D_0__Archaea;D_1__Woesearchaeota;D_2__subgroup-3;D_3__uncultured archaeon;D_4__uncultured archaeon;D_5__uncultured archaeon;D_6__uncultured archaeon
LBSQ01000033.2483.3945	D_0__Archaea;D_1__Woesearchaeota;D_2__subgroup-3;D_3__uncultured archaeon;D_4__uncultured archaeon;D_5__uncultured archaeon;D_6__uncultured archaeon
CP010426.667721.669193	D_0__Archaea;D_1__Woesearchaeota;D_2__subgroup-3;D_3__uncultured archaeon;D_4__uncultured archaeon;D_5__uncultured archaeon;D_6__uncultured archaeon
KP308731.112.1495	D_0__Archaea;D_1__Woesearchaeota;D_2__subgroup-3;D_3__uncultured archaeon;D_4__uncultured archaeon;D_5__uncultured archaeon;D_6__uncultured archaeon
KP308721.1257.2266	D_0__Archaea;D_1__Woesearchaeota;D_2__subgroup-3;D_3__uncultured archaeon;D_4__uncultured archaeon;D_5__uncultured archaeon;D_6__uncultured archaeon
KP308734.4914.6272	D_0__Archaea;D_1__Woesearchaeota;D_2__subgroup-3;D_3__uncultured archaeon;D_4__uncultured archaeon;D_5__uncultured archaeon;D_6__uncultured archaeon
FJ810532.1.1401	D_0__Archaea;D_1__Woesearchaeota;D_2__subgroup-3;D_3__uncultured archaeon;D_4__uncultured archaeon;D_5__uncultured archaeon;D_6__uncultured archaeon
JX426806.1.949	D_0__Archaea;D_1__Woesearchaeota;D_2__subgroup-3;D_3__uncultured archaeon;D_4__uncultured archaeon;D_5__uncultured archaeon;D_6__uncultured archaeon
AB744716.1.1228	D_0__Archaea;D_1__Woesearchaeota;D_2__subgroup-3;D_3__uncultured archaeon;D_4__uncultured archaeon;D_5__uncultured archaeon;D_6__uncultured archaeon
AB329841.1.863	D_0__Archaea;D_1__Woesearchaeota;D_2__subgroup-3;D_3__uncultured archaeon;D_4__uncultured archaeon;D_5__uncultured archaeon;D_6__uncultured archaeon
JN652002.1.880	D_0__Archaea;D_1__Woesearchaeota;D_2__subgroup-3;D_3__uncultured archaeon;D_4__uncultured archaeon;D_5__uncultured archaeon;D_6__uncultured archaeon
HQ330718.1.855	D_0__Archaea;D_1__Woesearchaeota;D_2__subgroup-3;D_3__uncultured archaeon;D_4__uncultured archaeon;D_5__uncultured archaeon;D_6__uncultured archaeon
LC080934.1.1434	D_0__Archaea;D_1__Woesearchaeota;D_2__subgroup-3;D_3__uncultured archaeon;D_4__uncultured archaeon;D_5__uncultured archaeon;D_6__uncultured archaeon
KJ566502.1.1050	D_0__Archaea;D_1__Woesearchaeota;D_2__subgroup-3;D_3__uncultured archaeon;D_4__uncultured archaeon;D_5__uncultured archaeon;D_6__uncultured archaeon
FJ487465.1.1333	D_0__Archaea;D_1__Woesearchaeota;D_2__subgroup-3;D_3__uncultured archaeon;D_4__uncultured archaeon;D_5__uncultured archaeon;D_6__uncultured archaeon
LC139949.1.871	D_0__Archaea;D_1__Woesearchaeota;D_2__subgroup-3;D_3__uncultured archaeon;D_4__uncultured archaeon;D_5__uncultured archaeon;D_6__uncultured archaeon
EF444651.1.1220	D_0__Archaea;D_1__Woesearchaeota;D_2__subgroup-3;D_3__uncultured archaeon;D_4__uncultured archaeon;D_5__uncultured archaeon;D_6__uncultured archaeon
KJ566463.1.1065	D_0__Archaea;D_1__Woesearchaeota;D_2__subgroup-3;D_3__uncultured archaeon;D_4__uncultured archaeon;D_5__uncultured archaeon;D_6__uncultured archaeon
JN563807.1.822	D_0__Archaea;D_1__Woesearchaeota;D_2__subgroup-3;D_3__uncultured archaeon;D_4__uncultured archaeon;D_5__uncultured archaeon;D_6__uncultured archaeon
KJ566429.1.1101	D_0__Archaea;D_1__Woesearchaeota;D_2__subgroup-3;D_3__uncultured archaeon;D_4__uncultured archaeon;D_5__uncultured archaeon;D_6__uncultured archaeon
KJ566431.1.984	D_0__Archaea;D_1__Woesearchaeota;D_2__subgroup-3;D_3__uncultured archaeon;D_4__uncultured archaeon;D_5__uncultured archaeon;D_6__uncultured archaeon
DQ340998.1.967	D_0__Archaea;D_1__Woesearchaeota;D_2__subgroup-3;D_3__uncultured archaeon;D_4__uncultured archaeon;D_5__uncultured archaeon;D_6__uncultured archaeon
LC140670.1.829	D_0__Archaea;D_1__Woesearchaeota;D_2__subgroup-3;D_3__uncultured archaeon;D_4__uncultured archaeon;D_5__uncultured archaeon;D_6__uncultured archaeon
EF444655.1.1271	D_0__Archaea;D_1__Woesearchaeota;D_2__subgroup-3;D_3__uncultured archaeon;D_4__uncultured archaeon;D_5__uncultured archaeon;D_6__uncultured archaeon
JX426877.1.1019	D_0__Archaea;D_1__Woesearchaeota;D_2__subgroup-3;D_3__uncultured archaeon;D_4__uncultured archaeon;D_5__uncultured archaeon;D_6__uncultured archaeon
AACY020521239.1.1481	D_0__Archaea;D_1__Woesearchaeota;D_2__subgroup-4;D_3__uncultured archaeon;D_4__uncultured archaeon;D_5__uncultured archaeon;D_6__uncultured archaeon
GU127547.1.977	D_0__Archaea;D_1__Woesearchaeota;D_2__subgroup-4;D_3__uncultured archaeon;D_4__uncultured archaeon;D_5__uncultured archaeon;D_6__uncultured archaeon
EU731161.1.1170	D_0__Archaea;D_1__Woesearchaeota;D_2__subgroup-4;D_3__uncultured archaeon;D_4__uncultured archaeon;D_5__uncultured archaeon;D_6__uncultured archaeon
EF444665.1.1073	D_0__Archaea;D_1__Woesearchaeota;D_2__subgroup-4;D_3__uncultured archaeon;D_4__uncultured archaeon;D_5__uncultured archaeon;D_6__uncultured archaeon
GU127395.1.847	D_0__Archaea;D_1__Woesearchaeota;D_2__subgroup-4;D_3__uncultured archaeon;D_4__uncultured archaeon;D_5__uncultured archaeon;D_6__uncultured archaeon
EU631818.1.815	D_0__Archaea;D_1__Woesearchaeota;D_2__subgroup-4;D_3__uncultured archaeon;D_4__uncultured archaeon;D_5__uncultured archaeon;D_6__uncultured archaeon
KJ566509.1.1004	D_0__Archaea;D_1__Woesearchaeota;D_2__subgroup-4;D_3__uncultured archaeon;D_4__uncultured archaeon;D_5__uncultured archaeon;D_6__uncultured archaeon
EF444614.1.1136	D_0__Archaea;D_1__Woesearchaeota;D_2__subgroup-4;D_3__uncultured archaeon;D_4__uncultured archaeon;D_5__uncultured archaeon;D_6__uncultured archaeon
KJ566488.1.1013	D_0__Archaea;D_1__Woesearchaeota;D_2__subgroup-4;D_3__uncultured archaeon;D_4__uncultured archaeon;D_5__uncultured archaeon;D_6__uncultured archaeon
FN866058.1.864	D_0__Archaea;D_1__Woesearchaeota;D_2__subgroup-4;D_3__uncultured archaeon;D_4__uncultured archaeon;D_5__uncultured archaeon;D_6__uncultured archaeon
AY454635.1.1063	D_0__Archaea;D_1__Woesearchaeota;D_2__subgroup-4;D_3__uncultured archaeon;D_4__uncultured archaeon;D_5__uncultured archaeon;D_6__uncultured archaeon
EU731164.1.1233	D_0__Archaea;D_1__Woesearchaeota;D_2__subgroup-4;D_3__uncultured archaeon;D_4__uncultured archaeon;D_5__uncultured archaeon;D_6__uncultured archaeon
LAZR01058673.2.1137	D_0__Archaea;D_1__Woesearchaeota;D_2__subgroup-5a;D_3__uncultured archaeon;D_4__uncultured archaeon;D_5__uncultured archaeon;D_6__uncultured archaeon
ASMP01000002.125551.126982	D_0__Archaea;D_1__Woesearchaeota;D_2__subgroup-5a;D_3__uncultured archaeon;D_4__uncultured archaeon;D_5__uncultured archaeon;D_6__uncultured archaeon
LCNU01000021.3842.7159	D_0__Archaea;D_1__Woesearchaeota;D_2__subgroup-5a;D_3__uncultured archaeon;D_4__uncultured archaeon;D_5__uncultured archaeon;D_6__uncultured archaeon
LWDU01000111.24969.26371	D_0__Archaea;D_1__Woesearchaeota;D_2__subgroup-5a;D_3__uncultured archaeon;D_4__uncultured archaeon;D_5__uncultured archaeon;D_6__uncultured archaeon
KP308750.18552.19877	D_0__Archaea;D_1__Woesearchaeota;D_2__subgroup-5a;D_3__uncultured archaeon;D_4__uncultured archaeon;D_5__uncultured archaeon;D_6__uncultured archaeon
KP308561.26189.27493	D_0__Archaea;D_1__Woesearchaeota;D_2__subgroup-5a;D_3__uncultured archaeon;D_4__uncultured archaeon;D_5__uncultured archaeon;D_6__uncultured archaeon
AF146239.1.965	D_0__Archaea;D_1__Woesearchaeota;D_2__subgroup-5a;D_3__uncultured archaeon;D_4__uncultured archaeon;D_5__uncultured archaeon;D_6__uncultured archaeon
AF146247.1.963	D_0__Archaea;D_1__Woesearchaeota;D_2__subgroup-5a;D_3__uncultured archaeon;D_4__uncultured archaeon;D_5__uncultured archaeon;D_6__uncultured archaeon
AF142859.1.964	D_0__Archaea;D_1__Woesearchaeota;D_2__subgroup-5a;D_3__uncultured archaeon;D_4__uncultured archaeon;D_5__uncultured archaeon;D_6__uncultured archaeon
AF424528.1.961	D_0__Archaea;D_1__Woesearchaeota;D_2__subgroup-5a;D_3__uncultured archaeon;D_4__uncultured archaeon;D_5__uncultured archaeon;D_6__uncultured archaeon
AF424532.1.963	D_0__Archaea;D_1__Woesearchaeota;D_2__subgroup-5a;D_3__uncultured archaeon;D_4__uncultured archaeon;D_5__uncultured archaeon;D_6__uncultured archaeon
AF424537.1.964	D_0__Archaea;D_1__Woesearchaeota;D_2__subgroup-5a;D_3__uncultured archaeon;D_4__uncultured archaeon;D_5__uncultured archaeon;D_6__uncultured archaeon
EU731491.1.971	D_0__Archaea;D_1__Woesearchaeota;D_2__subgroup-5a;D_3__uncultured archaeon;D_4__uncultured archaeon;D_5__uncultured archaeon;D_6__uncultured archaeon
HM195134.1.902	D_0__Archaea;D_1__Woesearchaeota;D_2__subgroup-5a;D_3__uncultured archaeon;D_4__uncultured archaeon;D_5__uncultured archaeon;D_6__uncultured archaeon
EU731423.1.982	D_0__Archaea;D_1__Woesearchaeota;D_2__subgroup-5a;D_3__uncultured archaeon;D_4__uncultured archaeon;D_5__uncultured archaeon;D_6__uncultured archaeon
AB629086.1.850	D_0__Archaea;D_1__Woesearchaeota;D_2__subgroup-5a;D_3__uncultured archaeon;D_4__uncultured archaeon;D_5__uncultured archaeon;D_6__uncultured archaeon
FN866234.1.845	D_0__Archaea;D_1__Woesearchaeota;D_2__subgroup-5a;D_3__uncultured archaeon;D_4__uncultured archaeon;D_5__uncultured archaeon;D_6__uncultured archaeon
FN865574.1.845	D_0__Archaea;D_1__Woesearchaeota;D_2__subgroup-5a;D_3__uncultured archaeon;D_4__uncultured archaeon;D_5__uncultured archaeon;D_6__uncultured archaeon
FN866063.1.845	D_0__Archaea;D_1__Woesearchaeota;D_2__subgroup-5a;D_3__uncultured archaeon;D_4__uncultured archaeon;D_5__uncultured archaeon;D_6__uncultured archaeon
AY690245.1.822	D_0__Archaea;D_1__Woesearchaeota;D_2__subgroup-5a;D_3__uncultured archaeon;D_4__uncultured archaeon;D_5__uncultured archaeon;D_6__uncultured archaeon
DQ082948.1.1019	D_0__Archaea;D_1__Woesearchaeota;D_2__subgroup-5a;D_3__uncultured archaeon;D_4__uncultured archaeon;D_5__uncultured archaeon;D_6__uncultured archaeon
DQ082933.1.1016	D_0__Archaea;D_1__Woesearchaeota;D_2__subgroup-5a;D_3__uncultured archaeon;D_4__uncultured archaeon;D_5__uncultured archaeon;D_6__uncultured archaeon
DQ910101.1.970	D_0__Archaea;D_1__Woesearchaeota;D_2__subgroup-5a;D_3__uncultured archaeon;D_4__uncultured archaeon;D_5__uncultured archaeon;D_6__uncultured archaeon
EU731484.1.984	D_0__Archaea;D_1__Woesearchaeota;D_2__subgroup-5a;D_3__uncultured archaeon;D_4__uncultured archaeon;D_5__uncultured archaeon;D_6__uncultured archaeon
EU731476.1.1042	D_0__Archaea;D_1__Woesearchaeota;D_2__subgroup-5a;D_3__uncultured archaeon;D_4__uncultured archaeon;D_5__uncultured archaeon;D_6__uncultured archaeon
DQ082932.1.1019	D_0__Archaea;D_1__Woesearchaeota;D_2__subgroup-5a;D_3__uncultured archaeon;D_4__uncultured archaeon;D_5__uncultured archaeon;D_6__uncultured archaeon
EU731477.1.978	D_0__Archaea;D_1__Woesearchaeota;D_2__subgroup-5a;D_3__uncultured archaeon;D_4__uncultured archaeon;D_5__uncultured archaeon;D_6__uncultured archaeon
EF444644.1.1190	D_0__Archaea;D_1__Woesearchaeota;D_2__subgroup-5a;D_3__uncultured archaeon;D_4__uncultured archaeon;D_5__uncultured archaeon;D_6__uncultured archaeon
EU329746.1.869	D_0__Archaea;D_1__Woesearchaeota;D_2__subgroup-5a;D_3__uncultured archaeon;D_4__uncultured archaeon;D_5__uncultured archaeon;D_6__uncultured archaeon
AB329833.1.843	D_0__Archaea;D_1__Woesearchaeota;D_2__subgroup-5a;D_3__uncultured archaeon;D_4__uncultured archaeon;D_5__uncultured archaeon;D_6__uncultured archaeon
GU127465.1.883	D_0__Archaea;D_1__Woesearchaeota;D_2__subgroup-5a;D_3__uncultured archaeon;D_4__uncultured archaeon;D_5__uncultured archaeon;D_6__uncultured archaeon
EU731489.1.982	D_0__Archaea;D_1__Woesearchaeota;D_2__subgroup-5a;D_3__uncultured archaeon;D_4__uncultured archaeon;D_5__uncultured archaeon;D_6__uncultured archaeon
EU731487.1.985	D_0__Archaea;D_1__Woesearchaeota;D_2__subgroup-5a;D_3__uncultured archaeon;D_4__uncultured archaeon;D_5__uncultured archaeon;D_6__uncultured archaeon
AB329834.1.841	D_0__Archaea;D_1__Woesearchaeota;D_2__subgroup-5a;D_3__uncultured archaeon;D_4__uncultured archaeon;D_5__uncultured archaeon;D_6__uncultured archaeon
JX426900.1.952	D_0__Archaea;D_1__Woesearchaeota;D_2__subgroup-5a;D_3__uncultured archaeon;D_4__uncultured archaeon;D_5__uncultured archaeon;D_6__uncultured archaeon
EU731486.1.981	D_0__Archaea;D_1__Woesearchaeota;D_2__subgroup-5a;D_3__uncultured archaeon;D_4__uncultured archaeon;D_5__uncultured archaeon;D_6__uncultured archaeon
JQ315351.1.906	D_0__Archaea;D_1__Woesearchaeota;D_2__subgroup-5a;D_3__uncultured archaeon;D_4__uncultured archaeon;D_5__uncultured archaeon;D_6__uncultured archaeon
KU351216.1.880	D_0__Archaea;D_1__Woesearchaeota;D_2__subgroup-5a;D_3__uncultured archaeon;D_4__uncultured archaeon;D_5__uncultured archaeon;D_6__uncultured archaeon
EU731480.1.969	D_0__Archaea;D_1__Woesearchaeota;D_2__subgroup-5a;D_3__uncultured archaeon;D_4__uncultured archaeon;D_5__uncultured archaeon;D_6__uncultured archaeon
EF106700.1.975	D_0__Archaea;D_1__Woesearchaeota;D_2__subgroup-5a;D_3__uncultured archaeon;D_4__uncultured archaeon;D_5__uncultured archaeon;D_6__uncultured archaeon
EU329744.1.866	D_0__Archaea;D_1__Woesearchaeota;D_2__subgroup-5a;D_3__uncultured archaeon;D_4__uncultured archaeon;D_5__uncultured archaeon;D_6__uncultured archaeon
AB629084.1.849	D_0__Archaea;D_1__Woesearchaeota;D_2__subgroup-5a;D_3__uncultured archaeon;D_4__uncultured archaeon;D_5__uncultured archaeon;D_6__uncultured archaeon
EU731490.1.978	D_0__Archaea;D_1__Woesearchaeota;D_2__subgroup-5a;D_3__uncultured archaeon;D_4__uncultured archaeon;D_5__uncultured archaeon;D_6__uncultured archaeon
EU731492.1.1000	D_0__Archaea;D_1__Woesearchaeota;D_2__subgroup-5a;D_3__uncultured archaeon;D_4__uncultured archaeon;D_5__uncultured archaeon;D_6__uncultured archaeon
EU329741.1.871	D_0__Archaea;D_1__Woesearchaeota;D_2__subgroup-5a;D_3__uncultured archaeon;D_4__uncultured archaeon;D_5__uncultured archaeon;D_6__uncultured archaeon
EU329740.1.868	D_0__Archaea;D_1__Woesearchaeota;D_2__subgroup-5a;D_3__uncultured archaeon;D_4__uncultured archaeon;D_5__uncultured archaeon;D_6__uncultured archaeon
AB424997.1.845	D_0__Archaea;D_1__Woesearchaeota;D_2__subgroup-5a;D_3__uncultured archaeon;D_4__uncultured archaeon;D_5__uncultured archaeon;D_6__uncultured archaeon
AB119573.1.859	D_0__Archaea;D_1__Woesearchaeota;D_2__subgroup-5a;D_3__uncultured archaeon;D_4__uncultured archaeon;D_5__uncultured archaeon;D_6__uncultured archaeon
EU731406.1.987	D_0__Archaea;D_1__Woesearchaeota;D_2__subgroup-5a;D_3__uncultured archaeon;D_4__uncultured archaeon;D_5__uncultured archaeon;D_6__uncultured archaeon
KU351235.1.875	D_0__Archaea;D_1__Woesearchaeota;D_2__subgroup-5a;D_3__uncultured archaeon;D_4__uncultured archaeon;D_5__uncultured archaeon;D_6__uncultured archaeon
EU731418.1.972	D_0__Archaea;D_1__Woesearchaeota;D_2__subgroup-5a;D_3__uncultured archaeon;D_4__uncultured archaeon;D_5__uncultured archaeon;D_6__uncultured archaeon
KU351236.1.869	D_0__Archaea;D_1__Woesearchaeota;D_2__subgroup-5a;D_3__uncultured archaeon;D_4__uncultured archaeon;D_5__uncultured archaeon;D_6__uncultured archaeon
FN865760.1.845	D_0__Archaea;D_1__Woesearchaeota;D_2__subgroup-5a;D_3__uncultured archaeon;D_4__uncultured archaeon;D_5__uncultured archaeon;D_6__uncultured archaeon
AB425010.1.844	D_0__Archaea;D_1__Woesearchaeota;D_2__subgroup-5a;D_3__uncultured archaeon;D_4__uncultured archaeon;D_5__uncultured archaeon;D_6__uncultured archaeon
EU731488.1.980	D_0__Archaea;D_1__Woesearchaeota;D_2__subgroup-5a;D_3__uncultured archaeon;D_4__uncultured archaeon;D_5__uncultured archaeon;D_6__uncultured archaeon
FN598100.1.816	D_0__Archaea;D_1__Woesearchaeota;D_2__subgroup-5a;D_3__uncultured archaeon;D_4__uncultured archaeon;D_5__uncultured archaeon;D_6__uncultured archaeon
FN865528.1.845	D_0__Archaea;D_1__Woesearchaeota;D_2__subgroup-5a;D_3__uncultured archaeon;D_4__uncultured archaeon;D_5__uncultured archaeon;D_6__uncultured archaeon
AB329832.1.817	D_0__Archaea;D_1__Woesearchaeota;D_2__subgroup-5a;D_3__uncultured archaeon;D_4__uncultured archaeon;D_5__uncultured archaeon;D_6__uncultured archaeon
EU329750.1.869	D_0__Archaea;D_1__Woesearchaeota;D_2__subgroup-5a;D_3__uncultured archaeon;D_4__uncultured archaeon;D_5__uncultured archaeon;D_6__uncultured archaeon
EF106701.1.988	D_0__Archaea;D_1__Woesearchaeota;D_2__subgroup-5a;D_3__uncultured archaeon;D_4__uncultured archaeon;D_5__uncultured archaeon;D_6__uncultured archaeon
KJ563980.1.833	D_0__Archaea;D_1__Woesearchaeota;D_2__subgroup-5a;D_3__uncultured archaeon;D_4__uncultured archaeon;D_5__uncultured archaeon;D_6__uncultured archaeon
AY133349.1.961	D_0__Archaea;D_1__Woesearchaeota;D_2__subgroup-5a;D_3__uncultured archaeon;D_4__uncultured archaeon;D_5__uncultured archaeon;D_6__uncultured archaeon
EU731475.1.993	D_0__Archaea;D_1__Woesearchaeota;D_2__subgroup-5a;D_3__uncultured archaeon;D_4__uncultured archaeon;D_5__uncultured archaeon;D_6__uncultured archaeon
EU329824.1.870	D_0__Archaea;D_1__Woesearchaeota;D_2__subgroup-5a;D_3__uncultured archaeon;D_4__uncultured archaeon;D_5__uncultured archaeon;D_6__uncultured archaeon
LC139739.1.880	D_0__Archaea;D_1__Woesearchaeota;D_2__subgroup-5a;D_3__uncultured archaeon;D_4__uncultured archaeon;D_5__uncultured archaeon;D_6__uncultured archaeon
FN863526.1.846	D_0__Archaea;D_1__Woesearchaeota;D_2__subgroup-5a;D_3__uncultured archaeon;D_4__uncultured archaeon;D_5__uncultured archaeon;D_6__uncultured archaeon
AB119631.1.857	D_0__Archaea;D_1__Woesearchaeota;D_2__subgroup-5a;D_3__uncultured archaeon;D_4__uncultured archaeon;D_5__uncultured archaeon;D_6__uncultured archaeon
AB243796.1.1311	D_0__Archaea;D_1__Woesearchaeota;D_2__subgroup-5a;D_3__uncultured archaeon;D_4__uncultured archaeon;D_5__uncultured archaeon;D_6__uncultured archaeon
DQ841225.1.1283	D_0__Archaea;D_1__Woesearchaeota;D_2__subgroup-5a;D_3__uncultured archaeon;D_4__uncultured archaeon;D_5__uncultured archaeon;D_6__uncultured archaeon
FJ851599.1.962	D_0__Archaea;D_1__Woesearchaeota;D_2__subgroup-5a;D_3__uncultured archaeon;D_4__uncultured archaeon;D_5__uncultured archaeon;D_6__uncultured archaeon
CEUC01125807.1.1329	D_0__Archaea;D_1__Woesearchaeota;D_2__subgroup-5b;D_3__uncultured archaeon;D_4__uncultured archaeon;D_5__uncultured archaeon;D_6__uncultured archaeon
EU181722.1.905	D_0__Archaea;D_1__Woesearchaeota;D_2__subgroup-5b;D_3__uncultured archaeon;D_4__uncultured archaeon;D_5__uncultured archaeon;D_6__uncultured archaeon
EU329743.1.874	D_0__Archaea;D_1__Woesearchaeota;D_2__subgroup-5b;D_3__uncultured archaeon;D_4__uncultured archaeon;D_5__uncultured archaeon;D_6__uncultured archaeon
JN107437.1.1333	D_0__Archaea;D_1__Woesearchaeota;D_2__subgroup-5b;D_3__uncultured archaeon;D_4__uncultured archaeon;D_5__uncultured archaeon;D_6__uncultured archaeon
JF835512.1.831	D_0__Archaea;D_1__Woesearchaeota;D_2__subgroup-5b;D_3__uncultured archaeon;D_4__uncultured archaeon;D_5__uncultured archaeon;D_6__uncultured archaeon
EU731383.1.1049	D_0__Archaea;D_1__Woesearchaeota;D_2__subgroup-5b;D_3__uncultured archaeon;D_4__uncultured archaeon;D_5__uncultured archaeon;D_6__uncultured archaeon
DQ841226.1.1317	D_0__Archaea;D_1__Woesearchaeota;D_2__subgroup-5b;D_3__uncultured archaeon;D_4__uncultured archaeon;D_5__uncultured archaeon;D_6__uncultured archaeon
HM245645.1.900	D_0__Archaea;D_1__Woesearchaeota;D_2__subgroup-5b;D_3__uncultured archaeon;D_4__uncultured archaeon;D_5__uncultured archaeon;D_6__uncultured archaeon
EU329817.1.873	D_0__Archaea;D_1__Woesearchaeota;D_2__subgroup-5b;D_3__uncultured archaeon;D_4__uncultured archaeon;D_5__uncultured archaeon;D_6__uncultured archaeon
DQ841228.1.1193	D_0__Archaea;D_1__Woesearchaeota;D_2__subgroup-5b;D_3__uncultured archaeon;D_4__uncultured archaeon;D_5__uncultured archaeon;D_6__uncultured archaeon
EU329802.1.873	D_0__Archaea;D_1__Woesearchaeota;D_2__subgroup-5b;D_3__uncultured archaeon;D_4__uncultured archaeon;D_5__uncultured archaeon;D_6__uncultured archaeon
AB425008.1.850	D_0__Archaea;D_1__Woesearchaeota;D_2__subgroup-5b;D_3__uncultured archaeon;D_4__uncultured archaeon;D_5__uncultured archaeon;D_6__uncultured archaeon
DQ910155.1.971	D_0__Archaea;D_1__Woesearchaeota;D_2__subgroup-5b;D_3__uncultured archaeon;D_4__uncultured archaeon;D_5__uncultured archaeon;D_6__uncultured archaeon
DQ397387.1.875	D_0__Archaea;D_1__Woesearchaeota;D_2__subgroup-5b;D_3__uncultured archaeon;D_4__uncultured archaeon;D_5__uncultured archaeon;D_6__uncultured archaeon
AB119568.1.865	D_0__Archaea;D_1__Woesearchaeota;D_2__subgroup-5b;D_3__uncultured archaeon;D_4__uncultured archaeon;D_5__uncultured archaeon;D_6__uncultured archaeon
AB831318.1.836	D_0__Archaea;D_1__Woesearchaeota;D_2__subgroup-5b;D_3__uncultured archaeon;D_4__uncultured archaeon;D_5__uncultured archaeon;D_6__uncultured archaeon
KP327903.1.870	D_0__Archaea;D_1__Woesearchaeota;D_2__subgroup-5b;D_3__uncultured archaeon;D_4__uncultured archaeon;D_5__uncultured archaeon;D_6__uncultured archaeon
EU329742.1.872	D_0__Archaea;D_1__Woesearchaeota;D_2__subgroup-5b;D_3__uncultured archaeon;D_4__uncultured archaeon;D_5__uncultured archaeon;D_6__uncultured archaeon
EU731402.1.985	D_0__Archaea;D_1__Woesearchaeota;D_2__subgroup-5b;D_3__uncultured archaeon;D_4__uncultured archaeon;D_5__uncultured archaeon;D_6__uncultured archaeon
EU329808.1.870	D_0__Archaea;D_1__Woesearchaeota;D_2__subgroup-5b;D_3__uncultured archaeon;D_4__uncultured archaeon;D_5__uncultured archaeon;D_6__uncultured archaeon
AY690251.1.802	D_0__Archaea;D_1__Woesearchaeota;D_2__subgroup-5b;D_3__uncultured archaeon;D_4__uncultured archaeon;D_5__uncultured archaeon;D_6__uncultured archaeon
AB119567.1.866	D_0__Archaea;D_1__Woesearchaeota;D_2__subgroup-5b;D_3__uncultured archaeon;D_4__uncultured archaeon;D_5__uncultured archaeon;D_6__uncultured archaeon
HM134888.1.815	D_0__Archaea;D_1__Woesearchaeota;D_2__subgroup-5b;D_3__uncultured archaeon;D_4__uncultured archaeon;D_5__uncultured archaeon;D_6__uncultured archaeon
KT461009.1.812	D_0__Archaea;D_1__Woesearchaeota;D_2__subgroup-5b;D_3__uncultured archaeon;D_4__uncultured archaeon;D_5__uncultured archaeon;D_6__uncultured archaeon
AB119566.1.864	D_0__Archaea;D_1__Woesearchaeota;D_2__subgroup-5b;D_3__uncultured archaeon;D_4__uncultured archaeon;D_5__uncultured archaeon;D_6__uncultured archaeon
EU329755.1.872	D_0__Archaea;D_1__Woesearchaeota;D_2__subgroup-5b;D_3__uncultured archaeon;D_4__uncultured archaeon;D_5__uncultured archaeon;D_6__uncultured archaeon
GU127468.1.889	D_0__Archaea;D_1__Woesearchaeota;D_2__subgroup-5b;D_3__uncultured archaeon;D_4__uncultured archaeon;D_5__uncultured archaeon;D_6__uncultured archaeon
AB243808.1.1296	D_0__Archaea;D_1__Woesearchaeota;D_2__subgroup-5b;D_3__uncultured archaeon;D_4__uncultured archaeon;D_5__uncultured archaeon;D_6__uncultured archaeon
KJ566445.1.975	D_0__Archaea;D_1__Woesearchaeota;D_2__subgroup-5b;D_3__uncultured archaeon;D_4__uncultured archaeon;D_5__uncultured archaeon;D_6__uncultured archaeon
EU329747.1.873	D_0__Archaea;D_1__Woesearchaeota;D_2__subgroup-5b;D_3__uncultured archaeon;D_4__uncultured archaeon;D_5__uncultured archaeon;D_6__uncultured archaeon
DQ841234.1.1284	D_0__Archaea;D_1__Woesearchaeota;D_2__subgroup-5b;D_3__uncultured archaeon;D_4__uncultured archaeon;D_5__uncultured archaeon;D_6__uncultured archaeon
EU329840.1.873	D_0__Archaea;D_1__Woesearchaeota;D_2__subgroup-5b;D_3__uncultured archaeon;D_4__uncultured archaeon;D_5__uncultured archaeon;D_6__uncultured archaeon
EU329753.1.871	D_0__Archaea;D_1__Woesearchaeota;D_2__subgroup-5b;D_3__uncultured archaeon;D_4__uncultured archaeon;D_5__uncultured archaeon;D_6__uncultured archaeon
KJ566467.1.946	D_0__Archaea;D_1__Woesearchaeota;D_2__subgroup-5b;D_3__uncultured archaeon;D_4__uncultured archaeon;D_5__uncultured archaeon;D_6__uncultured archaeon
DQ082949.1.1026	D_0__Archaea;D_1__Woesearchaeota;D_2__subgroup-5b;D_3__uncultured archaeon;D_4__uncultured archaeon;D_5__uncultured archaeon;D_6__uncultured archaeon
HM134887.1.860	D_0__Archaea;D_1__Woesearchaeota;D_2__subgroup-5b;D_3__uncultured archaeon;D_4__uncultured archaeon;D_5__uncultured archaeon;D_6__uncultured archaeon
AF142788.1.971	D_0__Archaea;D_1__Woesearchaeota;D_2__subgroup-5c;D_3__uncultured archaeon;D_4__uncultured archaeon;D_5__uncultured archaeon;D_6__uncultured archaeon
JF500338.1.829	D_0__Archaea;D_1__Woesearchaeota;D_2__subgroup-5c;D_3__uncultured archaeon;D_4__uncultured archaeon;D_5__uncultured archaeon;D_6__uncultured archaeon
JN853677.1.804	D_0__Archaea;D_1__Woesearchaeota;D_2__subgroup-5c;D_3__uncultured archaeon;D_4__uncultured archaeon;D_5__uncultured archaeon;D_6__uncultured archaeon
KJ566494.1.953	D_0__Archaea;D_1__Woesearchaeota;D_2__subgroup-5c;D_3__uncultured archaeon;D_4__uncultured archaeon;D_5__uncultured archaeon;D_6__uncultured archaeon
AB329838.1.852	D_0__Archaea;D_1__Woesearchaeota;D_2__subgroup-5c;D_3__uncultured archaeon;D_4__uncultured archaeon;D_5__uncultured archaeon;D_6__uncultured archaeon
AB119582.1.868	D_0__Archaea;D_1__Woesearchaeota;D_2__subgroup-5c;D_3__uncultured archaeon;D_4__uncultured archaeon;D_5__uncultured archaeon;D_6__uncultured archaeon
HE650688.1.945	D_0__Archaea;D_1__Woesearchaeota;D_2__subgroup-5c;D_3__uncultured archaeon;D_4__uncultured archaeon;D_5__uncultured archaeon;D_6__uncultured archaeon
KP308715.29563.31024	D_0__Archaea;D_1__Woesearchaeota;D_2__subgroup-6;D_3__uncultured archaeon;D_4__uncultured archaeon;D_5__uncultured archaeon;D_6__uncultured archaeon
GU127433.1.924	D_0__Archaea;D_1__Woesearchaeota;D_2__subgroup-6;D_3__uncultured archaeon;D_4__uncultured archaeon;D_5__uncultured archaeon;D_6__uncultured archaeon
GU127422.1.895	D_0__Archaea;D_1__Woesearchaeota;D_2__subgroup-6;D_3__uncultured archaeon;D_4__uncultured archaeon;D_5__uncultured archaeon;D_6__uncultured archaeon
JF262390.1.1295	D_0__Archaea;D_1__Woesearchaeota;D_2__subgroup-6;D_3__uncultured archaeon;D_4__uncultured archaeon;D_5__uncultured archaeon;D_6__uncultured archaeon
JF262396.1.1340	D_0__Archaea;D_1__Woesearchaeota;D_2__subgroup-6;D_3__uncultured archaeon;D_4__uncultured archaeon;D_5__uncultured archaeon;D_6__uncultured archaeon
GU256988.1.829	D_0__Archaea;D_1__Woesearchaeota;D_2__subgroup-6;D_3__uncultured archaeon;D_4__uncultured archaeon;D_5__uncultured archaeon;D_6__uncultured archaeon
JF262363.1.1341	D_0__Archaea;D_1__Woesearchaeota;D_2__subgroup-6;D_3__uncultured archaeon;D_4__uncultured archaeon;D_5__uncultured archaeon;D_6__uncultured archaeon
HQ144088.1.822	D_0__Archaea;D_1__Woesearchaeota;D_2__subgroup-6;D_3__uncultured archaeon;D_4__uncultured archaeon;D_5__uncultured archaeon;D_6__uncultured archaeon
KJ566478.1.946	D_0__Archaea;D_1__Woesearchaeota;D_2__subgroup-6;D_3__uncultured archaeon;D_4__uncultured archaeon;D_5__uncultured archaeon;D_6__uncultured archaeon
JF262391.1.1290	D_0__Archaea;D_1__Woesearchaeota;D_2__subgroup-6;D_3__uncultured archaeon;D_4__uncultured archaeon;D_5__uncultured archaeon;D_6__uncultured archaeon
JX413068.1.894	D_0__Archaea;D_1__Woesearchaeota;D_2__subgroup-6;D_3__uncultured archaeon;D_4__uncultured archaeon;D_5__uncultured archaeon;D_6__uncultured archaeon
DQ676247.1.1184	D_0__Archaea;D_1__Woesearchaeota;D_2__subgroup-6;D_3__uncultured archaeon;D_4__uncultured archaeon;D_5__uncultured archaeon;D_6__uncultured archaeon
KJ566432.1.984	D_0__Archaea;D_1__Woesearchaeota;D_2__subgroup-6;D_3__uncultured archaeon;D_4__uncultured archaeon;D_5__uncultured archaeon;D_6__uncultured archaeon
AB119608.1.878	D_0__Archaea;D_1__Woesearchaeota;D_2__subgroup-7;D_3__uncultured archaeon;D_4__uncultured archaeon;D_5__uncultured archaeon;D_6__uncultured archaeon
AB119628.1.878	D_0__Archaea;D_1__Woesearchaeota;D_2__subgroup-7;D_3__uncultured archaeon;D_4__uncultured archaeon;D_5__uncultured archaeon;D_6__uncultured archaeon
HM474981.1.1031	D_0__Archaea;D_1__Woesearchaeota;D_2__subgroup-7;D_3__uncultured archaeon;D_4__uncultured archaeon;D_5__uncultured archaeon;D_6__uncultured archaeon
FJ755707.1.961	D_0__Archaea;D_1__Woesearchaeota;D_2__subgroup-7;D_3__uncultured archaeon;D_4__uncultured archaeon;D_5__uncultured archaeon;D_6__uncultured archaeon
JF262402.1.1292	D_0__Archaea;D_1__Woesearchaeota;D_2__subgroup-7;D_3__uncultured archaeon;D_4__uncultured archaeon;D_5__uncultured archaeon;D_6__uncultured archaeon
EU329749.1.886	D_0__Archaea;D_1__Woesearchaeota;D_2__subgroup-7;D_3__uncultured archaeon;D_4__uncultured archaeon;D_5__uncultured archaeon;D_6__uncultured archaeon
KF360009.1.1258	D_0__Archaea;D_1__Woesearchaeota;D_2__subgroup-7;D_3__uncultured archaeon;D_4__uncultured archaeon;D_5__uncultured archaeon;D_6__uncultured archaeon
HQ144087.1.823	D_0__Archaea;D_1__Woesearchaeota;D_2__subgroup-7;D_3__uncultured archaeon;D_4__uncultured archaeon;D_5__uncultured archaeon;D_6__uncultured archaeon
JN652025.1.876	D_0__Archaea;D_1__Woesearchaeota;D_2__subgroup-7;D_3__uncultured archaeon;D_4__uncultured archaeon;D_5__uncultured archaeon;D_6__uncultured archaeon
JF262352.1.1343	D_0__Archaea;D_1__Woesearchaeota;D_2__subgroup-7;D_3__uncultured archaeon;D_4__uncultured archaeon;D_5__uncultured archaeon;D_6__uncultured archaeon
EU735586.1.846	D_0__Archaea;D_1__Woesearchaeota;D_2__subgroup-7;D_3__uncultured archaeon;D_4__uncultured archaeon;D_5__uncultured archaeon;D_6__uncultured archaeon
KP308727.1.1248	D_0__Archaea;D_1__Woesearchaeota;D_2__subgroup-8;D_3__uncultured archaeon;D_4__uncultured archaeon;D_5__uncultured archaeon;D_6__uncultured archaeon
KP308717.4829.6283	D_0__Archaea;D_1__Woesearchaeota;D_2__subgroup-8;D_3__uncultured archaeon;D_4__uncultured archaeon;D_5__uncultured archaeon;D_6__uncultured archaeon
AY822004.1.1237	D_0__Archaea;D_1__Woesearchaeota;D_2__subgroup-8;D_3__uncultured archaeon;D_4__uncultured archaeon;D_5__uncultured archaeon;D_6__uncultured archaeon
KJ566493.1.955	D_0__Archaea;D_1__Woesearchaeota;D_2__subgroup-8;D_3__uncultured archaeon;D_4__uncultured archaeon;D_5__uncultured archaeon;D_6__uncultured archaeon
GU127423.1.917	D_0__Archaea;D_1__Woesearchaeota;D_2__subgroup-8;D_3__uncultured archaeon;D_4__uncultured archaeon;D_5__uncultured archaeon;D_6__uncultured archaeon
JF262377.1.1335	D_0__Archaea;D_1__Woesearchaeota;D_2__subgroup-8;D_3__uncultured archaeon;D_4__uncultured archaeon;D_5__uncultured archaeon;D_6__uncultured archaeon
AY500126.1.986	D_0__Archaea;D_1__Woesearchaeota;D_2__subgroup-8;D_3__uncultured archaeon;D_4__uncultured archaeon;D_5__uncultured archaeon;D_6__uncultured archaeon
JN651999.1.880	D_0__Archaea;D_1__Woesearchaeota;D_2__subgroup-8;D_3__uncultured archaeon;D_4__uncultured archaeon;D_5__uncultured archaeon;D_6__uncultured archaeon
JX426807.1.949	D_0__Archaea;D_1__Woesearchaeota;D_2__subgroup-8;D_3__uncultured archaeon;D_4__uncultured archaeon;D_5__uncultured archaeon;D_6__uncultured archaeon
FN864027.1.859	D_0__Archaea;D_1__Woesearchaeota;D_2__subgroup-8;D_3__uncultured archaeon;D_4__uncultured archaeon;D_5__uncultured archaeon;D_6__uncultured archaeon
KJ566458.1.955	D_0__Archaea;D_1__Woesearchaeota;D_2__subgroup-8;D_3__uncultured archaeon;D_4__uncultured archaeon;D_5__uncultured archaeon;D_6__uncultured archaeon
FN867022.1.860	D_0__Archaea;D_1__Woesearchaeota;D_2__subgroup-8;D_3__uncultured archaeon;D_4__uncultured archaeon;D_5__uncultured archaeon;D_6__uncultured archaeon
EU329748.1.918	D_0__Archaea;D_1__Woesearchaeota;D_2__subgroup-8;D_3__uncultured archaeon;D_4__uncultured archaeon;D_5__uncultured archaeon;D_6__uncultured archaeon
FN864890.1.859	D_0__Archaea;D_1__Woesearchaeota;D_2__subgroup-8;D_3__uncultured archaeon;D_4__uncultured archaeon;D_5__uncultured archaeon;D_6__uncultured archaeon
EF106716.1.996	D_0__Archaea;D_1__Woesearchaeota;D_2__subgroup-9;D_3__uncultured archaeon;D_4__uncultured archaeon;D_5__uncultured archaeon;D_6__uncultured archaeon
EU735582.1.846	D_0__Archaea;D_1__Woesearchaeota;D_2__subgroup-9;D_3__uncultured archaeon;D_4__uncultured archaeon;D_5__uncultured archaeon;D_6__uncultured archaeon
DQ082972.1.1036	D_0__Archaea;D_1__Woesearchaeota;D_2__subgroup-9;D_3__uncultured archaeon;D_4__uncultured archaeon;D_5__uncultured archaeon;D_6__uncultured archaeon
DQ082931.1.1035	D_0__Archaea;D_1__Woesearchaeota;D_2__subgroup-9;D_3__uncultured archaeon;D_4__uncultured archaeon;D_5__uncultured archaeon;D_6__uncultured archaeon
AY454689.1.863	D_0__Archaea;D_1__Woesearchaeota;D_2__subgroup-9;D_3__uncultured archaeon;D_4__uncultured archaeon;D_5__uncultured archaeon;D_6__uncultured archaeon
AY454688.1.1036	D_0__Archaea;D_1__Woesearchaeota;D_2__subgroup-9;D_3__uncultured archaeon;D_4__uncultured archaeon;D_5__uncultured archaeon;D_6__uncultured archaeon
AB119581.1.875	D_0__Archaea;D_1__Woesearchaeota;D_2__subgroup-9;D_3__uncultured archaeon;D_4__uncultured archaeon;D_5__uncultured archaeon;D_6__uncultured archaeon
AY454690.1.1047	D_0__Archaea;D_1__Woesearchaeota;D_2__subgroup-9;D_3__uncultured archaeon;D_4__uncultured archaeon;D_5__uncultured archaeon;D_6__uncultured archaeon
EU731049.1.1238	D_0__Archaea;D_1__Woesearchaeota;D_2__subgroup-9;D_3__uncultured archaeon;D_4__uncultured archaeon;D_5__uncultured archaeon;D_6__uncultured archaeon
DQ417464.1.1041	D_0__Archaea;D_1__Woesearchaeota;D_2__subgroup-9;D_3__uncultured archaeon;D_4__uncultured archaeon;D_5__uncultured archaeon;D_6__uncultured archaeon
EU731073.1.1229	D_0__Archaea;D_1__Woesearchaeota;D_2__subgroup-9;D_3__uncultured archaeon;D_4__uncultured archaeon;D_5__uncultured archaeon;D_6__uncultured archaeon
JF262401.1.1283	D_0__Archaea;D_1__Woesearchaeota;D_2__ungrouped;D_3__uncultured archaeon;D_4__uncultured archaeon;D_5__uncultured archaeon;D_6__uncultured archaeon
GU127420.1.925	D_0__Archaea;D_1__Woesearchaeota;D_2__ungrouped;D_3__uncultured archaeon;D_4__uncultured archaeon;D_5__uncultured archaeon;D_6__uncultured archaeon
EU244291.1.892	D_0__Archaea;D_1__Woesearchaeota;D_2__ungrouped;D_3__uncultured archaeon;D_4__uncultured archaeon;D_5__uncultured archaeon;D_6__uncultured archaeon
KM273673.1.886	D_0__Archaea;D_1__Woesearchaeota;D_2__ungrouped;D_3__uncultured archaeon;D_4__uncultured archaeon;D_5__uncultured archaeon;D_6__uncultured archaeon
KJ566496.1.962	D_0__Archaea;D_1__Woesearchaeota;D_2__ungrouped;D_3__uncultured archaeon;D_4__uncultured archaeon;D_5__uncultured archaeon;D_6__uncultured archaeon
GU127499.1.1053	D_0__Archaea;D_1__Woesearchaeota;D_2__ungrouped;D_3__uncultured archaeon;D_4__uncultured archaeon;D_5__uncultured archaeon;D_6__uncultured archaeon
GU127497.1.913	D_0__Archaea;D_1__Woesearchaeota;D_2__ungrouped;D_3__uncultured archaeon;D_4__uncultured archaeon;D_5__uncultured archaeon;D_6__uncultured archaeon
JN107423.1.1250	D_0__Archaea;D_1__Woesearchaeota;D_2__ungrouped;D_3__uncultured archaeon;D_4__uncultured archaeon;D_5__uncultured archaeon;D_6__uncultured archaeon
AY454657.1.1040	D_0__Archaea;D_1__Woesearchaeota;D_2__ungrouped;D_3__uncultured archaeon;D_4__uncultured archaeon;D_5__uncultured archaeon;D_6__uncultured archaeon
EU731251.1.1214	D_0__Archaea;D_1__Woesearchaeota;D_2__ungrouped;D_3__uncultured archaeon;D_4__uncultured archaeon;D_5__uncultured archaeon;D_6__uncultured archaeon
DQ417468.1.1044	D_0__Archaea;D_1__Woesearchaeota;D_2__ungrouped;D_3__uncultured archaeon;D_4__uncultured archaeon;D_5__uncultured archaeon;D_6__uncultured archaeon
EU731255.1.1337	D_0__Archaea;D_1__Woesearchaeota;D_2__ungrouped;D_3__uncultured archaeon;D_4__uncultured archaeon;D_5__uncultured archaeon;D_6__uncultured archaeon
EU731253.1.1202	D_0__Archaea;D_1__Woesearchaeota;D_2__ungrouped;D_3__uncultured archaeon;D_4__uncultured archaeon;D_5__uncultured archaeon;D_6__uncultured archaeon
EU731254.1.1243	D_0__Archaea;D_1__Woesearchaeota;D_2__ungrouped;D_3__uncultured archaeon;D_4__uncultured archaeon;D_5__uncultured archaeon;D_6__uncultured archaeon
EU329837.1.860	D_0__Archaea;D_1__Woesearchaeota;D_2__ungrouped;D_3__uncultured archaeon;D_4__uncultured archaeon;D_5__uncultured archaeon;D_6__uncultured archaeon
EF444652.1.1287	D_0__Archaea;D_1__Woesearchaeota;D_2__ungrouped;D_3__uncultured archaeon;D_4__uncultured archaeon;D_5__uncultured archaeon;D_6__uncultured archaeon
EU731242.1.1224	D_0__Archaea;D_1__Woesearchaeota;D_2__ungrouped;D_3__uncultured archaeon;D_4__uncultured archaeon;D_5__uncultured archaeon;D_6__uncultured archaeon
AY454662.1.1026	D_0__Archaea;D_1__Woesearchaeota;D_2__ungrouped;D_3__uncultured archaeon;D_4__uncultured archaeon;D_5__uncultured archaeon;D_6__uncultured archaeon
AB831322.1.830	D_0__Archaea;D_1__Woesearchaeota;D_2__ungrouped;D_3__uncultured archaeon;D_4__uncultured archaeon;D_5__uncultured archaeon;D_6__uncultured archaeon
AY454659.1.1045	D_0__Archaea;D_1__Woesearchaeota;D_2__ungrouped;D_3__uncultured archaeon;D_4__uncultured archaeon;D_5__uncultured archaeon;D_6__uncultured archaeon
EU731247.1.1289	D_0__Archaea;D_1__Woesearchaeota;D_2__ungrouped;D_3__uncultured archaeon;D_4__uncultured archaeon;D_5__uncultured archaeon;D_6__uncultured archaeon
AB077227.1.1029	D_0__Archaea;D_1__Woesearchaeota;D_2__ungrouped;D_3__uncultured archaeon;D_4__uncultured archaeon;D_5__uncultured archaeon;D_6__uncultured archaeon
FN691682.1.893	D_0__Archaea;D_1__Woesearchaeota;D_2__ungrouped;D_3__uncultured archaeon;D_4__uncultured archaeon;D_5__uncultured archaeon;D_6__uncultured archaeon
KJ566507.1.954	D_0__Archaea;D_1__Woesearchaeota;D_2__ungrouped;D_3__uncultured archaeon;D_4__uncultured archaeon;D_5__uncultured archaeon;D_6__uncultured archaeon
KJ566435.1.986	D_0__Archaea;D_1__Woesearchaeota;D_2__ungrouped;D_3__uncultured archaeon;D_4__uncultured archaeon;D_5__uncultured archaeon;D_6__uncultured archaeon
KJ566459.1.949	D_0__Archaea;D_1__Woesearchaeota;D_2__ungrouped;D_3__uncultured archaeon;D_4__uncultured archaeon;D_5__uncultured archaeon;D_6__uncultured archaeon
GU127390.1.841	D_0__Archaea;D_1__Woesearchaeota;D_2__ungrouped;D_3__uncultured archaeon;D_4__uncultured archaeon;D_5__uncultured archaeon;D_6__uncultured archaeon
KF692515.1.873	D_0__Archaea;D_1__Woesearchaeota;D_2__ungrouped;D_3__uncultured archaeon;D_4__uncultured archaeon;D_5__uncultured archaeon;D_6__uncultured archaeon
LN896625.1.831	D_0__Archaea;D_1__Woesearchaeota;D_2__ungrouped;D_3__uncultured archaeon;D_4__uncultured archaeon;D_5__uncultured archaeon;D_6__uncultured archaeon
AF526959.1.1033	D_0__Archaea;D_1__Woesearchaeota;D_2__ungrouped;D_3__uncultured archaeon;D_4__uncultured archaeon;D_5__uncultured archaeon;D_6__uncultured archaeon
AB424703.1.1315	D_0__Archaea;D_1__Woesearchaeota;D_2__ungrouped;D_3__uncultured archaeon;D_4__uncultured archaeon;D_5__uncultured archaeon;D_6__uncultured archaeon
FJ655634.1.1399	D_0__Archaea;D_1__Woesearchaeota;D_2__ungrouped;D_3__uncultured archaeon;D_4__uncultured archaeon;D_5__uncultured archaeon;D_6__uncultured archaeon
EF106707.1.982	D_0__Archaea;D_1__Woesearchaeota;D_2__ungrouped;D_3__uncultured archaeon;D_4__uncultured archaeon;D_5__uncultured archaeon;D_6__uncultured archaeon
EU735575.1.843	D_0__Archaea;D_1__Woesearchaeota;D_2__ungrouped;D_3__uncultured archaeon;D_4__uncultured archaeon;D_5__uncultured archaeon;D_6__uncultured archaeon
FJ655628.1.1398	D_0__Archaea;D_1__Woesearchaeota;D_2__ungrouped;D_3__uncultured archaeon;D_4__uncultured archaeon;D_5__uncultured archaeon;D_6__uncultured archaeon
JQ315348.1.907	D_0__Archaea;D_1__Woesearchaeota;D_2__ungrouped;D_3__uncultured archaeon;D_4__uncultured archaeon;D_5__uncultured archaeon;D_6__uncultured archaeon
FJ655708.1.1398	D_0__Archaea;D_1__Woesearchaeota;D_2__ungrouped;D_3__uncultured archaeon;D_4__uncultured archaeon;D_5__uncultured archaeon;D_6__uncultured archaeon
AACY023772431.1.1249	D_0__Archaea;D_1__Woesearchaeota;D_2__ungrouped;D_3__uncultured archaeon;D_4__uncultured archaeon;D_5__uncultured archaeon;D_6__uncultured archaeon
CEUC01139520.1.1105	D_0__Archaea;D_1__Woesearchaeota;D_2__ungrouped;D_3__uncultured archaeon;D_4__uncultured archaeon;D_5__uncultured archaeon;D_6__uncultured archaeon
CEPZ01029485.2979.4526	D_0__Archaea;D_1__Woesearchaeota;D_2__ungrouped;D_3__uncultured archaeon;D_4__uncultured archaeon;D_5__uncultured archaeon;D_6__uncultured archaeon
JWKV01000003.14465.15932	D_0__Archaea;D_1__Woesearchaeota;D_2__ungrouped;D_3__uncultured archaeon;D_4__uncultured archaeon;D_5__uncultured archaeon;D_6__uncultured archaeon
AACY023847387.1.1454	D_0__Archaea;D_1__Woesearchaeota;D_2__ungrouped;D_3__uncultured archaeon;D_4__uncultured archaeon;D_5__uncultured archaeon;D_6__uncultured archaeon
CEPX01003170.4.1372	D_0__Archaea;D_1__Woesearchaeota;D_2__ungrouped;D_3__uncultured archaeon;D_4__uncultured archaeon;D_5__uncultured archaeon;D_6__uncultured archaeon
KP308735.1.945	D_0__Archaea;D_1__Woesearchaeota;D_2__ungrouped;D_3__uncultured archaeon;D_4__uncultured archaeon;D_5__uncultured archaeon;D_6__uncultured archaeon
KP308742.40.1587	D_0__Archaea;D_1__Woesearchaeota;D_2__ungrouped;D_3__uncultured archaeon;D_4__uncultured archaeon;D_5__uncultured archaeon;D_6__uncultured archaeon
KP308718.482.1864	D_0__Archaea;D_1__Woesearchaeota;D_2__ungrouped;D_3__uncultured archaeon;D_4__uncultured archaeon;D_5__uncultured archaeon;D_6__uncultured archaeon
KP308716.3069.4526	D_0__Archaea;D_1__Woesearchaeota;D_2__ungrouped;D_3__uncultured archaeon;D_4__uncultured archaeon;D_5__uncultured archaeon;D_6__uncultured archaeon
KP308720.16703.18150	D_0__Archaea;D_1__Woesearchaeota;D_2__ungrouped;D_3__uncultured archaeon;D_4__uncultured archaeon;D_5__uncultured archaeon;D_6__uncultured archaeon
KP308713.3394.4858	D_0__Archaea;D_1__Woesearchaeota;D_2__ungrouped;D_3__uncultured archaeon;D_4__uncultured archaeon;D_5__uncultured archaeon;D_6__uncultured archaeon
KP308707.11687.14046	D_0__Archaea;D_1__Woesearchaeota;D_2__ungrouped;D_3__uncultured archaeon;D_4__uncultured archaeon;D_5__uncultured archaeon;D_6__uncultured archaeon
AF142865.1.1001	D_0__Archaea;D_1__Woesearchaeota;D_2__ungrouped;D_3__uncultured archaeon;D_4__uncultured archaeon;D_5__uncultured archaeon;D_6__uncultured archaeon
AF424535.1.1092	D_0__Archaea;D_1__Woesearchaeota;D_2__ungrouped;D_3__uncultured archaeon;D_4__uncultured archaeon;D_5__uncultured archaeon;D_6__uncultured archaeon
AY454674.1.1056	D_0__Archaea;D_1__Woesearchaeota;D_2__ungrouped;D_3__uncultured archaeon;D_4__uncultured archaeon;D_5__uncultured archaeon;D_6__uncultured archaeon
AY454681.1.1036	D_0__Archaea;D_1__Woesearchaeota;D_2__ungrouped;D_3__uncultured archaeon;D_4__uncultured archaeon;D_5__uncultured archaeon;D_6__uncultured archaeon
AY822001.1.1316	D_0__Archaea;D_1__Woesearchaeota;D_2__ungrouped;D_3__uncultured archaeon;D_4__uncultured archaeon;D_5__uncultured archaeon;D_6__uncultured archaeon
EU329776.1.918	D_0__Archaea;D_1__Woesearchaeota;D_2__ungrouped;D_3__uncultured archaeon;D_4__uncultured archaeon;D_5__uncultured archaeon;D_6__uncultured archaeon
EU329789.1.993	D_0__Archaea;D_1__Woesearchaeota;D_2__ungrouped;D_3__uncultured archaeon;D_4__uncultured archaeon;D_5__uncultured archaeon;D_6__uncultured archaeon
FJ351027.1.953	D_0__Archaea;D_1__Woesearchaeota;D_2__ungrouped;D_3__uncultured archaeon;D_4__uncultured archaeon;D_5__uncultured archaeon;D_6__uncultured archaeon
FJ351230.1.920	D_0__Archaea;D_1__Woesearchaeota;D_2__ungrouped;D_3__uncultured archaeon;D_4__uncultured archaeon;D_5__uncultured archaeon;D_6__uncultured archaeon
FJ810528.1.1399	D_0__Archaea;D_1__Woesearchaeota;D_2__ungrouped;D_3__uncultured archaeon;D_4__uncultured archaeon;D_5__uncultured archaeon;D_6__uncultured archaeon
JN825302.1.1258	D_0__Archaea;D_1__Woesearchaeota;D_2__ungrouped;D_3__uncultured archaeon;D_4__uncultured archaeon;D_5__uncultured archaeon;D_6__uncultured archaeon
KT715019.1.1321	D_0__Archaea;D_1__Woesearchaeota;D_2__ungrouped;D_3__uncultured archaeon;D_4__uncultured archaeon;D_5__uncultured archaeon;D_6__uncultured archaeon
LC139917.1.902	D_0__Archaea;D_1__Woesearchaeota;D_2__ungrouped;D_3__uncultured archaeon;D_4__uncultured archaeon;D_5__uncultured archaeon;D_6__uncultured archaeon
EU329787.1.887	D_0__Archaea;D_1__Woesearchaeota;D_2__ungrouped;D_3__uncultured archaeon;D_4__uncultured archaeon;D_5__uncultured archaeon;D_6__uncultured archaeon
EU731066.1.1223	D_0__Archaea;D_1__Woesearchaeota;D_2__ungrouped;D_3__uncultured archaeon;D_4__uncultured archaeon;D_5__uncultured archaeon;D_6__uncultured archaeon
GU127434.1.914	D_0__Archaea;D_1__Woesearchaeota;D_2__ungrouped;D_3__uncultured archaeon;D_4__uncultured archaeon;D_5__uncultured archaeon;D_6__uncultured archaeon
JF262392.1.1285	D_0__Archaea;D_1__Woesearchaeota;D_2__ungrouped;D_3__uncultured archaeon;D_4__uncultured archaeon;D_5__uncultured archaeon;D_6__uncultured archaeon
JF262400.1.1294	D_0__Archaea;D_1__Woesearchaeota;D_2__ungrouped;D_3__uncultured archaeon;D_4__uncultured archaeon;D_5__uncultured archaeon;D_6__uncultured archaeon
JN853626.1.891	D_0__Archaea;D_1__Woesearchaeota;D_2__ungrouped;D_3__uncultured archaeon;D_4__uncultured archaeon;D_5__uncultured archaeon;D_6__uncultured archaeon
AY454677.1.1133	D_0__Archaea;D_1__Woesearchaeota;D_2__ungrouped;D_3__uncultured archaeon;D_4__uncultured archaeon;D_5__uncultured archaeon;D_6__uncultured archaeon
AB329839.1.1015	D_0__Archaea;D_1__Woesearchaeota;D_2__ungrouped;D_3__uncultured archaeon;D_4__uncultured archaeon;D_5__uncultured archaeon;D_6__uncultured archaeon
AB831312.1.829	D_0__Archaea;D_1__Woesearchaeota;D_2__ungrouped;D_3__uncultured archaeon;D_4__uncultured archaeon;D_5__uncultured archaeon;D_6__uncultured archaeon
KJ566446.1.1168	D_0__Archaea;D_1__Woesearchaeota;D_2__ungrouped;D_3__uncultured archaeon;D_4__uncultured archaeon;D_5__uncultured archaeon;D_6__uncultured archaeon
AY454679.1.1021	D_0__Archaea;D_1__Woesearchaeota;D_2__ungrouped;D_3__uncultured archaeon;D_4__uncultured archaeon;D_5__uncultured archaeon;D_6__uncultured archaeon
FJ484253.1.1187	D_0__Archaea;D_1__Woesearchaeota;D_2__ungrouped;D_3__uncultured archaeon;D_4__uncultured archaeon;D_5__uncultured archaeon;D_6__uncultured archaeon
AY454670.1.965	D_0__Archaea;D_1__Woesearchaeota;D_2__ungrouped;D_3__uncultured archaeon;D_4__uncultured archaeon;D_5__uncultured archaeon;D_6__uncultured archaeon
EF444640.1.1212	D_0__Archaea;D_1__Woesearchaeota;D_2__ungrouped;D_3__uncultured archaeon;D_4__uncultured archaeon;D_5__uncultured archaeon;D_6__uncultured archaeon
EF444611.1.1236	D_0__Archaea;D_1__Woesearchaeota;D_2__ungrouped;D_3__uncultured archaeon;D_4__uncultured archaeon;D_5__uncultured archaeon;D_6__uncultured archaeon
AY500128.1.991	D_0__Archaea;D_1__Woesearchaeota;D_2__ungrouped;D_3__uncultured archaeon;D_4__uncultured archaeon;D_5__uncultured archaeon;D_6__uncultured archaeon
AY454680.1.1023	D_0__Archaea;D_1__Woesearchaeota;D_2__ungrouped;D_3__uncultured archaeon;D_4__uncultured archaeon;D_5__uncultured archaeon;D_6__uncultured archaeon
KJ566469.1.951	D_0__Archaea;D_1__Woesearchaeota;D_2__ungrouped;D_3__uncultured archaeon;D_4__uncultured archaeon;D_5__uncultured archaeon;D_6__uncultured archaeon
AY454676.1.1036	D_0__Archaea;D_1__Woesearchaeota;D_2__ungrouped;D_3__uncultured archaeon;D_4__uncultured archaeon;D_5__uncultured archaeon;D_6__uncultured archaeon
EU329772.1.885	D_0__Archaea;D_1__Woesearchaeota;D_2__ungrouped;D_3__uncultured archaeon;D_4__uncultured archaeon;D_5__uncultured archaeon;D_6__uncultured archaeon
EU329766.1.936	D_0__Archaea;D_1__Woesearchaeota;D_2__ungrouped;D_3__uncultured archaeon;D_4__uncultured archaeon;D_5__uncultured archaeon;D_6__uncultured archaeon
EU329785.1.1008	D_0__Archaea;D_1__Woesearchaeota;D_2__ungrouped;D_3__uncultured archaeon;D_4__uncultured archaeon;D_5__uncultured archaeon;D_6__uncultured archaeon
EF444618.1.1179	D_0__Archaea;D_1__Woesearchaeota;D_2__ungrouped;D_3__uncultured archaeon;D_4__uncultured archaeon;D_5__uncultured archaeon;D_6__uncultured archaeon
KJ566443.1.1144	D_0__Archaea;D_1__Woesearchaeota;D_2__ungrouped;D_3__uncultured archaeon;D_4__uncultured archaeon;D_5__uncultured archaeon;D_6__uncultured archaeon
AY454682.1.1043	D_0__Archaea;D_1__Woesearchaeota;D_2__ungrouped;D_3__uncultured archaeon;D_4__uncultured archaeon;D_5__uncultured archaeon;D_6__uncultured archaeon
EU731266.1.1235	D_0__Archaea;D_1__Woesearchaeota;D_2__ungrouped;D_3__uncultured archaeon;D_4__uncultured archaeon;D_5__uncultured archaeon;D_6__uncultured archaeon
DQ676253.1.1287	D_0__Archaea;D_1__Woesearchaeota;D_2__ungrouped;D_3__uncultured archaeon;D_4__uncultured archaeon;D_5__uncultured archaeon;D_6__uncultured archaeon
EU731274.1.1230	D_0__Archaea;D_1__Woesearchaeota;D_2__ungrouped;D_3__uncultured archaeon;D_4__uncultured archaeon;D_5__uncultured archaeon;D_6__uncultured archaeon
EU329752.1.933	D_0__Archaea;D_1__Woesearchaeota;D_2__ungrouped;D_3__uncultured archaeon;D_4__uncultured archaeon;D_5__uncultured archaeon;D_6__uncultured archaeon
EU731359.1.1215	D_0__Archaea;D_1__Woesearchaeota;D_2__ungrouped;D_3__uncultured archaeon;D_4__uncultured archaeon;D_5__uncultured archaeon;D_6__uncultured archaeon
HQ330662.1.969	D_0__Archaea;D_1__Woesearchaeota;D_2__ungrouped;D_3__uncultured archaeon;D_4__uncultured archaeon;D_5__uncultured archaeon;D_6__uncultured archaeon
GU127506.1.1013	D_0__Archaea;D_1__Woesearchaeota;D_2__ungrouped;D_3__uncultured archaeon;D_4__uncultured archaeon;D_5__uncultured archaeon;D_6__uncultured archaeon
JQ315349.1.913	D_0__Archaea;D_1__Woesearchaeota;D_2__ungrouped;D_3__uncultured archaeon;D_4__uncultured archaeon;D_5__uncultured archaeon;D_6__uncultured archaeon
HQ330731.1.971	D_0__Archaea;D_1__Woesearchaeota;D_2__ungrouped;D_3__uncultured archaeon;D_4__uncultured archaeon;D_5__uncultured archaeon;D_6__uncultured archaeon
KJ566436.1.986	D_0__Archaea;D_1__Woesearchaeota;D_2__ungrouped;D_3__uncultured archaeon;D_4__uncultured archaeon;D_5__uncultured archaeon;D_6__uncultured archaeon
JF262368.1.1345	D_0__Archaea;D_1__Woesearchaeota;D_2__ungrouped;D_3__uncultured archaeon;D_4__uncultured archaeon;D_5__uncultured archaeon;D_6__uncultured archaeon
KP308736.1.932	D_0__Archaea;D_1__Woesearchaeota;D_2__ungrouped;D_3__uncultured archaeon;D_4__uncultured archaeon;D_5__uncultured archaeon;D_6__uncultured archaeon
LC139918.1.900	D_0__Archaea;D_1__Woesearchaeota;D_2__ungrouped;D_3__uncultured archaeon;D_4__uncultured archaeon;D_5__uncultured archaeon;D_6__uncultured archaeon
AY454647.1.1063	D_0__Archaea;D_1__Woesearchaeota;D_2__ungrouped;D_3__uncultured archaeon;D_4__uncultured archaeon;D_5__uncultured archaeon;D_6__uncultured archaeon
JX426865.1.949	D_0__Archaea;D_1__Woesearchaeota;D_2__ungrouped;D_3__uncultured archaeon;D_4__uncultured archaeon;D_5__uncultured archaeon;D_6__uncultured archaeon
AB119580.1.878	D_0__Archaea;D_1__Woesearchaeota;D_2__ungrouped;D_3__uncultured archaeon;D_4__uncultured archaeon;D_5__uncultured archaeon;D_6__uncultured archaeon
GU127477.1.1053	D_0__Archaea;D_1__Woesearchaeota;D_2__ungrouped;D_3__uncultured archaeon;D_4__uncultured archaeon;D_5__uncultured archaeon;D_6__uncultured archaeon
AM076832.1.1149	D_0__Archaea;D_1__Woesearchaeota;D_2__ungrouped;D_3__uncultured archaeon;D_4__uncultured archaeon;D_5__uncultured archaeon;D_6__uncultured archaeon
EF106713.1.998	D_0__Archaea;D_1__Woesearchaeota;D_2__ungrouped;D_3__uncultured archaeon;D_4__uncultured archaeon;D_5__uncultured archaeon;D_6__uncultured archaeon
AB119623.1.876	D_0__Archaea;D_1__Woesearchaeota;D_2__ungrouped;D_3__uncultured archaeon;D_4__uncultured archaeon;D_5__uncultured archaeon;D_6__uncultured archaeon
EF444613.1.1218	D_0__Archaea;D_1__Woesearchaeota;D_2__ungrouped;D_3__uncultured archaeon;D_4__uncultured archaeon;D_5__uncultured archaeon;D_6__uncultured archaeon
AJ631246.1.967	D_0__Archaea;D_1__Woesearchaeota;D_2__ungrouped;D_3__uncultured archaeon;D_4__uncultured archaeon;D_5__uncultured archaeon;D_6__uncultured archaeon
EF444648.1.1206	D_0__Archaea;D_1__Woesearchaeota;D_2__ungrouped;D_3__uncultured archaeon;D_4__uncultured archaeon;D_5__uncultured archaeon;D_6__uncultured archaeon
AY454672.1.1059	D_0__Archaea;D_1__Woesearchaeota;D_2__ungrouped;D_3__uncultured archaeon;D_4__uncultured archaeon;D_5__uncultured archaeon;D_6__uncultured archaeon
KJ566457.1.1049	D_0__Archaea;D_1__Woesearchaeota;D_2__ungrouped;D_3__uncultured archaeon;D_4__uncultured archaeon;D_5__uncultured archaeon;D_6__uncultured archaeon
GU127416.1.925	D_0__Archaea;D_1__Woesearchaeota;D_2__ungrouped;D_3__uncultured archaeon;D_4__uncultured archaeon;D_5__uncultured archaeon;D_6__uncultured archaeon
EU735573.1.845	D_0__Archaea;D_1__Woesearchaeota;D_2__ungrouped;D_3__uncultured archaeon;D_4__uncultured archaeon;D_5__uncultured archaeon;D_6__uncultured archaeon
EU731271.1.1291	D_0__Archaea;D_1__Woesearchaeota;D_2__ungrouped;D_3__uncultured archaeon;D_4__uncultured archaeon;D_5__uncultured archaeon;D_6__uncultured archaeon
GU127419.1.926	D_0__Archaea;D_1__Woesearchaeota;D_2__ungrouped;D_3__uncultured archaeon;D_4__uncultured archaeon;D_5__uncultured archaeon;D_6__uncultured archaeon
EU329764.1.883	D_0__Archaea;D_1__Woesearchaeota;D_2__ungrouped;D_3__uncultured archaeon;D_4__uncultured archaeon;D_5__uncultured archaeon;D_6__uncultured archaeon
AB119601.1.878	D_0__Archaea;D_1__Woesearchaeota;D_2__ungrouped;D_3__uncultured archaeon;D_4__uncultured archaeon;D_5__uncultured archaeon;D_6__uncultured archaeon
EU329771.1.886	D_0__Archaea;D_1__Woesearchaeota;D_2__ungrouped;D_3__uncultured archaeon;D_4__uncultured archaeon;D_5__uncultured archaeon;D_6__uncultured archaeon
LC140671.1.820	D_0__Archaea;D_1__Woesearchaeota;D_2__ungrouped;D_3__uncultured archaeon;D_4__uncultured archaeon;D_5__uncultured archaeon;D_6__uncultured archaeon
GU257160.1.873	D_0__Archaea;D_1__Woesearchaeota;D_2__ungrouped;D_3__uncultured archaeon;D_4__uncultured archaeon;D_5__uncultured archaeon;D_6__uncultured archaeon
GU127493.1.942	D_0__Archaea;D_1__Woesearchaeota;D_2__ungrouped;D_3__uncultured archaeon;D_4__uncultured archaeon;D_5__uncultured archaeon;D_6__uncultured archaeon
AB831295.1.826	D_0__Archaea;D_1__Woesearchaeota;D_2__ungrouped;D_3__uncultured archaeon;D_4__uncultured archaeon;D_5__uncultured archaeon;D_6__uncultured archaeon
KJ566448.1.1171	D_0__Archaea;D_1__Woesearchaeota;D_2__ungrouped;D_3__uncultured archaeon;D_4__uncultured archaeon;D_5__uncultured archaeon;D_6__uncultured archaeon
EF444658.1.1204	D_0__Archaea;D_1__Woesearchaeota;D_2__ungrouped;D_3__uncultured archaeon;D_4__uncultured archaeon;D_5__uncultured archaeon;D_6__uncultured archaeon
EU329760.1.881	D_0__Archaea;D_1__Woesearchaeota;D_2__ungrouped;D_3__uncultured archaeon;D_4__uncultured archaeon;D_5__uncultured archaeon;D_6__uncultured archaeon
AB119625.1.878	D_0__Archaea;D_1__Woesearchaeota;D_2__ungrouped;D_3__uncultured archaeon;D_4__uncultured archaeon;D_5__uncultured archaeon;D_6__uncultured archaeon
JF262398.1.1346	D_0__Archaea;D_1__Woesearchaeota;D_2__ungrouped;D_3__uncultured archaeon;D_4__uncultured archaeon;D_5__uncultured archaeon;D_6__uncultured archaeon
KJ566472.1.950	D_0__Archaea;D_1__Woesearchaeota;D_2__ungrouped;D_3__uncultured archaeon;D_4__uncultured archaeon;D_5__uncultured archaeon;D_6__uncultured archaeon
EF444601.1.1103	D_0__Archaea;D_1__Woesearchaeota;D_2__ungrouped;D_3__uncultured archaeon;D_4__uncultured archaeon;D_5__uncultured archaeon;D_6__uncultured archaeon
EU735578.1.844	D_0__Archaea;D_1__Woesearchaeota;D_2__ungrouped;D_3__uncultured archaeon;D_4__uncultured archaeon;D_5__uncultured archaeon;D_6__uncultured archaeon
JN853667.1.888	D_0__Archaea;D_1__Woesearchaeota;D_2__ungrouped;D_3__uncultured archaeon;D_4__uncultured archaeon;D_5__uncultured archaeon;D_6__uncultured archaeon
EU731356.1.1236	D_0__Archaea;D_1__Woesearchaeota;D_2__ungrouped;D_3__uncultured archaeon;D_4__uncultured archaeon;D_5__uncultured archaeon;D_6__uncultured archaeon
EF444643.1.1185	D_0__Archaea;D_1__Woesearchaeota;D_2__ungrouped;D_3__uncultured archaeon;D_4__uncultured archaeon;D_5__uncultured archaeon;D_6__uncultured archaeon
AY454639.1.1028	D_0__Archaea;D_1__Woesearchaeota;D_2__ungrouped;D_3__uncultured archaeon;D_4__uncultured archaeon;D_5__uncultured archaeon;D_6__uncultured archaeon
AY454637.1.1049	D_0__Archaea;D_1__Woesearchaeota;D_2__ungrouped;D_3__uncultured archaeon;D_4__uncultured archaeon;D_5__uncultured archaeon;D_6__uncultured archaeon
HQ330694.1.893	D_0__Archaea;D_1__Woesearchaeota;D_2__ungrouped;D_3__uncultured archaeon;D_4__uncultured archaeon;D_5__uncultured archaeon;D_6__uncultured archaeon
AB095126.1.1130	D_0__Archaea;D_1__Woesearchaeota;D_2__ungrouped;D_3__uncultured archaeon;D_4__uncultured archaeon;D_5__uncultured archaeon;D_6__uncultured archaeon
KJ566442.1.1097	D_0__Archaea;D_1__Woesearchaeota;D_2__ungrouped;D_3__uncultured archaeon;D_4__uncultured archaeon;D_5__uncultured archaeon;D_6__uncultured archaeon
EU329770.1.984	D_0__Archaea;D_1__Woesearchaeota;D_2__ungrouped;D_3__uncultured archaeon;D_4__uncultured archaeon;D_5__uncultured archaeon;D_6__uncultured archaeon
GU127394.1.845	D_0__Archaea;D_1__Woesearchaeota;D_2__ungrouped;D_3__uncultured archaeon;D_4__uncultured archaeon;D_5__uncultured archaeon;D_6__uncultured archaeon
EU735567.1.845	D_0__Archaea;D_1__Woesearchaeota;D_2__ungrouped;D_3__uncultured archaeon;D_4__uncultured archaeon;D_5__uncultured archaeon;D_6__uncultured archaeon
EF444632.1.1227	D_0__Archaea;D_1__Woesearchaeota;D_2__ungrouped;D_3__uncultured archaeon;D_4__uncultured archaeon;D_5__uncultured archaeon;D_6__uncultured archaeon
GU127427.1.920	D_0__Archaea;D_1__Woesearchaeota;D_2__ungrouped;D_3__uncultured archaeon;D_4__uncultured archaeon;D_5__uncultured archaeon;D_6__uncultured archaeon
FJ936649.1.999	D_0__Archaea;D_1__Woesearchaeota;D_2__ungrouped;D_3__uncultured archaeon;D_4__uncultured archaeon;D_5__uncultured archaeon;D_6__uncultured archaeon
EU731365.1.1221	D_0__Archaea;D_1__Woesearchaeota;D_2__ungrouped;D_3__uncultured archaeon;D_4__uncultured archaeon;D_5__uncultured archaeon;D_6__uncultured archaeon
DQ417477.1.1050	D_0__Archaea;D_1__Woesearchaeota;D_2__ungrouped;D_3__uncultured archaeon;D_4__uncultured archaeon;D_5__uncultured archaeon;D_6__uncultured archaeon
AY454673.1.1018	D_0__Archaea;D_1__Woesearchaeota;D_2__ungrouped;D_3__uncultured archaeon;D_4__uncultured archaeon;D_5__uncultured archaeon;D_6__uncultured archaeon
JX426853.1.977	D_0__Archaea;D_1__Woesearchaeota;D_2__ungrouped;D_3__uncultured archaeon;D_4__uncultured archaeon;D_5__uncultured archaeon;D_6__uncultured archaeon
AB119626.1.873	D_0__Archaea;D_1__Woesearchaeota;D_2__ungrouped;D_3__uncultured archaeon;D_4__uncultured archaeon;D_5__uncultured archaeon;D_6__uncultured archaeon
EF444623.1.1161	D_0__Archaea;D_1__Woesearchaeota;D_2__ungrouped;D_3__uncultured archaeon;D_4__uncultured archaeon;D_5__uncultured archaeon;D_6__uncultured archaeon
HQ330736.1.820	D_0__Archaea;D_1__Woesearchaeota;D_2__ungrouped;D_3__uncultured archaeon;D_4__uncultured archaeon;D_5__uncultured archaeon;D_6__uncultured archaeon
EU329739.1.872	D_0__Archaea;D_1__Woesearchaeota;D_2__ungrouped;D_3__uncultured archaeon;D_4__uncultured archaeon;D_5__uncultured archaeon;D_6__uncultured archaeon
HQ330706.1.881	D_0__Archaea;D_1__Woesearchaeota;D_2__ungrouped;D_3__uncultured archaeon;D_4__uncultured archaeon;D_5__uncultured archaeon;D_6__uncultured archaeon
EU329762.1.881	D_0__Archaea;D_1__Woesearchaeota;D_2__ungrouped;D_3__uncultured archaeon;D_4__uncultured archaeon;D_5__uncultured archaeon;D_6__uncultured archaeon
JN853636.1.812	D_0__Archaea;D_1__Woesearchaeota;D_2__ungrouped;D_3__uncultured archaeon;D_4__uncultured archaeon;D_5__uncultured archaeon;D_6__uncultured archaeon
KJ566489.1.953	D_0__Archaea;D_1__Woesearchaeota;D_2__ungrouped;D_3__uncultured archaeon;D_4__uncultured archaeon;D_5__uncultured archaeon;D_6__uncultured archaeon
AY454636.1.1056	D_0__Archaea;D_1__Woesearchaeota;D_2__ungrouped;D_3__uncultured archaeon;D_4__uncultured archaeon;D_5__uncultured archaeon;D_6__uncultured archaeon
AB119627.1.878	D_0__Archaea;D_1__Woesearchaeota;D_2__ungrouped;D_3__uncultured archaeon;D_4__uncultured archaeon;D_5__uncultured archaeon;D_6__uncultured archaeon
EU329831.1.981	D_0__Archaea;D_1__Woesearchaeota;D_2__ungrouped;D_3__uncultured archaeon;D_4__uncultured archaeon;D_5__uncultured archaeon;D_6__uncultured archaeon
AY454645.1.1043	D_0__Archaea;D_1__Woesearchaeota;D_2__ungrouped;D_3__uncultured archaeon;D_4__uncultured archaeon;D_5__uncultured archaeon;D_6__uncultured archaeon
AY454698.1.1055	D_0__Archaea;D_1__Woesearchaeota;D_2__ungrouped;D_3__uncultured archaeon;D_4__uncultured archaeon;D_5__uncultured archaeon;D_6__uncultured archaeon
GU257123.1.811	D_0__Archaea;D_1__Woesearchaeota;D_2__ungrouped;D_3__uncultured archaeon;D_4__uncultured archaeon;D_5__uncultured archaeon;D_6__uncultured archaeon
GU135468.1.1343	D_0__Archaea;D_1__Woesearchaeota;D_2__ungrouped;D_3__uncultured archaeon;D_4__uncultured archaeon;D_5__uncultured archaeon;D_6__uncultured archaeon
EF444656.1.1280	D_0__Archaea;D_1__Woesearchaeota;D_2__ungrouped;D_3__uncultured archaeon;D_4__uncultured archaeon;D_5__uncultured archaeon;D_6__uncultured archaeon
EU329778.1.881	D_0__Archaea;D_1__Woesearchaeota;D_2__ungrouped;D_3__uncultured archaeon;D_4__uncultured archaeon;D_5__uncultured archaeon;D_6__uncultured archaeon
EU244290.1.924	D_0__Archaea;D_1__Woesearchaeota;D_2__ungrouped;D_3__uncultured archaeon;D_4__uncultured archaeon;D_5__uncultured archaeon;D_6__uncultured archaeon
KJ563988.1.823	D_0__Archaea;D_1__Woesearchaeota;D_2__ungrouped;D_3__uncultured archaeon;D_4__uncultured archaeon;D_5__uncultured archaeon;D_6__uncultured archaeon
AY454640.1.1053	D_0__Archaea;D_1__Woesearchaeota;D_2__ungrouped;D_3__uncultured archaeon;D_4__uncultured archaeon;D_5__uncultured archaeon;D_6__uncultured archaeon
GU127498.1.858	D_0__Archaea;D_1__Woesearchaeota;D_2__ungrouped;D_3__uncultured archaeon;D_4__uncultured archaeon;D_5__uncultured archaeon;D_6__uncultured archaeon
EU731019.1.1033	D_0__Archaea;D_1__Woesearchaeota;D_2__ungrouped;D_3__uncultured archaeon;D_4__uncultured archaeon;D_5__uncultured archaeon;D_6__uncultured archaeon
JF262383.1.1284	D_0__Archaea;D_1__Woesearchaeota;D_2__ungrouped;D_3__uncultured archaeon;D_4__uncultured archaeon;D_5__uncultured archaeon;D_6__uncultured archaeon
AY454697.1.829	D_0__Archaea;D_1__Woesearchaeota;D_2__ungrouped;D_3__uncultured archaeon;D_4__uncultured archaeon;D_5__uncultured archaeon;D_6__uncultured archaeon
LC139913.1.899	D_0__Archaea;D_1__Woesearchaeota;D_2__ungrouped;D_3__uncultured archaeon;D_4__uncultured archaeon;D_5__uncultured archaeon;D_6__uncultured archaeon
AB119602.1.877	D_0__Archaea;D_1__Woesearchaeota;D_2__ungrouped;D_3__uncultured archaeon;D_4__uncultured archaeon;D_5__uncultured archaeon;D_6__uncultured archaeon
KJ566498.1.958	D_0__Archaea;D_1__Woesearchaeota;D_2__ungrouped;D_3__uncultured archaeon;D_4__uncultured archaeon;D_5__uncultured archaeon;D_6__uncultured archaeon
AY454642.1.1053	D_0__Archaea;D_1__Woesearchaeota;D_2__ungrouped;D_3__uncultured archaeon;D_4__uncultured archaeon;D_5__uncultured archaeon;D_6__uncultured archaeon
EU731333.1.885	D_0__Archaea;D_1__Woesearchaeota;D_2__ungrouped;D_3__uncultured archaeon;D_4__uncultured archaeon;D_5__uncultured archaeon;D_6__uncultured archaeon
AB752332.1.827	D_0__Archaea;D_1__Woesearchaeota;D_2__ungrouped;D_3__uncultured archaeon;D_4__uncultured archaeon;D_5__uncultured archaeon;D_6__uncultured archaeon
KJ566490.1.962	D_0__Archaea;D_1__Woesearchaeota;D_2__ungrouped;D_3__uncultured archaeon;D_4__uncultured archaeon;D_5__uncultured archaeon;D_6__uncultured archaeon
AY454658.1.1044	D_0__Archaea;D_1__Woesearchaeota;D_2__ungrouped;D_3__uncultured archaeon;D_4__uncultured archaeon;D_5__uncultured archaeon;D_6__uncultured archaeon
EU731362.1.1226	D_0__Archaea;D_1__Woesearchaeota;D_2__ungrouped;D_3__uncultured archaeon;D_4__uncultured archaeon;D_5__uncultured archaeon;D_6__uncultured archaeon
AB119604.1.878	D_0__Archaea;D_1__Woesearchaeota;D_2__ungrouped;D_3__uncultured archaeon;D_4__uncultured archaeon;D_5__uncultured archaeon;D_6__uncultured archaeon
HM244210.1.937	D_0__Archaea;D_1__Woesearchaeota;D_2__ungrouped;D_3__uncultured archaeon;D_4__uncultured archaeon;D_5__uncultured archaeon;D_6__uncultured archaeon
AY454675.1.1043	D_0__Archaea;D_1__Woesearchaeota;D_2__ungrouped;D_3__uncultured archaeon;D_4__uncultured archaeon;D_5__uncultured archaeon;D_6__uncultured archaeon
KU351214.1.898	D_0__Archaea;D_1__Woesearchaeota;D_2__ungrouped;D_3__uncultured archaeon;D_4__uncultured archaeon;D_5__uncultured archaeon;D_6__uncultured archaeon
GU127421.1.938	D_0__Archaea;D_1__Woesearchaeota;D_2__ungrouped;D_3__uncultured archaeon;D_4__uncultured archaeon;D_5__uncultured archaeon;D_6__uncultured archaeon
GU127424.1.903	D_0__Archaea;D_1__Woesearchaeota;D_2__ungrouped;D_3__uncultured archaeon;D_4__uncultured archaeon;D_5__uncultured archaeon;D_6__uncultured archaeon
AY454678.1.1067	D_0__Archaea;D_1__Woesearchaeota;D_2__ungrouped;D_3__uncultured archaeon;D_4__uncultured archaeon;D_5__uncultured archaeon;D_6__uncultured archaeon
EU731177.1.917	D_0__Archaea;D_1__Woesearchaeota;D_2__ungrouped;D_3__uncultured archaeon;D_4__uncultured archaeon;D_5__uncultured archaeon;D_6__uncultured archaeon
JX426902.1.960	D_0__Archaea;D_1__Woesearchaeota;D_2__ungrouped;D_3__uncultured archaeon;D_4__uncultured archaeon;D_5__uncultured archaeon;D_6__uncultured archaeon
EU735579.1.846	D_0__Archaea;D_1__Woesearchaeota;D_2__ungrouped;D_3__uncultured archaeon;D_4__uncultured archaeon;D_5__uncultured archaeon;D_6__uncultured archaeon
EU731355.1.1224	D_0__Archaea;D_1__Woesearchaeota;D_2__ungrouped;D_3__uncultured archaeon;D_4__uncultured archaeon;D_5__uncultured archaeon;D_6__uncultured archaeon
LC139891.1.900	D_0__Archaea;D_1__Woesearchaeota;D_2__ungrouped;D_3__uncultured archaeon;D_4__uncultured archaeon;D_5__uncultured archaeon;D_6__uncultured archaeon
EU731353.1.1230	D_0__Archaea;D_1__Woesearchaeota;D_2__ungrouped;D_3__uncultured archaeon;D_4__uncultured archaeon;D_5__uncultured archaeon;D_6__uncultured archaeon
